# Supplementary material for: Expanding the Structural Diversity at the Phenylene Core of Ligands for the von Hippel–Lindau E3 Ubiquitin Ligase: Development of Highly Potent Hypoxia-Inducible Factor-1α Stabilizers
Source: J Med Chem. 2023 Sep 14;66(18):12776–811. doi: 10.1021/acs.jmedchem.3c00434 (PMC10544018; doi:10.1021/acs.jmedchem.3c00434)
Supplement: Supplementary file 2 — jm3c00434_si_002.cif [file jm3c00434_si_002.cif]

data_global
 
_audit_creation_method            'manual editing of form.cif' 

_publ_contact_author_name         'Michael G\"utschow'
_publ_contact_author_address
;      Pharmaceutical Institute I
       Rheinische Friedrich-Wilhelms-University of Bonn
       An der Immenburg 4
       D-53121 Bonn
       Germany
;
_publ_contact_author_phone        '049 228 73-2317'
_publ_contact_author_fax          '049 228 73-2567'
_publ_contact_author_email        'guetschow@uni-bonn.de'
_publ_requested_journal  'Synthesis'

_publ_section_title
;
Expanding the Structural Diversity at the Phenylene Core of Ligands for 
the von Hippel-Lindau (VHL) E3 Ubiquitin Ligase: Development of Highly 
Potent Hypoxia-Inducible Factor-1\a (HIF-1\a) Stabilizers
;        

 
loop_
  _publ_author_name
  _publ_author_address
       'Lan Phuong Vu'
;      Pharmaceutical Institute I
       Rheinische Friedrich-Wilhelms-University of Bonn
       An der Immenburg 4
       D-53121 Bonn
       Germany
;
       'Adam G. Bond'
;      Division of Biological Chemistry and Drug Discovery
       School of Life Sciences
       University of Dundee
       Dow Street
       Dundee DD1 5EH
       Scotland
       UK
;
       'Christian Steinebach'
;      Pharmaceutical Institute I
       Rheinische Friedrich-Wilhelms-University of Bonn
       An der Immenburg 4
       D-53121 Bonn
       Germany
;
       'Nika Strasek'
;      Faculty of Pharmacy
       University of Ljubljana
       Askerceva cesta 7
       1000 Ljubljana
       Slovenia
;
       'Alesa Bricelj'
;      Faculty of Pharmacy
       University of Ljubljana
       Askerceva cesta 7
       1000 Ljubljana
       Slovenia
;
       'Andrej Perdih'
;      Faculty of Pharmacy
       University of Ljubljana
       Askerceva cesta 7
       1000 Ljubljana
       Slovenia

and
      
       National Institute of Chemistry
       Hajdrihova 19 
       SI-1000 Ljubljana
       Solvenia
;
       'Claudia J. Diehl'
;      Division of Biological Chemistry and Drug Discovery
       School of Life Sciences
       University of Dundee
       Dow Street
       Dundee DD1 5EH
       Scotland
       UK
;
       'Ryan Casement'
;      Division of Biological Chemistry and Drug Discovery
       School of Life Sciences
       University of Dundee
       Dow Street
       Dundee DD1 5EH
       Scotland
       UK
;
       'Gregor Schnakenburg'
;      Institute of Inorganic Chemistry
       Rheinische Friedrich-Wilhelms-University of Bonn
       Gerhard-Domagk-Str. 1
       D-53121 Bonn
       Germany
;
       'Izidor Sosic'
;      Faculty of Pharmacy
       University of Ljubljana
       Askerceva cesta 7
       1000 Ljubljana
       Slovenia
;
       'Alessio Ciulli'
;      Division of Biological Chemistry and Drug Discovery
       School of Life Sciences
       University of Dundee
       Dow Street
       Dundee DD1 5EH
       Scotland
       UK
;
       'Michael G\"utschow'
;      Pharmaceutical Institute I
       Rheinische Friedrich-Wilhelms-University of Bonn
       An der Immenburg 4
       D-53121 Bonn
       Germany
;

#------------------------------------------------------------------------------
data_59b
_audit_creation_date               2021-11-17
_audit_creation_method
;
Olex2 1.2
(compiled 2018.05.29 svn.r3508 for OlexSys, GUI svn.r5506)
;
_shelx_SHELXL_version_number       '2017/1'
_audit_contact_author_address      ?
_audit_contact_author_email        ?
_audit_contact_author_name         ''
_audit_contact_author_phone        ?
_publ_contact_author_id_orcid      ?
_publ_section_references
;
Dolomanov, O.V., Bourhis, L.J., Gildea, R.J, Howard, J.A.K. & Puschmann, H.
 (2009), J. Appl. Cryst. 42, 339-341.

Sheldrick, G.M. (2008). Acta Cryst. A64, 112-122.

Sheldrick, G.M. (2015). Acta Cryst. A71, 3-8.
;
_chemical_name_common              ?
_chemical_name_systematic          SN-183
_chemical_formula_moiety           'C13 H17 Br F N O2'
_chemical_formula_sum              'C13 H17 Br F N O2'
_chemical_formula_weight           318.18
_chemical_absolute_configuration   unk
_chemical_melting_point            ?
loop_
  _atom_type_symbol
  _atom_type_description
  _atom_type_scat_dispersion_real
  _atom_type_scat_dispersion_imag
  _atom_type_scat_source
 'C' 'C' 0.0181 0.0091 'International Tables Vol C Tables 4.2.6.8 and 6.1.1.4'
 'H' 'H' 0.0000 0.0000 'International Tables Vol C Tables 4.2.6.8 and 6.1.1.4'
 'N' 'N' 0.0311 0.0180 'International Tables Vol C Tables 4.2.6.8 and 6.1.1.4'
 'O' 'O' 0.0492 0.0322 'International Tables Vol C Tables 4.2.6.8 and 6.1.1.4'
 'F' 'F' 0.0727 0.0534 'International Tables Vol C Tables 4.2.6.8 and 6.1.1.4'
 'Br' 'Br' -0.6763 1.2805
 'International Tables Vol C Tables 4.2.6.8 and 6.1.1.4'

_shelx_space_group_comment
;
The symmetry employed for this shelxl refinement is uniquely defined
by the following loop, which should always be used as a source of
symmetry information in preference to the above space-group names.
They are only intended as comments.
;
_space_group_crystal_system        'orthorhombic'
_space_group_IT_number             19
_space_group_name_H-M_alt          'P 21 21 21'
_space_group_name_Hall             'P 2ac 2ab'
loop_
  _space_group_symop_operation_xyz
 'x, y, z'
 '-x+1/2, -y, z+1/2'
 '-x, y+1/2, -z+1/2'
 'x+1/2, -y+1/2, -z'

_cell_length_a                     5.34120(10)
_cell_length_b                     10.3767(2)
_cell_length_c                     25.7136(5)
_cell_angle_alpha                  90
_cell_angle_beta                   90
_cell_angle_gamma                  90
_cell_volume                       1425.15(5)
_cell_formula_units_Z              4
_cell_measurement_reflns_used      6468
_cell_measurement_temperature      169
_cell_measurement_theta_max        72.10
_cell_measurement_theta_min        3.44
_shelx_estimated_absorpt_T_max     0.645
_shelx_estimated_absorpt_T_min     0.434
_exptl_absorpt_coefficient_mu      4.002
_exptl_absorpt_correction_T_max    0.7536
_exptl_absorpt_correction_T_min    0.4067
_exptl_absorpt_correction_type     empirical
_exptl_absorpt_process_details    
 'SADABS-2016/2 (Bruker,2016/2) was used for absorption correction. wR2(int) was 0.1396 before and 0.0868 after correction. The Ratio of minimum to maximum transmission is 0.5397. The \l/2 correction factor is Not present.'
_exptl_absorpt_special_details     ?
_exptl_crystal_colour              'clear colourless'
_exptl_crystal_colour_lustre       clear
_exptl_crystal_colour_primary      colourless
_exptl_crystal_density_diffrn      1.483
_exptl_crystal_density_meas        ?
_exptl_crystal_density_method      ?
_exptl_crystal_description         plank
_exptl_crystal_F_000               648
_exptl_crystal_size_max            0.25
_exptl_crystal_size_mid            0.14
_exptl_crystal_size_min            0.12
_exptl_transmission_factor_max     ?
_exptl_transmission_factor_min     ?
_diffrn_reflns_av_R_equivalents    0.0902
_diffrn_reflns_av_unetI/netI       0.0615
_diffrn_reflns_Laue_measured_fraction_full  0.997
_diffrn_reflns_Laue_measured_fraction_max  0.997
_diffrn_reflns_limit_h_max         6
_diffrn_reflns_limit_h_min         -5
_diffrn_reflns_limit_k_max         12
_diffrn_reflns_limit_k_min         -12
_diffrn_reflns_limit_l_max         30
_diffrn_reflns_limit_l_min         -30
_diffrn_reflns_number              13122
_diffrn_reflns_point_group_measured_fraction_full  0.998
_diffrn_reflns_point_group_measured_fraction_max  0.998
_diffrn_reflns_theta_full          67.679
_diffrn_reflns_theta_max           67.749
_diffrn_reflns_theta_min           3.438
_diffrn_ambient_temperature        169.0
_diffrn_detector                   'Bruker Photon100 detector'
_diffrn_detector_area_resol_mean   7.9
_diffrn_detector_type              'CMOS area detector'
_diffrn_measured_fraction_theta_full  0.997
_diffrn_measured_fraction_theta_max  0.997
_diffrn_measurement_device         'three-circle diffractometer'
_diffrn_measurement_device_type    'Bruker D8 Venture'
_diffrn_measurement_method         '\w and \f scans'
_diffrn_radiation_monochromator    'mirror optics'
_diffrn_radiation_probe            x-ray
_diffrn_radiation_type             CuK\a
_diffrn_radiation_wavelength       1.54178
_diffrn_source                     'microfocus sealed X-ray tube'
_diffrn_source_type                'Incoatec I\ms'
_diffrn_standards_number           0
_reflns_Friedel_coverage           0.678
_reflns_Friedel_fraction_full      0.999
_reflns_Friedel_fraction_max       0.999
_reflns_number_gt                  2289
_reflns_number_total               2575
_reflns_special_details
;
 Reflections were merged by SHELXL according to the crystal
 class for the calculation of statistics and refinement.
 
 _reflns_Friedel_fraction is defined as the number of unique
 Friedel pairs measured divided by the number that would be
 possible theoretically, ignoring centric projections and
 systematic absences.
;
_reflns_threshold_expression       'I > 2\s(I)'
_computing_cell_refinement         'SAINT V8.40B (?, 2016)'
_computing_data_collection         ?
_computing_data_reduction          'SAINT V8.40B (?, 2016)'
_computing_molecular_graphics      'Olex2 (Dolomanov et al., 2009)'
_computing_publication_material    'Olex2 (Dolomanov et al., 2009)'
_computing_structure_refinement    'XL (Sheldrick, 2008)'
_computing_structure_solution      'XT (Sheldrick, 2015)'
_refine_diff_density_max           0.478
_refine_diff_density_min           -0.598
_refine_diff_density_rms           0.072
_refine_ls_abs_structure_details
;
 Refined as an inversion twin.
;
_refine_ls_abs_structure_Flack     0.09(5)
_refine_ls_extinction_coef         .
_refine_ls_extinction_method       none
_refine_ls_goodness_of_fit_ref     1.054
_refine_ls_hydrogen_treatment      constr
_refine_ls_matrix_type             full
_refine_ls_number_parameters       178
_refine_ls_number_reflns           2575
_refine_ls_number_restraints       0
_refine_ls_R_factor_all            0.0530
_refine_ls_R_factor_gt             0.0400
_refine_ls_restrained_S_all        1.054
_refine_ls_shift/su_max            0.000
_refine_ls_shift/su_mean           0.000
_refine_ls_structure_factor_coef   Fsqd
_refine_ls_weighting_details      
 'w=1/[\s^2^(Fo^2^)+(0.0454P)^2^+0.5190P] where P=(Fo^2^+2Fc^2^)/3'
_refine_ls_weighting_scheme        calc
_refine_ls_wR_factor_gt            0.1061
_refine_ls_wR_factor_ref           0.1092
_refine_special_details
;
 Refined as a 2-component inversion twin.
;
_olex2_refinement_description
;
1. Twinned data refinement
 Scales: 0.91(5)
 0.09(5)
2. Fixed Uiso
 At 1.2 times of:
  All C(H) groups, All N(H) groups
 At 1.5 times of:
  All C(H,H,H) groups
3. Others
 Sof(H3)=Sof(F1S)=1-FVAR(1)
 Sof(F)=Sof(H5)=FVAR(1)
4.a Ternary CH refined with riding coordinates:
 C7(H7)
4.b Aromatic/amide H refined with riding coordinates:
 N(H), C2(H2), C3(H3), C5(H5), C6(H6)
4.c Idealised Me refined as rotating group:
 C8(H8A,H8B,H8C), C11(H11A,H11B,H11C), C12(H12A,H12B,H12C), C13(H13A,H13B,H13C)
;
_atom_sites_solution_hydrogens     geom
_atom_sites_solution_primary       dual
_atom_sites_solution_secondary     ?
loop_
  _atom_site_label
  _atom_site_type_symbol
  _atom_site_fract_x
  _atom_site_fract_y
  _atom_site_fract_z
  _atom_site_U_iso_or_equiv
  _atom_site_adp_type
  _atom_site_occupancy
  _atom_site_site_symmetry_order
  _atom_site_calc_flag
  _atom_site_refinement_flags_posn
  _atom_site_refinement_flags_adp
  _atom_site_refinement_flags_occupancy
  _atom_site_disorder_assembly
  _atom_site_disorder_group
 Br Br 0.77230(15) -0.00214(6) 0.58761(2) 0.0878(3) Uani 1 1 d . . . . .
 F F 1.0947(8) 0.2057(4) 0.63104(15) 0.0710(14) Uani 0.790(8) 1 d . . P A 1
 O1 O 0.5534(5) 0.7344(3) 0.69364(12) 0.0495(8) Uani 1 1 d . . . . .
 O2 O 0.2675(5) 0.6611(4) 0.63480(13) 0.0606(9) Uani 1 1 d . . . . .
 N N 0.6844(6) 0.6572(4) 0.61887(14) 0.0474(8) Uani 1 1 d . . . . .
 H H 0.833201 0.680642 0.630079 0.057 Uiso 1 1 calc R . . . .
 C1 C 0.6893(7) 0.4458(4) 0.57431(14) 0.0411(9) Uani 1 1 d . . . . .
 C2 C 0.8890(8) 0.3916(5) 0.60153(16) 0.0483(10) Uani 1 1 d . . . . .
 H2 H 1.010069 0.445384 0.617701 0.058 Uiso 1 1 calc R . . . .
 C3 C 0.9094(8) 0.2594(5) 0.60481(16) 0.0523(11) Uani 1 1 d . . . . .
 H3 H 1.045044 0.223349 0.623780 0.063 Uiso 0.210(8) 1 calc R . P A 2
 C4 C 0.7394(9) 0.1778(5) 0.58143(16) 0.0536(10) Uani 1 1 d . . . . .
 C5 C 0.5444(10) 0.2307(5) 0.55402(19) 0.0591(12) Uani 1 1 d . . . . .
 H5 H 0.425835 0.176411 0.537341 0.071 Uiso 0.790(8) 1 calc R . P A 1
 C6 C 0.5205(8) 0.3630(5) 0.55067(18) 0.0518(11) Uani 1 1 d . . . . .
 H6 H 0.384361 0.398249 0.531607 0.062 Uiso 1 1 calc R . . . .
 C7 C 0.6634(7) 0.5908(4) 0.56872(16) 0.0455(10) Uani 1 1 d . . . . .
 H7 H 0.492877 0.608938 0.554428 0.055 Uiso 1 1 calc R . . . .
 C8 C 0.8533(9) 0.6443(5) 0.53074(18) 0.0583(11) Uani 1 1 d . . . . .
 H8A H 0.828888 0.737442 0.527157 0.087 Uiso 1 1 calc GR . . . .
 H8B H 0.831280 0.602808 0.496805 0.087 Uiso 1 1 calc GR . . . .
 H8C H 1.022648 0.627157 0.543674 0.087 Uiso 1 1 calc GR . . . .
 C9 C 0.4818(7) 0.6831(4) 0.64819(16) 0.0438(9) Uani 1 1 d . . . . .
 C10 C 0.3693(7) 0.7918(5) 0.72977(17) 0.0511(10) Uani 1 1 d . . . . .
 C11 C 0.5345(10) 0.8373(7) 0.7743(2) 0.0768(18) Uani 1 1 d . . . . .
 H11A H 0.616289 0.762892 0.790445 0.115 Uiso 1 1 calc GR . . . .
 H11B H 0.431572 0.881895 0.800188 0.115 Uiso 1 1 calc GR . . . .
 H11C H 0.662008 0.896507 0.760850 0.115 Uiso 1 1 calc GR . . . .
 C12 C 0.2370(12) 0.9020(6) 0.7033(3) 0.0791(16) Uani 1 1 d . . . . .
 H12A H 0.361039 0.960498 0.688034 0.119 Uiso 1 1 calc GR . . . .
 H12B H 0.135591 0.948945 0.728761 0.119 Uiso 1 1 calc GR . . . .
 H12C H 0.128266 0.868303 0.675732 0.119 Uiso 1 1 calc GR . . . .
 C13 C 0.1896(10) 0.6895(7) 0.7491(2) 0.0729(14) Uani 1 1 d . . . . .
 H13A H 0.081958 0.661341 0.720392 0.109 Uiso 1 1 calc GR . . . .
 H13B H 0.085880 0.725222 0.777033 0.109 Uiso 1 1 calc GR . . . .
 H13C H 0.284620 0.615682 0.762366 0.109 Uiso 1 1 calc GR . . . .
 F1S F 0.402(3) 0.1489(15) 0.5368(7) 0.081(6) Uani 0.210(8) 1 d . . P A 2

loop_
  _atom_site_aniso_label
  _atom_site_aniso_U_11
  _atom_site_aniso_U_22
  _atom_site_aniso_U_33
  _atom_site_aniso_U_23
  _atom_site_aniso_U_13
  _atom_site_aniso_U_12
 Br 0.1332(6) 0.0514(3) 0.0788(4) 0.0058(3) -0.0092(4) -0.0028(4)
 F 0.075(2) 0.072(3) 0.066(2) 0.008(2) -0.0205(17) 0.0096(19)
 O1 0.0322(12) 0.065(2) 0.0509(15) -0.0165(15) 0.0024(11) 0.0045(13)
 O2 0.0341(13) 0.086(3) 0.0618(17) -0.0192(17) 0.0012(13) -0.0030(15)
 N 0.0329(14) 0.057(2) 0.0519(18) -0.0188(16) -0.0001(13) 0.0015(15)
 C1 0.0365(17) 0.050(2) 0.0366(17) -0.0082(16) 0.0053(15) 0.0019(16)
 C2 0.046(2) 0.056(3) 0.043(2) -0.0050(19) -0.0042(17) -0.0017(19)
 C3 0.056(2) 0.061(3) 0.039(2) 0.0030(19) 0.0027(18) 0.009(2)
 C4 0.066(3) 0.051(2) 0.0430(19) -0.0008(17) 0.011(2) -0.001(2)
 C5 0.066(3) 0.052(3) 0.059(3) -0.012(2) 0.000(2) -0.013(2)
 C6 0.045(2) 0.062(3) 0.048(2) -0.011(2) -0.0059(18) -0.002(2)
 C7 0.0402(19) 0.052(2) 0.044(2) -0.0111(18) -0.0014(16) 0.0066(17)
 C8 0.067(3) 0.055(3) 0.053(2) -0.001(2) 0.008(2) 0.003(2)
 C9 0.0367(19) 0.044(2) 0.050(2) -0.0059(18) 0.0039(16) 0.0038(16)
 C10 0.0418(19) 0.059(3) 0.053(2) -0.010(2) 0.0058(17) 0.0104(18)
 C11 0.061(3) 0.105(5) 0.064(3) -0.035(3) 0.005(2) 0.006(3)
 C12 0.081(4) 0.066(4) 0.090(4) 0.000(3) 0.007(3) 0.028(3)
 C13 0.061(3) 0.087(4) 0.071(3) 0.000(3) 0.015(2) -0.003(3)
 F1S 0.081(9) 0.060(10) 0.103(12) -0.028(9) -0.041(9) -0.006(7)

_geom_special_details
;
 All esds (except the esd in the dihedral angle between two l.s. planes)
 are estimated using the full covariance matrix.  The cell esds are taken
 into account individually in the estimation of esds in distances, angles
 and torsion angles; correlations between esds in cell parameters are only
 used when they are defined by crystal symmetry.  An approximate (isotropic)
 treatment of cell esds is used for estimating esds involving l.s. planes.
;
loop_
  _geom_bond_atom_site_label_1
  _geom_bond_atom_site_label_2
  _geom_bond_distance
  _geom_bond_site_symmetry_2
  _geom_bond_publ_flag
 Br C4 1.882(5) . ?
 F C3 1.321(6) . ?
 O1 C9 1.340(5) . ?
 O1 C10 1.478(5) . ?
 O2 C9 1.217(5) . ?
 N H 0.8800 . ?
 N C7 1.466(5) . ?
 N C9 1.346(5) . ?
 C1 C2 1.394(6) . ?
 C1 C6 1.386(6) . ?
 C1 C7 1.518(6) . ?
 C2 H2 0.9500 . ?
 C2 C3 1.379(7) . ?
 C3 H3 0.9500 . ?
 C3 C4 1.380(7) . ?
 C4 C5 1.372(7) . ?
 C5 H5 0.9500 . ?
 C5 C6 1.381(7) . ?
 C5 F1S 1.222(15) . ?
 C6 H6 0.9500 . ?
 C7 H7 1.0000 . ?
 C7 C8 1.513(7) . ?
 C8 H8A 0.9800 . ?
 C8 H8B 0.9800 . ?
 C8 H8C 0.9800 . ?
 C10 C11 1.520(7) . ?
 C10 C12 1.508(8) . ?
 C10 C13 1.515(8) . ?
 C11 H11A 0.9800 . ?
 C11 H11B 0.9800 . ?
 C11 H11C 0.9800 . ?
 C12 H12A 0.9800 . ?
 C12 H12B 0.9800 . ?
 C12 H12C 0.9800 . ?
 C13 H13A 0.9800 . ?
 C13 H13B 0.9800 . ?
 C13 H13C 0.9800 . ?

loop_
  _geom_angle_atom_site_label_1
  _geom_angle_atom_site_label_2
  _geom_angle_atom_site_label_3
  _geom_angle
  _geom_angle_site_symmetry_1
  _geom_angle_site_symmetry_3
  _geom_angle_publ_flag
 C9 O1 C10 121.2(3) . . ?
 C7 N H 119.2 . . ?
 C9 N H 119.2 . . ?
 C9 N C7 121.7(3) . . ?
 C2 C1 C7 121.1(4) . . ?
 C6 C1 C2 117.9(4) . . ?
 C6 C1 C7 120.9(4) . . ?
 C1 C2 H2 120.2 . . ?
 C3 C2 C1 119.5(4) . . ?
 C3 C2 H2 120.2 . . ?
 F C3 C2 120.7(5) . . ?
 F C3 C4 117.2(5) . . ?
 C2 C3 H3 118.9 . . ?
 C2 C3 C4 122.1(4) . . ?
 C4 C3 H3 118.9 . . ?
 C3 C4 Br 120.7(4) . . ?
 C5 C4 Br 120.8(4) . . ?
 C5 C4 C3 118.5(5) . . ?
 C4 C5 H5 120.0 . . ?
 C4 C5 C6 120.0(5) . . ?
 C6 C5 H5 120.0 . . ?
 F1S C5 C4 112.3(9) . . ?
 F1S C5 C6 127.6(9) . . ?
 C1 C6 H6 119.0 . . ?
 C5 C6 C1 121.9(4) . . ?
 C5 C6 H6 119.0 . . ?
 N C7 C1 112.0(4) . . ?
 N C7 H7 107.7 . . ?
 N C7 C8 110.1(4) . . ?
 C1 C7 H7 107.7 . . ?
 C8 C7 C1 111.3(4) . . ?
 C8 C7 H7 107.7 . . ?
 C7 C8 H8A 109.5 . . ?
 C7 C8 H8B 109.5 . . ?
 C7 C8 H8C 109.5 . . ?
 H8A C8 H8B 109.5 . . ?
 H8A C8 H8C 109.5 . . ?
 H8B C8 H8C 109.5 . . ?
 O1 C9 N 109.8(3) . . ?
 O2 C9 O1 126.1(4) . . ?
 O2 C9 N 124.1(4) . . ?
 O1 C10 C11 102.3(3) . . ?
 O1 C10 C12 109.5(4) . . ?
 O1 C10 C13 110.2(4) . . ?
 C12 C10 C11 112.1(5) . . ?
 C12 C10 C13 112.5(4) . . ?
 C13 C10 C11 109.8(5) . . ?
 C10 C11 H11A 109.5 . . ?
 C10 C11 H11B 109.5 . . ?
 C10 C11 H11C 109.5 . . ?
 H11A C11 H11B 109.5 . . ?
 H11A C11 H11C 109.5 . . ?
 H11B C11 H11C 109.5 . . ?
 C10 C12 H12A 109.5 . . ?
 C10 C12 H12B 109.5 . . ?
 C10 C12 H12C 109.5 . . ?
 H12A C12 H12B 109.5 . . ?
 H12A C12 H12C 109.5 . . ?
 H12B C12 H12C 109.5 . . ?
 C10 C13 H13A 109.5 . . ?
 C10 C13 H13B 109.5 . . ?
 C10 C13 H13C 109.5 . . ?
 H13A C13 H13B 109.5 . . ?
 H13A C13 H13C 109.5 . . ?
 H13B C13 H13C 109.5 . . ?

_shelx_res_file
;
TITL cu_6676_0m_a.res in P2(1)2(1)2(1)
    cu_6676_0m.res
    created by SHELXL-2017/1 at 11:13:29 on 17-Nov-2021
REM Old TITL cu_6676_0m in P2(1)2(1)2(1)
REM SHELXT solution in P2(1)2(1)2(1)
REM R1 0.198, Rweak 0.069, Alpha 0.005, Orientation as input
REM Flack x = 0.182 ( 0.013 ) from Parsons' quotients
REM Formula found by SHELXT: C13 N O3 Br
CELL 1.54178 5.3412 10.3767 25.7136 90 90 90
ZERR 4 0.0001 0.0002 0.0005 0 0 0
LATT -1
SYMM 0.5-X,-Y,0.5+Z
SYMM -X,0.5+Y,0.5-Z
SYMM 0.5+X,0.5-Y,-Z
SFAC C H N O F Br
UNIT 52 68 4 8 4 4

L.S. 4 0 0
PLAN  20
SIZE 0.12 0.14 0.25
TEMP -104.15
BOND $H
list 4
fmap 2 53
ACTA
TWIN -1 0 0 0 -1 0 0 0 -1 2
OMIT -2 135.5
REM <olex2.extras>
REM <HklSrc "%.\\cu_6676_0m.hkl">
REM </olex2.extras>

WGHT    0.045400    0.519000
BASF   0.09421
FVAR       0.54368   0.78982
BR    6    0.772301   -0.002138    0.587614    11.00000    0.13316    0.05138 =
         0.07882    0.00583   -0.00921   -0.00282
PART 1
F     5    1.094656    0.205670    0.631040    21.00000    0.07456    0.07240 =
         0.06619    0.00755   -0.02053    0.00961
PART 0
O1    4    0.553350    0.734439    0.693642    11.00000    0.03216    0.06535 =
         0.05089   -0.01646    0.00239    0.00452
O2    4    0.267472    0.661087    0.634804    11.00000    0.03413    0.08586 =
         0.06177   -0.01925    0.00116   -0.00298
N     3    0.684378    0.657154    0.618865    11.00000    0.03292    0.05739 =
         0.05185   -0.01883   -0.00012    0.00145
AFIX  43
H     2    0.833201    0.680642    0.630079    11.00000   -1.20000
AFIX   0
C1    1    0.689271    0.445815    0.574312    11.00000    0.03647    0.05036 =
         0.03659   -0.00824    0.00529    0.00188
C2    1    0.888979    0.391613    0.601531    11.00000    0.04578    0.05613 =
         0.04289   -0.00495   -0.00424   -0.00170
AFIX  43
H2    2    1.010069    0.445384    0.617701    11.00000   -1.20000
AFIX   0
C3    1    0.909450    0.259413    0.604810    11.00000    0.05637    0.06142 =
         0.03913    0.00301    0.00272    0.00887
PART 2
AFIX  43
H3    2    1.045044    0.223349    0.623780   -21.00000   -1.20000
AFIX   0
PART 0
C4    1    0.739375    0.177790    0.581431    11.00000    0.06649    0.05143 =
         0.04297   -0.00077    0.01131   -0.00125
C5    1    0.544371    0.230740    0.554016    11.00000    0.06592    0.05239 =
         0.05911   -0.01243   -0.00022   -0.01313
PART 1
AFIX  43
H5    2    0.425835    0.176411    0.537341    21.00000   -1.20000
AFIX   0
PART 0
C6    1    0.520468    0.363005    0.550669    11.00000    0.04488    0.06231 =
         0.04812   -0.01114   -0.00593   -0.00221
AFIX  43
H6    2    0.384361    0.398249    0.531607    11.00000   -1.20000
AFIX   0
C7    1    0.663403    0.590798    0.568717    11.00000    0.04017    0.05221 =
         0.04416   -0.01108   -0.00139    0.00664
AFIX  13
H7    2    0.492877    0.608938    0.554428    11.00000   -1.20000
AFIX   0
C8    1    0.853281    0.644261    0.530743    11.00000    0.06715    0.05527 =
         0.05257   -0.00077    0.00792    0.00250
AFIX 137
H8A   2    0.828888    0.737442    0.527157    11.00000   -1.50000
H8B   2    0.831280    0.602808    0.496805    11.00000   -1.50000
H8C   2    1.022648    0.627157    0.543674    11.00000   -1.50000
AFIX   0
C9    1    0.481773    0.683063    0.648190    11.00000    0.03669    0.04418 =
         0.05045   -0.00594    0.00387    0.00384
C10   1    0.369324    0.791765    0.729772    11.00000    0.04179    0.05912 =
         0.05253   -0.01046    0.00580    0.01045
C11   1    0.534465    0.837310    0.774265    11.00000    0.06146    0.10536 =
         0.06359   -0.03547    0.00541    0.00647
AFIX 137
H11A  2    0.616289    0.762892    0.790445    11.00000   -1.50000
H11B  2    0.431572    0.881895    0.800188    11.00000   -1.50000
H11C  2    0.662008    0.896507    0.760850    11.00000   -1.50000
AFIX   0
C12   1    0.236971    0.902029    0.703254    11.00000    0.08095    0.06641 =
         0.08997    0.00040    0.00736    0.02781
AFIX 137
H12A  2    0.361039    0.960498    0.688034    11.00000   -1.50000
H12B  2    0.135591    0.948945    0.728761    11.00000   -1.50000
H12C  2    0.128266    0.868303    0.675732    11.00000   -1.50000
AFIX   0
C13   1    0.189576    0.689471    0.749097    11.00000    0.06075    0.08651 =
         0.07142   -0.00013    0.01508   -0.00346
AFIX 137
H13A  2    0.081958    0.661341    0.720392    11.00000   -1.50000
H13B  2    0.085880    0.725222    0.777033    11.00000   -1.50000
H13C  2    0.284620    0.615682    0.762366    11.00000   -1.50000
AFIX   0
PART 2
F1S   5    0.402343    0.148913    0.536794   -21.00000    0.08093    0.05953 =
         0.10288   -0.02835   -0.04121   -0.00637
HKLF 4


REM  cu_6676_0m_a.res in P2(1)2(1)2(1)
REM R1 =  0.0400 for    2289 Fo > 4sig(Fo)  and  0.0530 for all    2575 data
REM    178 parameters refined using      0 restraints

END

WGHT      0.0452      0.5456

REM Highest difference peak  0.478,  deepest hole -0.598,  1-sigma level  0.072
Q1    1   0.9344  0.0151  0.5933  11.00000  0.05    0.48
Q2    1   0.2807  0.4165  0.4838  11.00000  0.05    0.20
Q3    1   0.6564  0.7767  0.6811  11.00000  0.05    0.19
Q4    1   0.7670  0.9016  0.5169  11.00000  0.05    0.19
Q5    1   0.2388  0.4975  0.5198  11.00000  0.05    0.19
Q6    1   0.2918  0.6348  0.8255  11.00000  0.05    0.19
Q7    1   1.0134  0.7657  0.4997  11.00000  0.05    0.18
Q8    1   0.6249  0.3098  0.4997  11.00000  0.05    0.17
Q9    1   0.8980  0.5660  0.5012  11.00000  0.05    0.17
Q10   1   0.7176  0.7071  0.4950  11.00000  0.05    0.17
Q11   1   0.5446  0.7780  0.6812  11.00000  0.05    0.16
Q12   1   0.7577  0.0243  0.6266  11.00000  0.05    0.16
Q13   1   0.2057  0.5591  0.8182  11.00000  0.05    0.16
Q14   1   0.8798  0.8346  0.5015  11.00000  0.05    0.15
Q15   1   0.3174  0.7181  0.6351  11.00000  0.05    0.15
Q16   1   0.1509  0.8335  0.8190  11.00000  0.05    0.14
Q17   1   0.2948  0.2308  0.5010  11.00000  0.05    0.14
Q18   1   0.3403  0.5517  0.5140  11.00000  0.05    0.14
Q19   1   0.3950  0.4728  0.5160  11.00000  0.05    0.14
Q20   1   0.2950  0.7417  0.8244  11.00000  0.05    0.14
;
_shelx_res_checksum                84680
_shelx_hkl_file
;
   1   0   0    0.10    0.20
   3   0   0    4.50    1.00
   4   0   0  134.09   10.30
   4   0   0  157.98   10.50
   4   0   0  143.99   10.30
   4   0   0  124.49   10.60
   5   0   0    0.60    0.90
   6   0   0    0.50    0.60
   6   0   0   -0.10    0.60
   0  -1   0   -2.60    5.20
   0   1   0   -0.10    0.40
   0   1   0    0.10    0.10
   1   1   0  826.42   57.09
   1  -1   0  786.52   57.09
   1  -1   0  850.51   59.69
   1   1   0  897.31   60.89
  -2  -1   0   35.90    2.80
   2   1   0   42.40    3.20
   2  -1   0   46.00    3.20
   4   1   0    1.10    0.80
   4  -1   0    1.40    0.80
   4   1   0    1.20    1.00
   4   1   0    2.30    1.30
   4   1   0    1.10    0.90
   4  -1   0    3.00    1.20
   5   1   0  125.79   10.50
   6  -1   0    2.40    0.90
   6   1   0    1.50    0.90
   6   1   0    0.80    0.80
   6   1   0    0.80    0.60
   0   2   0  285.57   20.20
   0  -2   0  302.27   27.40
   1  -2   0   33.00    9.50
   1  -2   0   24.40    1.90
   1   2   0   22.40    2.20
   1  -2   0   24.10    2.40
   1   2   0   24.50   16.20
   2   2   0 3032.10  212.88
   2  -2   0 3150.58  216.98
   2   2   0 3305.37  221.18
   2  -2   0 3014.50  212.88
  -3   2   0   36.20    2.50
   3  -2   0   35.70    2.90
   3   2   0   27.90    2.80
   3   2   0   26.80    2.90
   4  -2   0   48.90    3.80
   4  -2   0   42.70    4.90
  -4   2   0   42.40    3.40
   4  -2   0   46.50    3.80
   5  -2   0    4.80    1.50
   5   2   0    3.70    1.30
   5  -2   0    3.90    1.00
   5   2   0    4.10    1.50
   5   2   0    5.10    1.40
   6   2   0    0.20    0.60
   6   2   0   -0.30    0.80
   0  -3   0  -10.80   13.30
   0   3   0   -1.00    1.00
   1   3   0 2619.24  180.08
   1  -3   0 2637.14  188.18
  -2   3   0   38.40    2.80
   2   3   0   66.09   47.90
   2   3   0   33.10    3.00
   3   3   0    3.80    1.10
   3   3   0    1.90    1.40
  -3   3   0    1.60    0.50
   4   3   0    2.50    1.20
   4   3   0    1.70    1.10
   4   3   0    2.20    1.10
   4   3   0    1.80    1.10
  -4   3   0    1.90    0.70
   5  -3   0    4.30    1.50
   5   3   0    4.60    1.40
   5   3   0    6.10    1.50
   5   3   0    8.80    1.70
   6   3   0   14.70    2.00
   6   3   0   14.80    1.70
   6   3   0   12.90    2.30
   0  -4   0 1065.09   79.09
   0   4   0  852.61   62.49
   1   4   0   27.30    2.60
  -1   4   0   33.00    5.00
  -1   4   0   35.00    2.60
   1  -4   0   35.80   17.10
  -1  -4   0    7.30   58.39
   1   4   0   33.10    3.50
   2   4   0  227.78   16.10
   2  -4   0  239.88   32.60
   2   4   0  123.39   72.99
   2  -4   0  226.38   17.00
   2   4   0  205.78   15.60
   3   4   0   23.10    2.60
   3   4   0   22.20    2.40
   3   4   0   38.00   53.39
   3  -4   0   23.70    2.40
   3  -4   0   24.30    2.90
   3   4   0   12.30   17.40
   3  -4   0   21.70    2.30
   4   4   0   23.50    3.50
   4   4   0   17.40    2.60
   4  -4   0   21.60    2.10
   4   4   0   20.50    2.70
  -4   4   0   18.10    2.10
   4   4   0   21.70    2.70
   5   4   0   26.80    2.90
   5  -4   0   25.60    2.40
   5   4   0   25.50    2.80
   5   4   0   22.90    3.00
   6   4   0    7.90    1.30
   0   5   0   -0.40    0.60
   0   5   0   -0.90    2.10
   0  -5   0   -2.50   26.10
   1  -5   0 2841.12  199.48
  -1  -5   0 2644.94  207.08
  -1   5   0 2449.95  178.88
   2   5   0    3.00    1.10
   2   5   0    3.70    1.50
   2  -5   0    3.30    0.80
  -2   5   0    4.40    0.90
   2   5   0    4.50    1.90
   2  -5   0   22.70   19.20
   3   5   0  523.25   33.50
   3   5   0  494.05   33.40
   3   5   0  439.06   33.10
   3  -5   0  470.15   32.90
   3  -5   0  416.36   33.00
   3  -5   0  504.65   34.70
   4  -5   0   40.40    3.50
   4   5   0   46.60    4.20
  -4   5   0   39.30    4.20
   4   5   0   41.60    4.30
   4   5   0   44.90    4.00
   5   5   0   19.50    2.30
   5   5   0   15.80    2.50
   5  -5   0   17.10    2.10
   5   5   0   18.30    2.50
   6   5   0   -0.30    0.60
   6   5   0    0.30    0.40
   6   5   0   -0.20    0.50
   0   6   0 1386.06  100.79
   0  -6   0 1671.03  129.99
  -1   6   0    0.40    0.70
  -1   6   0   -1.50    6.40
   1  -6   0    0.80    0.70
   1   6   0    1.40    1.00
   1  -6   0   -8.40   27.20
  -1   6   0    1.00    0.80
   1   6   0   -0.10    2.00
  -1  -6   0 -112.79   78.59
   2  -6   0  830.22   77.89
   2   6   0  721.83   51.79
   2   6   0  750.02   51.49
   2  -6   0  753.82   51.09
   2   6   0  758.92   52.69
   2  -6   0  790.42   51.29
  -2   6   0  660.13   51.59
   3   6   0  128.89   10.20
   3  -6   0  138.99    9.50
   3  -6   0  132.59    9.90
  -3   6   0  125.99    9.90
   3   6   0  134.99    9.90
  -4   6   0  111.59    9.00
   4  -6   0  123.69    8.60
   5   6   0    3.00    1.10
   5   6   0    1.60    1.20
   5   6   0    1.80    0.80
   0  -7   0   -7.40   56.89
   0  -7   0    4.00    1.00
   0   7   0   -0.70    0.80
   0   7   0   -3.10    4.40
   0   7   0   -1.00    0.60
   1   7   0  943.31   70.79
   1  -7   0 1106.79  105.89
   1  -7   0 1064.59   68.89
  -1   7   0  969.50   69.09
  -2   7   0   90.49    7.50
   2  -7   0   91.09    7.70
   2   7   0   92.39    7.80
   2  -7   0   96.39   39.60
   2   7   0  102.79    7.20
   2   7   0   98.09    9.60
  -2   7   0   80.79    7.20
   3   7   0   99.29    7.80
  -3   7   0   85.59    7.70
   3  -7   0  102.49    7.10
   4   7   0   -0.20    0.70
   4   7   0    0.40    0.90
  -4   7   0    1.50    1.50
   4   7   0   -0.10    1.20
  -4   7   0    0.10    1.20
   5   7   0    9.20    1.30
   5   7   0   11.50    1.60
   0  -8   0  496.35  103.39
   0   8   0  399.76   33.60
   0   8   0  424.56   29.60
   1   8   0   18.90    3.40
  -1   8   0   22.50    3.30
   1   8   0   18.20    5.40
   1  -8   0   18.70    2.20
   1   8   0   16.20    3.20
  -1  -8   0   18.60    2.30
   1  -8   0  145.09   54.39
  -1   8   0   19.20    2.50
   2   8   0   93.99   11.20
   2  -8   0  102.99    7.40
   2   8   0  106.69    8.30
  -2   8   0   89.59    7.80
   2   8   0   86.49    8.30
   2  -8   0  194.58   50.89
   2   8   0  106.19    7.90
   3   8   0   52.79   58.09
   3   8   0   12.50    2.00
   3  -8   0   12.80    1.90
   3   8   0   11.40    2.10
   3  -8   0    9.80    4.60
  -3   8   0   11.30    2.20
  -3   8   0   11.70    2.30
   4   8   0    5.00    1.00
   4   8   0    8.30    1.80
  -4   8   0    2.50    1.10
   4   8   0    3.40    1.40
   5   8   0    0.40    0.70
   5   8   0    1.10    0.70
   5   8   0    0.40    0.40
   0  -9   0  192.58  180.78
  -1  -9   0  179.08   13.70
   1  -9   0  172.28   12.70
  -1   9   0  168.38   13.80
   1   9   0  180.68   23.10
  -1   9   0  185.08   13.20
   1  -9   0   97.69   69.79
  -2   9   0    0.10    1.40
   2   9   0    2.20    5.90
   2  -9   0  -16.10   52.39
  -3   9   0   69.49    6.00
   3   9   0   63.79    6.00
   3  -9   0   68.79    5.30
   3   9   0   78.39    5.90
   4   9   0   12.20    2.00
   4   9   0   12.40    1.70
   0  10   0  224.18   15.60
   0 -10   0  198.08   15.10
   1 -10   0  191.98  104.49
  -2  10   0  113.69    8.70
   2 -10   0  107.09    8.10
   3 -10   0    0.00    0.60
  -3  10   0    0.20    0.80
   3  10   0   -0.10    0.80
   4  10   0    1.30    0.60
   0  11   0   -1.50    0.90
   0 -11   0    0.70    0.80
  -1 -11   0  165.08   12.10
  -1  11   0  170.98   12.50
  -2  11   0    3.80    1.70
   2 -11   0    3.80    1.00
   2  11   0    3.80    1.10
   3  11   0   14.80    1.80
  -3  11   0   13.90    2.00
   0  12   0  102.49    7.80
   0 -12   0  101.99    7.50
  -1 -12   0   -0.20    0.50
  -1  12   0    0.60    0.90
   1 -12   0    1.30    0.60
  -2  12   0   48.90    4.20
   0   0   1    0.00    0.40
   1   0  -1  740.03   49.80
   1   0  -1  664.03   49.40
   2   0   1   48.70    3.70
   2   0  -1   47.80    3.60
   3   0  -1  112.49    8.20
   3   0   1  113.09    8.30
   4   0   1    1.90    1.30
   4   0   1    4.50    1.20
   4   0   1    1.50    0.90
   4   0  -1    2.40    1.00
   4   0  -1    2.60    1.20
   4   0   1    2.90    1.10
   4   0  -1    3.30    1.10
   4   0  -1    3.30    1.00
   5   0  -1   38.70    3.90
   5   0  -1   32.70    3.30
   5   0   1   27.20    3.60
   6   0  -1   13.20    1.60
   6   0   1   13.70    2.10
   6   0  -1    8.80    1.40
   6   0   1   10.30    1.50
   0   1   1   80.19    7.10
   0  -1   1  117.09   12.10
   0  -1  -1  128.59   14.10
   0   1  -1  101.79    6.70
   1   1  -1  931.31   68.09
   1   1  -1  863.31   63.59
   1  -1   1  931.51   63.59
   1  -1   1  917.01   66.19
   1   1   1 1038.60   68.79
   1   1   1  957.20   63.59
   1  -1  -1 1024.30   67.29
   1  -1  -1  841.52   63.69
   3   1  -1  221.28   17.10
  -3   1   1  239.28   16.70
   3  -1   1  230.58   17.10
  -3  -1   1  267.47   16.70
   3  -1  -1  252.77   17.10
   3   1   1  243.18   17.20
   4  -1   1   40.60    4.40
  -4   1   1   40.00    3.40
   4   1  -1   41.60    3.90
   4  -1   1   42.60    3.80
   4  -1   1   50.99    4.10
   4   1  -1   52.99    5.20
   4   1  -1   45.20    4.20
  -4  -1  -1   46.70    3.20
   4   1  -1   48.40    4.50
   4  -1   1   39.80    4.30
   4  -1  -1   45.20    3.80
   4   1   1   47.20    4.10
   4  -1  -1   43.00    3.80
   4  -1  -1   52.09    4.00
   4   1   1   45.50    3.90
   4   1   1   43.90    4.30
   4  -1  -1   41.80    5.50
   4   1   1   47.20    4.10
   5   1   1   41.10    4.20
   6  -1   1    6.20    1.30
   6   1  -1    7.70    1.30
   6   1  -1    4.60    0.90
   6   1   1    5.00    1.10
   6   1   1    7.20    1.30
   6  -1  -1    6.40    1.10
   6   1   1    8.10    1.60
   0   2  -1  152.08   11.00
   0  -2   1  183.88   20.40
   0  -2  -1  170.78   20.20
   0   2   1  150.48   11.00
   1   2  -1  467.25   44.70
   1  -2   1  505.75   35.00
   1   2  -1  530.15   35.00
   1  -2   1  531.15   40.70
   1   2   1  559.84   48.80
   1   2   1  491.95   34.90
   1  -2  -1  518.95   41.50
   1  -2  -1  475.35   35.00
   2  -2   1  180.38   14.30
   2   2  -1  209.78   27.00
   2  -2   1  225.68   20.60
   2  -2   1  199.38   14.50
   2  -2  -1  215.78   14.60
   2   2   1  222.38   14.40
   2   2   1  275.27   27.90
   2   2   1  197.28   14.40
   2  -2  -1  217.08   21.00
   3  -2   1   43.90    3.50
   3   2  -1   41.10    3.40
  -3  -2  -1   39.10    3.40
   3   2  -1   36.30    3.40
   3   2  -1   40.40    3.50
  -3   2  -1   45.50    3.00
   3   2   1   34.30    3.50
   3   2   1   38.50    3.50
   3  -2  -1   44.20    3.40
   3   2   1   36.90    3.60
  -3  -2   1   42.70    3.10
   4  -2   1    7.10    1.30
   4  -2   1    5.70    1.80
   4  -2   1    9.00    1.40
   4   2  -1    8.10    1.80
  -4   2   1    8.10    1.10
   4   2  -1   15.00    2.50
   4  -2   1    7.70    1.50
   4   2   1    9.50    1.70
  -4   2  -1    9.40    1.00
   4  -2  -1   10.90    1.90
   4  -2  -1   10.70    1.40
   4  -2  -1    7.80    1.50
   4   2   1   14.60    2.90
   5   2  -1   27.60    3.20
   5   2  -1   28.40    2.80
   5  -2   1   22.60    3.00
   5   2  -1   23.00    2.80
   5  -2   1   26.20    2.50
   5   2   1   26.20    3.10
   5   2   1   24.60    2.90
   5  -2  -1   27.30    2.60
   5   2   1   25.90    2.90
   6   2  -1    1.80    0.90
   6   2  -1    2.60    0.90
   6   2   1    2.50    0.90
   6   2   1    2.30    0.90
   6  -2  -1    2.60    1.00
   6   2   1    2.40    1.00
   0   3  -1  211.48   14.80
   0  -3   1  212.18   26.40
   0  -3  -1  257.37   28.30
   0   3   1  192.18   14.80
   1  -3   1   61.89   14.30
   1   3  -1   35.40    3.50
  -1   3   1   39.20    3.00
   1  -3  -1   63.59   15.30
   1   3   1   39.70    3.60
   1   3   1   43.00    3.40
  -2   3   1   56.29    4.00
   2  -3   1   55.19    4.20
   2   3  -1   47.60    4.20
   2   3  -1   40.00   35.40
   2   3   1    5.80   32.40
  -2   3  -1   60.29    4.00
   2   3   1   52.49    4.50
   3   3  -1  154.68   11.50
   3   3  -1  156.38   11.90
  -3   3   1  173.68   11.00
   3   3  -1  157.48   11.30
   3   3   1  158.88   11.40
   3  -3  -1  139.59   11.10
   3   3   1  135.69   12.20
  -4   3   1    5.30    1.00
   4   3  -1    4.80    1.40
   4   3  -1    6.80    1.70
   4   3  -1    5.60    1.50
   4   3  -1    5.90    1.40
   4  -3  -1    4.80    1.50
   4   3   1    4.90    1.50
   4   3   1    4.60    1.40
   4   3   1    5.10    1.60
  -4   3  -1    3.20    0.80
   4  -3  -1    2.30    1.80
   4   3   1    3.20    1.20
   5   3  -1   20.80    2.50
   5  -3   1   20.20    2.90
   5  -3   1   21.20    2.20
   5   3  -1   19.40    2.70
   5   3  -1   22.20    3.50
   5  -3  -1   22.10    2.20
   5   3   1   24.00    2.90
   5   3   1   21.50    2.80
   5   3   1   21.80    2.60
   6   3  -1    1.80    1.00
   6   3  -1    2.90    2.00
   6   3   1    2.70    0.90
   6   3   1    2.70    1.10
   6   3   1    2.20    0.80
   0   4   1 1222.98   91.99
   0  -4  -1 1420.66  105.49
   0  -4   1 1429.86  106.19
   0   4  -1 1350.16   92.09
   1   4  -1   44.40    4.30
  -1   4   1   46.90    3.60
   1  -4   1   67.49   17.70
  -1   4   1   41.50    6.20
   1   4   1   44.90    3.70
   1  -4  -1   60.99   19.20
  -1   4  -1   42.80    5.80
  -1   4  -1   52.39    3.60
  -1  -4   1   73.59   41.20
   1   4   1   51.79    4.60
   2   4  -1  121.49    8.80
   2  -4   1  116.49    9.50
  -2   4   1  121.59    8.00
   2   4  -1  225.28   59.29
   2  -4   1  115.89   22.80
   2   4   1   94.69    8.30
   2  -4  -1   78.99   21.20
   2   4   1  102.99    8.70
  -2   4  -1  109.99    7.90
   3   4  -1   43.10    4.00
   3   4  -1   54.49   20.20
   3   4  -1   43.50    3.90
   3   4  -1   38.20    3.80
   3  -4   1   39.50    3.40
   3  -4   1   45.30    3.90
   3   4  -1   70.79   33.30
   3  -4   1   44.00    3.70
   3  -4   1   44.70    4.20
   3   4   1   40.50    3.80
   3  -4  -1   48.60    4.60
   3   4   1   46.40    4.00
   3   4   1   44.80    4.00
   3  -4  -1   44.80    3.40
  -4   4   1   59.49    5.20
   4   4  -1   74.99    5.80
   4   4  -1   67.59    5.80
   4   4  -1   70.09    5.60
   4  -4   1   73.29    7.00
  -4   4  -1   57.99    5.20
   4   4   1   66.19    5.60
   4   4   1   62.59    5.70
   4  -4  -1   67.29    5.20
   4   4   1   72.99    5.80
   5   4  -1    8.10    1.60
   5   4  -1    7.60    1.80
   5  -4   1    7.60    1.20
   5   4  -1   11.60    2.00
   5   4   1   10.60    1.90
   5   4   1    9.30    1.70
   5  -4  -1   10.70    1.50
   5   4   1    9.30    2.00
   6   4  -1    1.10    0.90
   6   4  -1    0.90    0.60
   6   4  -1    0.60    0.60
   6   4   1    0.40    0.70
   6   4   1    0.90    0.60
   6   4   1    2.20    1.30
   0   5   1  164.08   12.20
   0   5  -1  184.68   12.30
   0  -5  -1  199.48   41.70
   0   5  -1  176.38   13.40
   0   5   1  154.58   13.40
   0  -5   1  216.48   37.20
  -1   5   1   57.59    7.50
   1  -5   1   43.00   21.90
  -1  -5  -1   92.99   59.99
   1   5  -1   52.99    4.70
  -1   5   1   63.29    4.70
   1  -5  -1   57.09   25.90
  -1   5  -1   56.39    7.20
   1   5   1   61.29    4.80
  -1  -5   1   74.19   62.99
  -1   5  -1   67.79    4.70
   2   5  -1   95.69    8.00
   2   5  -1   89.79    7.20
   2   5  -1  102.79    7.40
   2  -5   1  118.89   25.70
   2  -5   1   91.19    6.70
  -2   5   1   94.19    6.90
   2  -5  -1   89.99   25.90
   2  -5  -1   89.49    6.70
  -2   5  -1   91.09    6.90
   2   5   1   92.29    7.30
   2   5   1   86.69    7.40
   2   5   1   94.39    8.00
   3  -5   1   18.10    2.00
   3  -5   1   14.60    4.50
  -3   5   1   20.80    2.20
   3   5  -1   25.70   25.50
   3   5  -1   22.60    2.60
   3   5  -1   19.60    2.90
   3  -5   1   21.80    2.50
   3   5  -1   18.20    2.30
   3   5   1   17.50    2.30
   3   5   1   20.70    2.60
   3  -5  -1   19.60   21.10
  -3   5  -1   20.50    2.10
   3   5   1   22.00    2.90
   4   5  -1   17.80    2.40
   4  -5   1   17.40    2.20
  -4   5   1   15.10    2.10
   4   5  -1   19.80    2.90
   4   5  -1   15.50    2.20
   4   5   1   18.50    2.50
   4   5   1   16.10    2.20
   4  -5  -1   17.40    1.90
   4   5   1   13.40    2.60
  -4   5  -1   18.10    2.60
   5   5  -1   18.30    2.20
   5   5  -1   15.60    2.00
   5   5  -1   10.40    2.10
   5   5   1   14.30    2.00
   5   5   1   15.40    2.20
   5   5   1   11.80    2.40
   6   5  -1    1.40    0.70
   6   5  -1    1.20    0.90
   6   5  -1    0.30    0.50
   6   5   1    2.10    1.10
   6   5   1    3.00    0.90
   6   5   1    0.40    0.70
   0  -6   1   80.19   43.30
   0   6   1   53.39    6.50
   0   6  -1   55.19    6.60
   0   6  -1   51.39    4.30
   0   6   1   50.19    4.20
   0  -6  -1  -41.30   37.20
  -1   6   1   41.80    7.80
   1   6  -1   35.80    3.40
  -1   6   1   31.80    3.10
   1  -6   1   13.50   29.10
   1  -6   1   30.40    2.90
  -1  -6  -1  -57.99   88.19
  -1   6   1   31.30    3.10
   1   6  -1   33.20    4.90
   1  -6  -1   46.70   26.10
  -1   6  -1   24.10    8.00
   1  -6  -1   36.20    2.90
   1   6   1   28.90    4.60
  -1  -6   1   26.90   92.19
  -1   6  -1   36.10    3.10
  -1   6  -1   37.30    3.10
   2   6  -1  105.59    9.80
  -2   6   1  103.49    8.50
   2   6  -1  116.99   10.30
   2  -6   1  113.49    8.50
   2  -6   1  130.29    8.20
  -2   6   1  112.89    8.50
   2   6  -1  116.59    8.50
   2  -6   1  146.79   34.50
   2   6   1  108.89    9.10
   2  -6  -1  147.29   33.70
  -2   6  -1   99.09    8.60
   2   6   1  110.79    9.90
   2   6   1  101.89    8.40
  -2   6  -1  116.89    8.40
   2  -6  -1  121.39    8.20
   3   6  -1   27.90    2.90
   3  -6   1   20.10    2.10
   3   6  -1  -23.90   33.80
   3   6  -1   16.00    3.40
   3  -6   1   20.50    2.00
  -3   6   1   20.90    2.50
   3   6  -1   20.60    2.40
   3   6   1   25.70    2.80
   3  -6  -1   -3.10   25.60
  -3   6  -1   19.20    2.80
   3   6   1   23.90    2.50
  -3   6  -1   22.30    2.50
   3  -6  -1   21.10    2.10
   3   6   1   20.40    3.50
  -4   6   1   11.20    1.90
   4  -6  -1   14.80    1.90
  -4   6  -1   14.30    2.10
   5   6  -1    5.40    1.30
   5   6  -1    6.30    1.30
   5   6  -1    2.50    1.30
   5   6   1    4.30    1.60
   5   6   1    5.30    1.30
   0   7  -1   10.20    1.80
   0  -7   1   10.80    1.60
   0  -7   1   61.89   54.09
   0   7   1   19.80    5.70
   0   7  -1   11.70    5.10
   0   7   1   12.70    1.80
   0  -7  -1    3.50   58.79
   0   7  -1    8.60    1.50
   0  -7  -1    7.80    1.40
   0   7   1    7.70    2.30
   1  -7   1   11.60    1.70
   1   7  -1   16.60    2.20
   1   7  -1   15.00    2.30
  -1   7   1   10.40    1.80
   1  -7   1   -7.70   36.80
   1   7  -1   15.60    4.60
  -1   7   1   10.70    1.90
   1  -7  -1    4.30   36.20
  -1   7  -1   13.30    2.00
  -1   7  -1    9.80    1.80
   1   7   1   15.30    2.20
   1   7   1   16.60    2.40
   1   7   1    8.80    3.70
   1  -7  -1   17.90    1.80
   2  -7   1  -15.10   34.70
   2  -7   1   19.20    2.90
   2   7  -1   11.70    4.00
  -2   7   1   12.70    2.10
  -2   7   1   10.50    1.80
   2   7   1   15.90    4.20
  -2   7  -1   11.70    3.10
   2  -7  -1    9.00    1.50
  -2   7  -1   10.40    1.80
   2   7   1   10.60    2.50
   2   7   1   12.40    2.00
   2  -7  -1   12.60   33.00
   3   7  -1   49.90   44.90
   3  -7  -1   23.10   33.20
   4   7  -1    0.70    0.80
   4   7  -1    0.20    1.10
   4   7  -1   -0.20    0.90
   4   7   1   -0.80    1.20
  -4   7  -1   -0.10    1.00
   4   7   1    0.60    0.80
   4   7   1    0.90    1.00
  -4   7  -1    1.20    1.10
   5   7  -1    3.30    0.70
   5   7  -1    3.20    1.20
   5   7   1    4.30    1.40
   5   7   1    3.90    0.80
   0   8  -1   22.80    8.60
   0   8  -1    8.50    2.20
   0   8   1    8.30    7.10
   0   8   1    6.30    1.70
   0  -8  -1   10.50   74.09
   0   8   1    6.20    1.60
   0  -8  -1    9.70    1.50
   0  -8   1 -109.79   85.19
   0   8  -1    4.50    1.40
  -1   8   1   11.00    2.20
  -1   8   1   15.70    2.30
   1   8  -1   19.30    3.40
  -1  -8  -1   10.70    1.70
   1   8  -1    5.40    4.90
   1  -8   1   13.30    1.70
   1   8  -1   10.50    2.10
   1  -8   1    7.90   50.69
   1   8   1    7.60    5.30
  -1  -8   1   12.70    1.80
   1  -8  -1  146.19   55.69
   1  -8  -1   12.20    1.70
  -1   8  -1   10.50    1.90
  -1   8  -1   11.00    2.70
   1   8   1    9.00    1.90
   2  -8   1   80.79   46.60
   2   8  -1  112.49    8.50
   2  -8   1  100.49    7.80
   2   8  -1  107.09    7.90
  -2   8   1   94.99    8.20
   2   8  -1  103.49   11.40
  -2   8  -1   97.59    8.30
   2  -8  -1  107.29    7.80
   2   8   1  106.69    7.90
   2   8   1  106.99    9.20
   2   8   1  100.99   11.70
  -2   8  -1   90.49    8.60
   2  -8  -1   41.80   41.80
   2   8   1  117.89    8.50
  -3   8   1   15.00    2.50
   3   8  -1   13.80    2.80
   3   8  -1   61.19   59.39
   3  -8   1   10.80    1.70
   3  -8   1    9.70    4.80
   3   8  -1   13.70    1.80
   3   8  -1   14.90    2.30
  -3   8   1   16.10    2.70
  -3   8  -1   13.50    2.40
   3   8   1   13.40    1.80
  -3   8  -1   15.50    2.50
   3  -8  -1   15.60    2.10
   3   8   1   14.70    2.40
   4   8  -1   12.50    1.70
   4   8  -1   15.20    2.10
   4   8  -1    9.50    2.00
   4   8   1   11.50    2.20
   4   8   1   18.20    2.10
   4   8   1   15.80    2.10
   5   8  -1    4.70    0.90
   5   8  -1    3.80    0.70
   5   8   1    3.60    1.10
   5   8   1    4.60    0.90
   5   8   1    3.20    0.80
   0  -9   1  126.09  135.59
   0   9   1    2.70    1.30
   0   9  -1    1.70    1.20
   0  -9  -1  -30.40  119.19
   0  -9  -1    1.90    0.90
   0   9   1   -8.80   17.30
   0   9  -1   -1.30   11.60
   0  -9   1    2.00    1.00
   1   9  -1   15.70    7.10
   1  -9   1   13.00    1.70
   1  -9   1    0.00   70.89
  -1   9   1   11.10    1.90
  -1  -9  -1   15.90    2.20
  -1   9   1   12.40    2.90
   1  -9  -1   10.90    1.70
   1   9   1   15.30    2.40
   1   9   1    6.60    8.70
  -1   9  -1    6.60    2.30
   1  -9  -1    8.50   66.99
  -1  -9   1   13.70    2.80
   2  -9   1    7.20   51.49
  -2   9   1   17.10    3.40
  -2   9   1   15.40    3.30
   2   9  -1   31.70    7.30
   2  -9  -1   22.20   52.29
   2   9   1   27.70    7.20
   3   9  -1    5.60    1.00
   3   9  -1    6.90    1.50
   3  -9   1    7.90    1.10
  -3   9   1    6.40    1.50
   3   9  -1    5.80    1.60
   3   9   1    5.40    1.40
   3   9   1    5.90    1.80
   3  -9  -1    4.80    0.90
  -3   9  -1    6.10    1.70
   4   9  -1    1.00    0.60
   4   9  -1    1.30    0.80
   4   9  -1    1.30    1.20
  -4   9   1    0.70    0.90
   4   9   1    0.80    1.00
   4   9   1    0.80    0.70
   0  10   1   10.50    1.90
   0  10  -1   11.10    2.00
   0 -10   1   11.00    1.70
   0 -10  -1   10.20    1.60
  -1 -10  -1    9.60    1.70
   1  10  -1   13.70    2.30
   1  10  -1  -17.50   10.40
  -1  10   1    9.10    1.70
   1 -10   1  -26.90  102.49
   1 -10   1    9.70    1.50
   1  10   1   11.10    1.80
  -1 -10   1   10.00    1.70
   1 -10  -1    9.00    1.40
   1  10   1    0.50   10.00
   1 -10  -1   34.10  115.79
  -1  10  -1    9.00    1.80
   2 -10   1    6.30    1.10
  -2  10   1    8.90    1.70
   2  10   1    9.80   10.70
   2 -10  -1    6.10    1.10
  -2  10  -1    8.60    1.70
  -3  10   1    8.60    1.70
   3 -10   1    4.80    0.80
   3  10  -1    5.30    1.40
   3 -10  -1    5.50    0.90
   3  10   1    4.60    1.30
  -3  10  -1    8.40    1.80
   4  10  -1    1.80    0.70
   4  10   1    1.10    0.70
   0  11  -1    0.70    1.00
   0  11   1    0.10    1.00
   0 -11   1    0.60    0.80
  -1  11   1   13.70    2.10
  -1  11  -1    7.70    1.60
   2  11  -1    1.10    0.80
  -2  11   1    1.00    0.90
   2  11   1    1.20    0.80
  -2  11  -1    2.90    1.30
  -3  11   1    3.70    1.40
   3  11  -1    4.40    0.90
  -3  11  -1    5.70    1.40
   3  11   1    3.60    1.10
   0  12   1    0.80    0.90
   0 -12  -1    1.80    0.70
   0  12  -1    0.30    0.90
  -1 -12  -1    1.00    0.70
  -1  12   1    0.20    0.80
  -1  12  -1    0.10    0.80
   1 -12  -1    1.30    0.60
   1  12   1    1.30    0.60
  -2  12   1    2.30    0.90
   2 -12   1    3.60    0.80
  -2  12  -1    2.80    1.20
   2  12   1    4.20    1.10
   0   0   2  559.14   40.20
   0   0  -2  627.04   43.00
   1   0  -2 5593.34  364.86
   1   0  -2 5032.00  362.36
   3   0   2   97.59    7.70
  -3   0   2  105.99    7.20
   3   0  -2  104.99    7.60
   4   0  -2    2.70    1.00
   4   0   2    2.10    1.00
   4   0  -2    3.50    1.30
   4   0   2    2.70    0.90
   4   0   2    2.00    1.30
  -4   0   2    2.90    0.50
   4   0  -2    2.30    1.00
   4   0  -2    2.80    1.00
   4   0   2    0.90    1.50
   5   0   2   -0.10    1.40
   5   0  -2    0.40    0.90
   6   0   2    0.80    0.90
   6   0   2    1.10    0.70
   6   0  -2    2.10    0.90
   0   1   2  366.26   26.20
   0  -1   2  401.76   30.30
   1  -1   2 1218.78   81.39
   1   1  -2 1181.68   87.29
   1  -1   2 1302.67   84.79
   1   1   2 1050.79   81.39
   1  -1  -2 1175.78   86.09
   1   1   2 1242.28   86.29
   2   1  -2 1259.17   84.49
   2   1  -2 1130.79   83.89
   2  -1  -2 1156.28   82.89
   3  -1   2  172.08   12.20
  -3   1   2  164.38   11.80
   3   1  -2  172.68   12.10
   3   1   2  159.88   12.20
  -3  -1   2  186.28   11.90
   3  -1  -2  174.88   12.20
  -3  -1   2  159.38   11.80
   4   1  -2   55.39    5.10
   4  -1   2   52.79    5.30
   4  -1   2   56.39    4.90
   4   1  -2   55.29    4.90
   4  -1   2   58.59    4.70
   4  -1   2   62.09    5.00
   4   1  -2   59.99    4.90
   4   1  -2   64.39    5.70
   4   1   2   65.49    5.20
   4   1   2   57.09    4.90
   4  -1  -2   63.29    4.80
   4   1   2   69.99    6.10
   4  -1  -2   55.89    6.10
   5   1   2   15.00    2.40
   5  -1  -2   14.00    2.60
   6   1  -2   42.30    3.30
   6   1  -2   35.10    3.10
   6   1   2   39.80    3.30
   6   1   2   31.50    3.10
   6  -1  -2   42.20    3.60
   6   1   2   37.20    3.40
   0  -2   2 2638.44  184.78
   0   2  -2 2519.85  178.78
   0  -2  -2 2711.23  186.28
   1  -2   2 2786.82  188.78
   1   2  -2 2536.55  183.18
   1  -2   2 2661.83  183.18
   1  -2  -2 2509.55  183.38
   1   2   2 2611.84  183.28
   1  -2  -2 2887.71  190.18
   1   2   2 2892.31  193.98
   2  -2   2  348.47   26.10
   2   2  -2  359.16   33.70
   2   2  -2  322.87   48.40
   2   2   2  417.96   38.10
   2  -2  -2  429.86   33.40
   2  -2  -2  369.06   26.30
   2   2   2  398.36   26.10
   3   2  -2  381.76   26.30
   3   2  -2  408.46   26.10
   3   2  -2  351.76   26.20
   3   2   2  347.37   26.30
   3   2   2  346.27   26.40
   3   2   2  413.96   27.00
  -4   2   2    4.60    0.80
   4  -2   2    3.70    1.50
   4   2  -2    4.60    1.30
   4  -2   2    5.40    1.40
   4   2  -2    3.50    1.20
   4   2  -2    5.90    1.30
   4  -2   2    3.90    1.00
   4   2   2    3.70    1.40
  -4   2  -2    4.10    0.70
   4   2   2    5.90    1.60
   4  -2  -2    3.00    1.30
   5  -2   2    1.10    1.30
   5  -2   2    2.20    0.90
   5   2  -2    3.70    1.40
   5   2  -2    3.30    1.20
   5  -2   2    2.60    1.00
   5   2  -2    3.00    1.20
   5  -2  -2    5.00    1.20
   5   2   2    4.40    1.50
   5   2   2    3.50    1.20
   5   2   2    3.90    1.30
   6   2  -2    3.50    0.80
   6   2  -2    4.00    1.00
   6   2   2    3.30    1.00
   6   2   2    3.10    0.90
   6   2   2    2.70    0.80
   0   3  -2 5375.16  368.26
   0  -3   2 5774.72  377.86
   0   3   2 5066.69  368.26
   1  -3   2 1159.58   88.59
   1   3  -2 1147.69   80.19
   1   3   2 1145.29   80.19
  -1  -3   2 1083.29   98.39
   1  -3  -2 1294.57   90.29
   2  -3   2  786.92   59.19
   2   3  -2  878.61   82.19
   2  -3  -2  846.22   58.59
   2   3   2 1042.90   84.29
  -3   3   2   38.30    3.00
   3   3  -2   38.30    3.20
   3   3  -2   22.80   12.50
   3   3  -2   34.80    3.50
   3   3   2   34.20    3.60
   3  -3  -2   33.00    3.00
   3   3   2   33.50    3.40
  -3   3  -2   40.30    2.90
   4   3  -2  179.68   12.60
  -4   3   2  168.38   12.10
   4  -3   2  176.98   12.70
   4   3  -2  177.38   12.70
   4   3  -2  161.18   12.60
   4   3  -2  164.58   12.90
   4   3   2  170.08   12.70
   4   3   2  163.78   13.60
  -4   3  -2  162.08   12.00
   4   3   2  171.88   12.80
   4   3   2  159.68   12.50
   4  -3  -2  176.38   12.20
   5   3  -2    1.10    1.10
   5  -3   2    1.10    0.80
   5  -3   2    1.30    1.90
   5   3  -2    1.50    1.00
   5   3  -2    2.30    1.20
   5   3   2    2.10    1.30
   5  -3  -2    2.60    1.10
   5   3   2    1.10    1.10
   5   3   2    2.50    1.20
   6   3  -2    2.80    1.10
   6   3  -2    0.80    0.90
   6   3  -2    2.30    0.70
   6   3   2    2.30    1.10
   6   3   2    1.80    0.80
   6  -3  -2    1.40    0.60
   6   3   2    1.40    0.70
   0   4   2   67.09    5.30
   0   4  -2   78.89    5.20
   0  -4   2   81.39   23.30
   0   4  -2   57.99    6.00
   0  -4  -2   57.39   25.50
  -1  -4  -2 1684.23  134.09
   1  -4   2 1496.95  115.39
   1   4  -2 1458.85  103.49
   1   4   2 1466.65  103.59
  -1   4  -2 1483.75  104.09
   1  -4  -2 1600.14  116.39
   2   4  -2  369.26   26.70
   2  -4   2  349.27   28.50
   2  -4   2  374.06   41.30
   2   4  -2  422.66   27.50
   2   4  -2  307.87   65.89
   2   4   2  476.15   83.89
   2   4   2  372.66   27.00
   2   4   2  393.96   27.40
   2  -4  -2  469.45   43.60
   3   4  -2  336.87   55.49
   3   4  -2  198.28   15.80
   3   4  -2  214.08   15.70
   3  -4   2  224.98   15.70
   3   4  -2  238.18   33.30
   3  -4   2  223.08   15.50
  -3   4   2  229.58   16.30
   3   4  -2  190.28   15.70
   3   4   2  196.48   15.70
   3  -4  -2  241.98   15.60
   3   4   2  280.97   63.69
   3   4   2  235.08   16.10
   3  -4  -2  205.58   27.80
   3  -4  -2  234.48   16.10
   3   4   2  227.28   16.00
   3  -4  -2  222.28   15.70
   4   4  -2   40.70    4.10
   4   4  -2   44.70    4.00
   4   4  -2   46.20    4.20
   4  -4   2   43.10    3.50
   4  -4   2   37.60    4.30
  -4   4   2   42.00    3.60
   4   4   2   41.80    4.30
   4   4   2   41.70    4.00
   4  -4  -2   46.80    3.70
   4   4   2   48.80    4.30
  -4   4  -2   38.20    3.80
   4   4   2   39.10    4.20
   5   4  -2   75.79    6.00
   5   4  -2   72.79    6.30
   5   4  -2   74.89    6.10
   5  -4  -2   71.29    5.60
   5   4   2   71.39    6.30
   5   4   2   80.89    6.30
   5   4   2   71.29    6.00
   6   4  -2    3.80    1.20
   6   4  -2    2.70    0.90
   6   4  -2    4.10    0.80
   6   4   2    2.30    0.70
   6   4   2    1.40    1.10
   6   4   2    4.10    0.90
   0  -5   2 2468.55  173.38
   0   5   2 2084.19  152.88
   0   5  -2 2233.38  152.88
   1  -5   2  545.85   51.09
  -1  -5  -2  520.05   79.19
   1   5   2  419.56   31.50
   1  -5  -2  444.76   51.79
  -1   5  -2  418.86   31.60
  -1  -5   2  547.85   73.19
   2   5  -2  536.05   38.90
   2   5  -2  595.14   39.20
   2   5  -2  568.04   39.80
   2   5  -2  491.05   39.00
   2  -5   2  609.84   57.79
   2  -5   2  548.95   38.60
   2  -5  -2  588.54   59.19
   2   5   2  532.95   39.30
   2   5   2  604.04   39.30
   2   5   2  574.34   39.80
   2  -5  -2  570.24   38.60
   3   5  -2   22.00    3.20
   3   5  -2   28.00    3.20
   3   5  -2   30.70    3.10
   3   5  -2   31.70   27.00
   3  -5   2   22.80    2.90
  -3   5   2   25.10    2.70
   3   5  -2   25.40    3.10
   3  -5   2   26.80    3.70
   3  -5   2   33.20    4.90
   3   5  -2  129.29   67.19
   3   5   2   30.90    2.90
   3  -5  -2   35.10    3.10
   3  -5  -2   27.20    5.40
   3   5   2   36.80    4.30
   3   5   2   70.29   77.79
   3   5   2   37.60    4.20
   3  -5  -2   11.30   21.80
   3  -5  -2   33.90    2.60
   4   5  -2    2.80    1.30
  -4   5   2    1.80    0.90
   4   5  -2    2.40    1.30
   4   5  -2    2.70    1.10
   4  -5  -2    5.60    1.20
   4   5   2    4.10    2.00
  -4   5  -2    4.00    1.50
   4   5   2    2.30    1.50
   4   5   2    5.50    1.50
   5   5  -2   25.00    3.00
   5   5  -2   23.10    2.60
   5   5  -2   25.90    2.80
   5   5   2   24.80    2.60
   5   5   2   27.90    2.80
   5   5   2   21.00    3.00
   5  -5  -2   19.90    2.60
   6   5  -2    2.20    0.80
   6   5   2    1.70    0.70
   6   5   2    3.10    1.00
   0   6  -2  230.38   16.80
   0  -6   2  203.38   51.19
   0   6  -2  206.88   15.90
   0  -6  -2  326.77   54.69
   0   6   2  200.28   14.90
   0   6   2  214.08   17.00
   0   6  -2  200.38   15.20
   1  -6   2  690.93   69.19
   1   6  -2  624.64   40.50
   1   6  -2  588.34   41.50
  -1  -6  -2  768.42  132.29
  -1   6   2  562.14   40.10
  -1  -6   2  348.77  114.59
   1   6   2  562.34   41.50
   1  -6  -2  688.63   73.79
  -1   6  -2  531.95   40.10
   1  -6  -2  575.54   39.90
   2   6  -2  149.88   11.20
   2   6  -2  142.59   11.40
   2  -6   2  133.29   34.90
   2  -6   2  156.98   11.00
   2   6  -2  160.88   12.80
  -2   6   2  135.39   11.20
   2   6   2  161.08   12.80
   2  -6  -2  166.08   11.00
   2  -6  -2  168.88   11.80
   2   6   2  141.19   12.10
   2   6   2  147.79   11.40
   2  -6  -2  133.89   34.60
  -2   6  -2  168.08   11.30
   3   6  -2  298.27   22.20
   3   6  -2  306.87   21.90
   3  -6   2  307.07   21.40
   3  -6   2  314.27   22.80
   3   6  -2  360.56   57.79
  -3   6   2  279.07   21.80
   3   6   2  320.77   22.60
   3  -6  -2  259.17   44.00
   3   6   2  360.06   24.50
   3   6   2  292.97   22.40
  -3   6  -2  305.77   21.80
   3  -6  -2  315.17   21.60
   3  -6  -2  310.17   21.50
  -4   6   2   18.00    2.30
   4   6  -2   18.70    3.70
  -4   6  -2   16.30    2.30
   4  -6  -2   17.60    2.00
   4   6   2   20.80    3.50
   4   6   2   23.80    5.20
   5   6  -2    0.90    1.00
   5   6  -2    0.30    1.10
   5   6  -2    0.00    0.70
   5   6   2    0.10    1.10
   5   6   2    0.30    0.70
   5   6   2    0.40    0.90
   0   7  -2  366.16   25.20
   0  -7   2  458.75   81.79
   0   7  -2  327.07   27.50
   0   7  -2  307.47   25.10
   0  -7  -2  376.56   25.00
   0  -7  -2  455.15   77.09
   0   7   2  380.36   25.20
   0  -7   2  381.76   25.00
   0   7   2  335.67   27.60
   1   7  -2   62.69    5.50
   1   7  -2   50.79    7.20
  -1   7   2   59.99    5.10
   1  -7   2   71.49   47.20
   1  -7   2   60.19    4.90
   1   7   2   70.09    5.60
   1  -7  -2   76.59   37.10
   1   7   2   58.79    5.30
   1   7   2   69.09    7.40
   1  -7  -2   66.29    5.00
  -1   7  -2   60.49    5.20
   2  -7   2  135.99   46.60
   2  -7   2  222.08   15.20
   2   7  -2  227.38   17.60
   2   7  -2  232.98   16.30
  -2   7   2  190.48   15.40
   2  -7  -2  162.68   44.40
   2   7   2  228.28   15.30
   2   7   2  244.58   17.70
   2  -7  -2  205.98   15.10
  -2   7  -2  187.18   16.50
  -2   7  -2  200.48   15.40
   2   7   2  208.28   16.10
   3   7  -2  174.98   50.49
   3   7  -2  105.49    7.40
  -3   7   2   91.99    7.90
   3   7  -2   90.29    7.80
   3  -7   2   94.59    7.00
  -3   7   2   88.29    7.50
   3  -7   2   88.19    9.30
   3  -7  -2   94.49    7.60
  -3   7  -2   91.09    7.50
   3   7   2  112.99    7.60
  -3   7  -2   88.69    7.90
   3  -7  -2   93.69   38.30
   3  -7  -2   83.59    7.50
   4   7  -2   25.60    3.30
   4   7  -2   31.80    2.90
   4   7  -2   35.90    3.30
   4   7   2   29.90    2.90
   4   7   2   22.80    3.40
   4   7   2   30.70    3.20
   5   7  -2    4.40    1.00
   5   7  -2    6.30    1.10
   5   7  -2    5.00    1.40
   5   7   2    6.00    1.20
   5   7   2    3.70    0.80
   5   7   2    3.50    1.20
   0   8   2  184.78   15.90
   0   8  -2  221.78   21.10
   0  -8   2  318.47   94.89
   0   8  -2  241.68   16.00
   0   8   2  232.88   27.00
   0   8   2  219.78   16.10
   0  -8  -2   11.00   87.29
   1  -8   2  422.86   28.10
  -1   8   2  422.06   28.40
   1   8  -2  365.26   30.70
  -1  -8  -2  407.16   28.10
   1  -8   2  330.07   71.19
   1   8  -2  385.36   29.50
  -1   8  -2  373.16   28.50
  -1  -8   2  417.46   28.20
   1   8   2  405.06   31.00
  -1   8  -2  402.66   28.40
   1  -8  -2  408.96   28.00
   1  -8  -2  277.57   63.39
   2   8  -2   60.39    8.30
   2  -8   2   76.69   45.00
  -2   8   2   30.50    4.00
  -2   8  -2   32.30    3.80
   2   8   2   44.20    4.00
   2   8   2   41.40    4.30
   2  -8  -2   37.10    3.20
   2   8   2   36.80    8.60
  -2   8  -2   32.90    3.70
   2  -8  -2   60.59   42.60
   2   8   2   29.70    4.70
  -3   8   2    8.70    2.30
   3   8  -2    8.70    1.50
   3   8  -2   67.19   60.09
   3   8  -2    4.20    1.70
   3  -8   2    3.70    4.40
   3   8  -2    7.20    1.70
  -3   8   2    6.60    1.80
   3  -8  -2   12.10    1.50
  -3   8  -2   11.30    2.20
  -3   8  -2    9.70    2.00
   4   8  -2   12.30    1.60
   4   8  -2   11.90    1.90
   4   8   2   12.40    1.90
   4   8   2   12.90    3.70
   4   8   2   14.60    2.00
  -4   8  -2    7.60    2.40
   5   8  -2   12.00    1.70
   5   8  -2   10.30    1.40
   5   8  -2   10.40    1.10
   5   8   2   10.20    1.50
   5   8   2   13.00    1.60
   0  -9   2  470.55   32.90
   0  -9   2  553.14  164.38
   0   9  -2  487.65   33.30
   0  -9  -2  228.88  133.79
   0   9   2  480.55   33.20
   0  -9  -2  447.96   32.80
  -1   9   2  144.29   10.30
  -1   9   2  115.49   10.60
   1  -9   2  131.69    9.90
   1   9  -2  137.89   10.30
   1   9  -2  121.69   15.70
   1  -9   2  156.88   76.59
  -1   9  -2  137.79   10.40
  -1  -9   2  146.09   10.20
   1  -9  -2  130.79    9.80
   1   9   2  135.29   16.70
   1  -9  -2   54.39   64.19
  -2   9   2  141.89   12.10
   2  -9   2  126.19   60.29
   2   9   2  158.68   13.00
   2   9   2  168.68   15.80
  -2   9  -2  141.09   11.70
   2  -9  -2  104.19   57.69
   3   9  -2    2.40    1.20
   3   9  -2    4.00    1.30
   3   9  -2    2.80    0.90
   3  -9   2    3.40    0.80
  -3   9   2    4.70    1.50
   3   9   2    3.10    1.30
   3  -9  -2    2.10    0.70
  -3   9  -2    1.90    1.30
   4   9  -2   19.80    2.40
  -4   9   2   16.10    2.70
   4   9  -2   22.90    2.30
   4   9   2   23.70    2.30
   4   9   2   22.30    2.50
   0  10   2    6.90    1.50
   0 -10  -2   12.30    1.60
   0  10  -2    7.00    1.70
   0 -10   2   12.10    1.70
   1  10  -2   91.49    8.10
   1 -10   2  100.19    7.80
  -1  10   2  109.09    8.30
   1 -10   2   81.99  103.09
  -1 -10  -2  101.39    8.10
   1 -10  -2  103.79    7.70
  -1  10  -2  112.99    8.40
   1 -10  -2  -49.30   98.09
   1  10   2  113.79    8.10
  -1 -10   2   98.59    7.90
  -2  10   2   18.80    2.60
   2 -10   2   18.10    2.00
   2  10   2   -2.70   10.20
   2 -10  -2   19.20    2.00
  -2  10  -2   19.10    2.70
   2 -10  -2   16.10   90.29
  -3  10   2   31.30    3.40
   3 -10   2   34.80    2.70
   3  10  -2   31.70    3.20
   3  10   2   34.60    3.40
  -3  10  -2   38.10    3.60
   3 -10  -2   34.70    2.80
   4  10  -2    3.10    0.70
   4  10   2    2.30    1.10
   0  11  -2  119.59    9.40
   0 -11  -2  124.59    9.00
   0 -11   2  125.59    9.00
  -1  11   2   30.20    3.10
  -1 -11  -2   30.10    2.80
   1 -11   2   26.90    2.60
   1 -11  -2   29.00    2.60
  -1 -11   2   30.50    2.90
  -1  11  -2   31.10    3.20
   2  11  -2   54.79    4.90
   2 -11   2   60.39    4.70
   2 -11  -2   64.89    4.60
  -2  11  -2   62.39    5.20
   3  11  -2    8.80    1.30
  -3  11   2   13.60    2.10
   3  11   2    9.10    1.60
   0 -12  -2   14.90    1.70
   0  12  -2   14.60    2.30
   0 -12   2   16.30    1.60
   0  12   2   15.50    1.90
  -1  12   2   70.69    5.30
   1 -12   2   63.69    4.80
  -1 -12  -2   57.19    4.90
  -1 -12   2   63.09    4.90
   1 -12  -2   68.89    4.80
  -1  12  -2   67.09    5.30
   2 -12   2   10.50    1.10
  -2  12   2    9.10    1.60
   2 -12  -2    7.50    1.20
   2  12   2    7.20    1.30
  -2  12  -2   12.60    2.00
   0   0   3    0.80    0.60
   0   0   3    1.20    0.20
   0   0  -3    4.70    7.50
   1   0  -3  319.87   25.30
   1   0   3  297.87   20.80
   1   0  -3  284.27   21.00
   1   0   3  335.87   25.10
   2   0  -3   88.89    6.30
  -2   0   3   90.19    6.20
   2   0   3   82.99    6.50
   2   0  -3   95.69   12.00
   2   0  -3  112.49   12.00
   3   0   3    1.70    0.90
   3   0  -3    1.20    0.60
  -3   0   3    0.90    0.30
   4   0  -3    1.00    1.40
   4   0   3    1.60    1.30
   4   0   3    0.60    0.90
   4   0   3    1.70    1.30
  -4   0   3    1.60    0.40
   4   0  -3    1.30    0.90
   4   0   3    2.40    0.90
   4   0  -3    2.00    0.90
   5   0   3  123.19   10.40
   5   0   3  132.29   10.30
   6   0  -3    1.30    0.80
   6   0   3    0.00    0.80
   6   0   3    0.50    0.60
   0  -1  -3 1072.79   75.49
   0  -1   3 1056.09   74.99
   0   1   3 1019.70   69.99
   0   1  -3  964.40   69.89
   1   1  -3  152.18   19.00
   1   1  -3  154.08   15.10
   1  -1   3  128.09    9.00
  -1  -1  -3  115.69    8.90
   1  -1   3  131.49    9.20
   1  -1   3  137.19    9.20
   1  -1  -3  158.28   16.80
   1   1   3  119.59    9.10
  -1  -1   3  135.89    8.90
   1   1   3  133.29    9.20
   1  -1  -3  123.79    9.40
   2  -1   3  182.58   13.60
   2   1  -3  190.68   20.00
   2   1  -3  182.68   13.40
   2   1  -3  215.18   21.50
   2   1   3  193.18   18.00
   2  -1  -3  224.18   19.90
   2   1   3  208.18   13.40
   2  -1  -3  206.88   13.50
   2  -1  -3  184.38   13.60
   2   1   3  182.88   13.60
  -2  -1   3  194.08   13.40
  -3  -1  -3   14.80    1.30
   3  -1   3   16.00    1.80
   3   1  -3   14.60    1.60
  -3   1   3   16.90    1.40
   3   1   3   17.30    2.00
   3  -1  -3   18.90    1.80
  -3  -1   3   15.40    1.30
   4  -1   3  193.78   12.80
   4   1  -3  155.58   13.60
   4  -1   3  184.58   13.40
   4  -1  -3  176.18   12.60
   4   1   3  164.28   12.70
   4  -1  -3  169.38   12.80
   4   1   3  169.88   13.20
   4   1   3  185.68   13.00
   4   1   3  165.38   12.90
   5   1  -3  103.09    7.90
   5  -1   3   90.69    7.40
   5  -1   3  113.79    9.50
   5  -1   3   91.29    7.80
   5   1   3   89.99    8.20
   5   1   3  104.19    8.00
   6   1  -3   11.20    1.50
   6   1  -3   11.90    1.60
   6   1   3   13.10    1.80
   6  -1  -3    7.40    1.30
   6   1   3   11.40    1.70
   6   1   3    9.30    1.60
   0  -2   3 1483.85  100.79
   0   2  -3 1336.87   93.29
   0  -2  -3 1480.65  102.59
   0   2   3 1242.68   93.29
   1   2  -3   53.59    4.00
   1   2  -3   47.50    3.50
   1  -2   3   54.69   12.00
   1  -2   3   53.19    3.60
  -1   2   3   48.80    3.50
   1  -2  -3   49.80   13.00
  -1  -2   3   45.30    3.50
   1   2   3   43.80    3.90
   2  -2   3  184.48   13.10
   2   2  -3  242.08   38.60
   2   2  -3  180.38   13.20
   2   2   3  263.37   27.50
   2  -2  -3  179.08   14.30
  -2  -2   3  191.38   13.10
  -3   2   3   11.70    1.30
   3  -2   3   14.30    1.70
   3   2  -3   11.00    1.60
   3   2  -3   12.90    1.70
   3   2  -3   12.60    1.50
   3  -2  -3   13.50    1.50
  -3  -2   3   15.00    1.30
   3   2   3   14.40    2.20
   3   2   3   13.10    1.80
   3   2   3   13.80    1.90
  -3   2  -3   15.40    1.20
   4   2  -3    3.80    1.20
   4  -2   3    2.60    1.90
   4  -2   3    2.40    0.90
   4   2  -3    4.20    1.20
   4  -2   3    4.40    1.30
   4  -2   3    4.10    1.10
   4   2   3    2.30    1.30
   4   2   3    2.70    1.20
   4   2   3    5.10    1.60
  -4   2  -3    4.40    0.60
   5  -2   3   28.10    2.80
   5   2  -3   31.60    3.10
   5   2  -3   35.00    3.30
   5   2  -3   32.40    3.20
   5  -2   3   27.10    3.70
   5   2   3   30.90    3.30
   5  -2  -3   33.80    3.10
   5   2   3   33.60    3.60
   5   2   3   33.40    3.20
   6   2  -3    0.20    0.80
   6   2  -3    0.10    0.50
   6  -2  -3    0.10    0.60
   6   2   3    0.50    0.80
   6   2   3    0.30    0.70
   6   2   3    0.00    0.70
   0   3  -3   14.10    1.20
   0  -3  -3    9.90   15.40
   0   3   3   11.50    2.10
   0   3   3   11.80    1.30
   0  -3   3   14.40   14.10
   0   3  -3   14.00    2.00
   1   3  -3  520.85   35.40
   1  -3   3  553.24   44.80
  -1   3   3  442.46   35.90
  -1  -3   3  281.87   75.49
   1   3   3  525.75   35.50
   1  -3  -3  610.14   46.90
   2   3  -3  592.94   65.99
   2  -3   3  653.23   54.59
   2  -3   3  693.03   45.60
   2  -3  -3  633.64   45.60
   2  -3  -3  590.74   56.09
  -3   3   3    4.40    0.90
   3   3  -3   -0.20   13.50
   3  -3   3    5.50    1.10
   3  -3   3    4.00    2.10
   3   3  -3    5.30    1.30
   3   3  -3    5.00    1.60
   3   3  -3    3.50    1.20
  -3   3  -3    6.60    0.80
   3  -3  -3    4.60    1.00
   3   3   3    6.00    1.50
   3   3   3    5.80    1.50
   3   3   3    6.20    1.40
  -4   3   3   26.50    2.50
   4   3  -3   23.30    2.80
   4   3  -3   27.10    2.80
   4  -3   3   27.10    2.50
   4   3  -3   28.50    3.10
   4   3   3   25.50    2.90
  -4   3  -3   26.10    2.30
   4   3   3   21.80    2.80
   4  -3  -3   27.90    2.50
   4   3   3   26.30    3.10
   4   3   3   26.30    3.20
   5   3  -3   20.70    2.50
   5   3  -3   22.70    2.60
   5  -3   3   23.00    3.10
   5  -3   3   19.30    3.00
   5   3  -3   20.30    2.60
   5   3   3   22.00    2.70
   5   3   3   24.50    3.00
   5  -3  -3   22.30    2.30
   5   3   3   20.60    2.70
   6   3  -3    0.60    0.60
   6   3  -3   -0.10    1.10
   6   3   3    0.00    0.60
   6  -3  -3    0.40    0.60
   6   3   3   -0.60    0.70
   6   3   3   -0.10    0.60
   0  -4   3  935.11   76.09
   0  -4  -3 1058.39   80.09
   0   4   3  808.22   61.89
   0   4  -3  911.01   61.89
   1   4  -3  341.57   23.70
  -1  -4  -3  386.66   62.09
   1  -4   3  386.86   38.80
   1   4  -3  301.57   22.90
  -1  -4   3  465.95   60.29
   1  -4  -3  373.26   39.70
   1   4   3  327.67   23.70
   1   4   3  342.97   23.00
  -1   4  -3  316.27   24.30
   2   4  -3   29.20    3.00
   2   4  -3  -54.79   57.69
   2  -4   3   44.10   17.60
   2  -4   3   35.70    5.00
  -2   4   3   31.80    2.80
   2   4  -3   35.20    3.80
   2  -4  -3   43.90   18.80
   2   4   3   34.20    3.70
  -2   4  -3   34.80    2.70
   2   4   3   30.20    3.30
   2   4   3   16.60   57.69
   2  -4  -3   38.10    5.40
   3  -4   3   89.29    7.40
   3   4  -3  146.79   28.10
   3   4  -3   97.29    7.70
   3   4  -3  111.49   44.30
   3  -4   3  105.69    7.60
  -3   4   3   89.59    7.50
   3   4  -3  108.29    8.00
   3   4  -3   93.39    7.80
   3   4  -3   95.99    7.70
   3  -4   3  110.89    8.10
   3  -4  -3  109.69    7.60
   3   4   3  119.99    8.10
   3   4   3  107.99    8.00
   3   4   3   93.09    7.80
   3   4   3  124.49   37.50
   3  -4  -3  101.49    9.90
   3   4   3  109.99    8.20
   3  -4  -3  109.09   20.70
   4   4  -3   22.50    2.60
   4   4  -3   20.40    2.40
   4  -4   3   15.90    2.20
   4   4  -3   18.50    2.50
  -4   4   3   20.60    2.20
   4   4   3   18.20    2.50
  -4   4  -3   19.30    2.20
   4   4   3   19.20    4.10
   4   4   3   20.70    2.70
   4   4   3   18.90    2.90
   4  -4  -3   21.40    2.20
   5   4  -3   18.80    2.30
   5  -4   3   14.00    2.30
   5   4  -3   20.40    2.60
   5   4  -3   17.00    2.70
   5   4   3   17.50    2.30
   5   4   3   21.00    2.60
   5  -4  -3   17.90    1.90
   6   4  -3    2.30    0.70
   6   4  -3    2.40    1.00
   6   4  -3    3.10    0.80
   6   4   3    3.00    0.90
   6   4   3    2.30    1.00
   6   4   3    1.70    0.60
   0  -5   3   40.60   31.30
   0   5   3   30.50    5.30
   0   5  -3   37.70    2.90
   0   5  -3   35.80    5.90
   0   5   3   28.20    2.90
  -1   5   3  163.68   15.60
   1  -5   3  226.68   34.20
   1   5  -3  222.88   14.70
  -1   5   3  186.38   13.50
  -1  -5  -3  278.07   68.19
  -1  -5   3  131.99   57.49
  -1   5  -3  183.38   15.30
   1  -5  -3  191.18   33.20
   1   5   3  196.78   14.60
   1   5   3  178.08   14.10
   2  -5   3   56.99   22.20
   2   5  -3   46.40    4.90
   2   5  -3   53.09    5.40
   2  -5   3   44.30    4.00
   2   5   3   57.89    5.50
   2  -5  -3   54.49    4.10
   2  -5  -3   54.99    4.10
   2  -5  -3   78.29   24.80
   2   5   3   59.49    4.70
   2   5   3   50.09    4.90
   3   5  -3   48.20   73.49
   3  -5   3   41.30    4.70
  -3   5   3   37.00    3.70
   3   5  -3   44.70    4.00
   3   5  -3   37.10    3.70
   3  -5   3   44.30    7.60
   3   5  -3   41.30   28.70
   3   5  -3   34.60    3.80
   3   5   3   78.09   80.29
   3   5   3   45.30    4.10
   3  -5  -3   38.00    7.80
   3   5   3   49.99    5.10
   3  -5  -3   50.09   22.60
   3   5   3   44.90    4.50
  -3   5  -3   47.30    3.60
   3  -5  -3   44.40    3.50
   4  -5   3   10.10    2.30
  -4   5   3    9.00    1.70
   4   5  -3   13.60    2.10
   4   5  -3   10.50    1.90
   4   5  -3   10.00    2.10
   4  -5  -3   12.80    1.60
   4   5   3   11.60    1.90
   4   5   3   14.90    2.30
  -4   5  -3   10.20    2.10
   4   5   3   12.00    2.50
   4   5   3   10.80    2.40
   5   5  -3    5.20    1.70
   5   5  -3    5.70    1.30
   5   5  -3    4.30    1.20
   5   5   3    4.40    1.20
   5   5   3    2.50    1.40
   5  -5  -3    3.40    1.10
   5   5   3    4.60    1.20
   6   5  -3    0.30    0.40
   6   5  -3    0.40    0.70
   6   5   3    0.80    0.50
   6   5   3   -0.80    0.60
   6   5   3    0.80    0.50
   0  -6  -3   24.70   36.10
   0  -6   3   63.29   40.20
  -1   6   3    3.60    1.10
   1   6  -3    4.60    1.20
   1  -6   3    9.40   26.60
  -1   6   3    5.00    1.10
   1   6  -3    7.70    1.70
   1   6  -3    4.70    2.80
  -1  -6   3  120.89  198.78
  -1   6  -3    7.00    1.10
   1  -6  -3    6.50    1.10
   1   6   3    6.90    1.30
  -1   6  -3    5.40    1.20
   1   6   3    6.70    2.70
  -1   6  -3   -7.70    7.80
  -2   6   3   62.39    5.50
   2   6  -3   71.59    5.80
   2   6  -3   76.59    5.90
   2  -6   3   71.09    5.30
   2   6  -3   63.29    5.40
   2   6  -3   70.09    7.20
   2  -6   3   64.79   30.70
   2  -6  -3   53.49   29.50
   2  -6  -3   70.39    5.20
  -2   6  -3   55.19    6.10
   2   6   3   75.99    5.90
   2  -6  -3   72.99    5.30
  -2   6  -3   70.69    5.40
   2   6   3   65.59    7.10
   2   6   3   62.19    5.50
   3   6  -3   20.00    2.40
   3  -6   3   19.00    1.90
  -3   6   3   16.10    2.40
   3   6  -3    6.00   35.20
   3   6  -3   21.30    2.60
   3   6  -3   18.90    2.80
   3  -6   3   17.80    3.70
   3   6   3   22.40    2.40
   3  -6  -3   18.50    2.00
  -3   6  -3   19.70    2.30
   3  -6  -3   -9.10   30.80
   3   6   3   21.90    2.60
   3  -6  -3   18.80    1.90
   3   6   3   16.80    4.30
   4   6  -3   14.90    2.10
  -4   6   3   10.60    1.80
   4  -6   3    8.00    1.70
   4   6  -3   10.90    2.60
   4   6   3    7.10    2.20
  -4   6  -3    8.90    1.60
   4   6   3   10.20    2.20
   4  -6  -3   12.70    2.50
   4   6   3   15.70    2.90
   5   6  -3    3.90    1.00
   5   6  -3    3.60    1.40
   5   6   3    4.50    1.20
   5   6   3    2.80    1.00
   5  -6  -3    2.90    1.00
   5   6   3    2.90    1.50
   0   7  -3   14.30    5.00
   0  -7  -3   12.20   57.39
   0   7   3    6.40    1.40
   0   7  -3    7.20    1.50
   0  -7   3    7.60    1.30
   0   7   3    8.10    1.80
   0  -7   3  -67.89   51.79
   0  -7  -3    7.10    1.20
   0   7   3   14.70    5.40
   0   7  -3    6.00    1.90
   1   7  -3    2.50    4.00
   1  -7   3    3.60    1.20
  -1   7   3    4.00    1.20
   1   7  -3    8.30    2.00
   1   7  -3    3.60    1.40
   1  -7   3   -0.20   39.60
   1   7   3    5.70    3.30
   1  -7  -3   43.10   35.80
  -1  -7   3    2.20    1.20
  -1   7  -3    3.70    1.20
   1  -7  -3    3.40    1.00
   1   7   3    5.90    1.50
   1   7   3    3.60    1.70
   2   7  -3  142.69   12.40
   2  -7   3  120.19   38.80
   2   7  -3  143.99    9.90
   2  -7   3  133.59    9.60
   2   7   3  124.09   10.60
   2   7   3  139.49   10.20
   2   7   3  124.89   11.90
   2  -7  -3   35.20   36.30
   2  -7  -3  131.29    9.50
  -2   7  -3  115.29    9.80
   3  -7   3   77.09    6.00
  -3   7   3   73.39    6.40
   3   7  -3   92.19    6.30
   3  -7   3   69.69    8.30
   3   7  -3   74.79    6.60
  -3   7   3   69.79    6.40
   3   7  -3  173.78   53.89
   3  -7  -3   78.79    5.90
   3  -7  -3   47.70   42.00
   3  -7  -3   77.59    5.90
  -3   7  -3   72.29    6.50
   3   7   3   83.29    9.10
   3   7   3   85.29    6.20
   4   7  -3    0.80    0.90
  -4   7   3    1.00    1.10
   4   7  -3    1.30    0.80
   4   7  -3    0.20    1.10
   4   7   3   -0.40    1.20
  -4   7  -3    2.30    1.60
   4   7   3    1.00    0.90
   4   7   3    1.50    1.00
   5   7  -3    0.80    0.60
   5   7  -3    0.20    0.90
   5   7  -3    0.70    0.60
   5   7   3    1.00    1.10
   5   7   3    0.30    0.50
   5   7   3    0.80    0.60
   0  -8  -3   19.40   85.19
   0  -8   3   62.29   79.39
   1   8  -3   32.40    3.30
   1   8  -3   27.30    3.30
   1   8  -3   23.30    6.70
   1  -8   3   30.90    2.80
  -1   8   3   32.90    3.40
   1  -8   3   52.59   54.79
  -1  -8  -3   34.00    3.30
  -1   8   3   31.20    3.10
   1   8   3   22.80    3.00
   1   8   3   20.40    5.50
   1   8   3   32.50    3.20
   1  -8  -3   29.10    2.70
   1  -8  -3   19.20   53.49
  -1   8  -3   28.20    3.20
  -1   8  -3   22.50    3.00
  -2   8   3    0.80    2.10
   2   8  -3    4.20    1.30
   2  -8   3    4.20    1.20
   2  -8   3    9.10   42.30
   2   8  -3    2.60    1.40
  -2   8   3    3.10    1.20
   2   8  -3   11.60    5.30
  -2   8  -3    4.60    1.60
   2   8   3    4.70    1.40
   2   8   3    6.60    5.00
   2  -8  -3   30.40   41.80
   2  -8  -3    2.60    0.90
   2   8   3    7.40    2.40
  -2   8  -3    3.10    1.40
   3   8  -3   39.70   61.09
   3   8  -3   73.59    5.70
  -3   8   3   69.09    5.90
   3   8  -3   53.59    5.60
   3  -8   3   62.39    5.10
  -3   8   3   65.89    5.70
   3  -8   3   62.59    8.50
   3   8  -3   74.39    5.30
  -3   8  -3   54.79    5.60
   3   8   3   71.39    5.70
   3  -8  -3   63.79    5.00
   3  -8  -3   71.59   42.30
   3   8   3   72.99    5.70
  -3   8  -3   54.99    6.00
   4   8  -3    0.20    0.80
   4   8  -3    0.20    1.10
   4   8  -3    0.30    0.70
  -4   8  -3    0.30    1.50
   4   8   3   -1.30    1.00
   4   8   3    0.70    0.90
   5   8  -3    2.90    0.70
   5   8  -3    1.90    0.90
   5   8   3    2.10    0.50
   5   8   3    3.10    0.80
   5   8   3    3.70    1.10
   0  -9  -3  -52.99  119.59
   0   9   3  -15.30   12.90
   0  -9   3 -167.78  126.19
   0  -9  -3    4.20    1.10
   1   9  -3   -2.70    9.70
  -1   9   3    1.10    1.20
   1  -9   3  -39.00   69.89
   1  -9   3    2.60    1.00
   1   9  -3    1.30    1.30
  -1   9   3    0.40    1.00
  -1   9  -3    0.80    1.20
  -1  -9   3    3.00    1.20
   1  -9  -3  -42.90   65.49
  -1   9  -3   -1.00    1.20
   1  -9  -3    1.30    0.80
   1   9   3   -7.40    7.00
   1   9   3    0.50    1.10
   2   9  -3    3.50    1.50
  -2   9   3    3.30    1.50
  -2   9   3    3.90    1.50
  -2   9  -3    5.80    1.80
   2  -9  -3    5.30    1.50
  -2   9  -3    3.00    1.40
   2  -9  -3   26.90   53.09
   2   9   3    2.40    2.40
   2   9   3    4.50    1.40
   2   9   3    3.10    6.20
   3   9  -3   13.50    2.10
   3  -9   3   13.20    1.50
  -3   9   3   10.10    1.80
   3   9  -3   12.50    2.20
   3   9   3    9.80    1.90
   3   9   3   15.50    2.10
   3  -9  -3   14.30    1.50
  -3   9  -3   14.10    2.40
   4   9  -3    7.80    1.50
   4   9  -3    7.50    1.10
  -4   9   3    5.50    1.50
   4   9   3    8.50    1.60
   4   9   3    6.70    1.10
   0  10  -3   24.20    3.00
   0 -10   3   22.00    2.40
   0 -10  -3   20.00    2.30
   0  10   3   22.30    2.80
   1 -10   3  -48.80   98.49
   1  10  -3   14.00    2.10
  -1  10   3   11.20    1.90
   1  10  -3   44.20   18.40
  -1 -10  -3   11.00    1.90
   1  10   3   15.60    2.00
   1  10   3   -3.30   10.60
   1 -10  -3   34.30   98.09
   1 -10  -3    9.70    1.50
  -1 -10   3   10.60    1.70
   2 -10   3   -2.40    9.10
  -2  10   3    6.00    1.60
   2  10  -3    4.70    1.40
   2 -10   3    5.10    1.10
  -2  10  -3    4.40    1.60
   2 -10  -3    3.00    0.90
   3 -10   3   10.30    1.20
   3  10  -3   10.50    1.90
  -3  10   3   12.20    2.00
   3 -10  -3   11.20    1.20
   4  10  -3    3.50    0.80
   4  10   3    4.00    0.90
   0 -11  -3    5.40    1.10
   0  11   3    4.20    1.20
  -1  11   3    4.70    1.30
   1  11  -3    7.20    1.50
  -1 -11  -3    9.00    1.40
   1 -11   3    7.50    1.20
   1 -11  -3    6.30    1.10
  -1  11  -3    8.40    1.60
  -2  11   3   14.80    2.20
   2  11  -3   10.40    2.00
  -2  11  -3   19.30    2.40
   2 -11  -3   14.00    1.50
   3  11  -3    2.00    1.00
  -3  11  -3    1.70    1.00
   3  11   3    2.80    1.00
   0 -12  -3    0.60    0.60
   0  12  -3    0.00    1.00
  -1 -12  -3    2.20    0.90
  -1  12   3    1.80    0.90
  -1  12  -3    2.30    0.90
   1 -12  -3    2.90    0.70
  -2  12   3   -0.20    1.00
   2 -12   3    0.60    0.40
  -2  12  -3    0.40    1.00
   2 -12  -3    0.00    0.50
   2  12   3    0.50    0.50
   0   0  -4 3059.69  200.58
   0   0   4 2691.43  195.48
   1   0  -4 8879.51  645.84
   1   0  -4 9515.15  650.43
   1   0   4 9999.00  650.83
   2   0  -4 1088.09   80.69
   2   0  -4 1113.29   80.69
   3   0   4  340.27   23.90
   4   0   4   54.59    4.60
   4   0   4   60.69    5.20
   4   0   4   61.49    5.00
   4   0   4   53.49    5.30
  -4   0   4   55.59    4.20
   4   0  -4   54.89    5.00
   4   0  -4   60.29    5.60
   5   0   4    2.00    1.60
   5   0  -4    1.50    1.20
   5   0   4    1.50    1.50
   5   0  -4    2.00    1.20
   5   0   4    1.10    1.00
   6   0  -4   10.70    1.40
   6   0   4   11.60    1.70
   6   0   4    8.20    1.50
   0  -1   4  316.57   22.60
   0   1   4  328.17   22.60
   0  -1  -4  334.37   30.30
   0   1  -4  324.87   29.00
   1  -1   4 1801.12  119.69
   1   1  -4 1765.42  126.89
   1  -1   4 1765.92  119.79
   1   1  -4 1884.11  125.39
   1  -1  -4 1834.02  125.99
   1   1   4 1664.03  119.69
   1  -1  -4 1584.64  119.79
   2   1  -4  428.46   40.00
   2  -1   4  439.16   30.30
   2   1  -4  436.76   37.30
   2  -1  -4  408.36   30.60
   2   1   4  449.76   36.10
  -2  -1   4  428.76   30.20
   2   1   4  470.45   30.30
   2  -1  -4  479.65   38.80
   3  -1   4  310.97   22.90
   3   1  -4  343.67   22.70
  -3  -1  -4  309.97   22.50
   3  -1  -4  342.47   23.00
   3   1   4  308.07   24.00
   3   1   4  339.57   23.00
  -4   1   4   85.99    7.10
   4   1  -4  101.79    8.10
   4  -1   4  100.29    7.70
   4  -1   4  106.19    7.80
  -4   1  -4  106.79    7.00
   4   1   4   97.09    7.90
   4   1   4   92.29    7.60
  -4  -1   4  107.69    7.20
   5   1  -4   26.10    3.40
   5   1  -4   33.20    2.90
   5  -1   4   28.80    3.50
   5   1  -4   30.90    3.70
   5   1   4   27.50    2.90
   5   1   4   25.40    3.20
   5  -1  -4   31.00    2.70
   5   1   4   30.30    5.10
   5   1   4   29.00    3.60
   5  -1  -4   27.70    2.90
   6   1  -4   28.50    3.00
   6  -1   4   24.10    2.80
   6  -1  -4   31.30    2.60
   6   1   4   30.10    3.00
   0   2  -4  753.62   53.79
   0   2   4  758.02   53.89
   0  -2   4  866.31   62.99
   0  -2  -4  812.92   65.39
   1  -2   4 2739.43  186.58
   1   2  -4 2543.55  179.68
   1  -2   4 2458.15  179.78
   1  -2  -4 2844.22  188.98
   1   2   4 2629.24  179.78
   2   2  -4  333.77   39.60
   2   2   4  401.36   39.80
   3  -2   4  288.97   19.50
   3   2  -4  248.08   19.40
   3   2  -4  283.97   19.50
   3  -2   4  253.87   20.90
   3   2   4  276.87   19.70
   3   2   4  279.77   19.80
   3  -2  -4  292.87   19.40
   4  -2   4   20.80    2.30
   4  -2   4   17.80    2.10
   4   2  -4   15.40    2.20
   4   2  -4   20.50    2.20
  -4   2   4   18.50    1.80
   4   2   4   13.60    2.30
   4   2   4   13.30    2.30
   4   2   4   11.60    2.20
   4  -2  -4   15.90    2.00
  -4   2  -4   16.40    1.40
   4   2   4   15.80    2.60
   5  -2   4   23.20    3.20
   5  -2   4   22.00    3.20
   5   2  -4   25.70    2.90
   5   2  -4   25.10    2.90
   5  -2   4   20.20    2.40
   5   2  -4   27.10    2.70
   5   2   4   29.00    2.80
   5  -2  -4   29.00    2.60
   5   2   4   27.00    3.00
   5   2   4   28.00    3.20
   6  -2   4   -0.20    0.90
   6   2  -4    1.10    0.60
   6   2  -4    0.30    0.70
   6   2   4    0.80    1.10
   6   2   4    0.80    0.80
   6   2   4    1.30    0.90
   6  -2  -4    1.30    0.70
   0  -3  -4 1421.66   99.59
   0   3   4 1157.98   86.39
   0  -3   4 1325.87   97.09
   0   3  -4 1239.38   86.29
  -1  -3  -4 1061.99   97.89
   1  -3   4 1091.59   84.59
   1   3  -4 1019.90   75.19
  -1  -3   4 1230.48   99.29
   1  -3  -4 1167.88   86.79
   1   3   4 1103.09   75.39
   2   3  -4  669.03   53.59
   2   3   4  596.84   40.30
   2  -3  -4  616.34   52.09
   2  -3  -4  519.65   40.50
   3   3  -4   29.70   24.00
  -3   3   4   20.70    2.00
   3   3  -4   20.20    2.40
   3   3  -4   19.90    2.10
   3  -3   4   22.70    2.20
   3   3  -4   14.00   15.80
   3  -3  -4   17.90    2.50
   3   3   4   19.00    2.50
   3  -3  -4   21.50   11.00
   3   3   4   17.50    2.30
   3   3   4   19.00    2.90
  -3   3  -4   20.10    1.70
   3  -3  -4   16.30    1.90
   4   3  -4    1.80    1.70
  -4   3   4    2.20    0.90
   4  -3   4    2.20    1.50
   4   3  -4    1.90    1.10
   4   3   4    2.10    1.20
   4  -3  -4    2.90    1.00
  -4   3  -4    2.30    0.60
   4   3   4    1.70    1.20
   4   3   4    3.20    1.60
   4   3   4    1.70    1.20
   5  -3   4    0.70    1.20
   5   3  -4    3.40    1.10
   5   3  -4    2.40    1.20
   5   3   4    1.40    1.10
   5   3   4    1.80    1.30
   5  -3  -4    3.20    1.20
   5   3   4    1.30    1.10
   6   3  -4    0.10    0.50
   6   3  -4   -0.50    0.70
   6   3   4    0.00    0.60
   6  -3  -4    0.60    0.80
   6   3   4    0.10    0.60
   0   4  -4  814.32   54.69
   0  -4   4  734.23   68.89
   0   4   4  752.72   54.79
   0  -4  -4  841.32   71.59
   1  -4   4  593.14   51.29
  -1  -4  -4  662.03   73.59
   1   4  -4  557.34   36.80
   1   4  -4  602.64   37.70
  -1   4   4  472.05   40.10
  -1  -4   4  505.55   65.89
   1  -4  -4  541.05   52.49
  -1   4  -4  524.55   38.60
   1   4   4  482.05   37.30
   1   4   4  516.95   37.60
   2   4  -4   -0.10   93.49
   2  -4   4   96.49    8.20
   2   4  -4   87.59    6.70
  -2   4   4   94.39    6.70
   2  -4   4  111.89   23.70
   2   4   4  141.79   61.79
   2   4   4   83.39    7.10
   2   4   4   96.79    7.60
   2  -4  -4   74.79   22.30
  -2   4  -4   91.29    6.50
   2  -4  -4   73.19    9.10
   3   4  -4  143.49   68.39
   3   4  -4  155.58   12.30
   3  -4   4  165.48   11.70
   3   4  -4  202.28   31.80
  -3   4   4  150.18   12.00
   3   4  -4  167.18   12.40
   3  -4   4  184.48   12.40
   3  -4   4  177.88   12.10
   3   4  -4  161.18   12.20
  -3   4  -4  178.18   12.00
   3  -4  -4  147.59   25.70
   3   4   4  183.68   12.50
   3   4   4  155.18   12.40
   3   4   4  168.08   12.80
   3  -4  -4  170.98   12.10
  -4   4   4   16.70    2.10
   4   4  -4   16.10    2.40
   4   4  -4   18.30    2.40
   4  -4   4   13.20    2.70
   4   4  -4   18.20    2.30
   4   4   4   18.20    2.40
   4   4   4   21.40    2.70
   4   4   4   22.10    3.10
   4  -4  -4   20.20    2.10
   4   4   4   19.50    3.00
  -4   4  -4   19.20    1.90
   5   4  -4   30.80    3.30
   5  -4   4   27.40    3.50
   5   4  -4   31.60    3.00
   5   4  -4   35.10    3.20
   5   4   4   28.80    3.10
   5   4   4   26.30    3.20
   5   4   4   30.50    3.30
   5  -4  -4   29.50    2.70
   6   4  -4    4.00    1.30
   6   4  -4    5.10    1.00
   6   4   4    3.90    0.90
   6   4   4    4.60    0.90
   0   5   4 3064.59  223.78
   0  -5  -4 3585.34  244.38
   0  -5   4 3505.85  242.68
   0   5  -4 3121.09  223.68
   1  -5   4  508.75   56.49
  -1  -5  -4  748.83   95.09
   1   5  -4  532.35   36.00
   1  -5  -4  467.95   55.39
  -1   5  -4  455.45   36.20
   1   5   4  505.85   36.00
  -1  -5   4  586.94   85.19
   2  -5   4  328.57   45.00
   2   5  -4  407.56   26.50
   2   5  -4  342.17   25.30
   2   5  -4  319.37   25.20
   2  -5   4  369.16   25.10
  -2   5   4  323.07   25.20
   2   5   4  402.86   26.50
   2  -5  -4  380.26   25.10
   2   5   4  351.16   25.80
   2  -5  -4  483.55   49.20
   3  -5   4   75.69    8.20
  -3   5   4   69.59    6.10
   3   5  -4   70.49    6.30
   3   5  -4    8.90   90.09
   3   5  -4   82.89    6.40
   3  -5   4   75.59    5.70
   3   5  -4   81.99    6.30
   3  -5   4   79.39    6.90
   3   5  -4  111.19   33.20
   3   5   4   84.59    7.20
   3   5   4   83.89    7.40
   3   5   4   74.69    6.90
   3   5   4   70.49    6.20
   3  -5  -4   73.99   10.50
   3  -5  -4   77.99    5.80
   3  -5  -4   87.39   25.10
   3  -5  -4   82.39    6.00
  -3   5  -4   87.39    6.10
   3   5   4  142.89   60.49
   4   5  -4   86.29    6.80
   4   5  -4   93.19    7.90
   4   5  -4   78.49    6.90
   4  -5   4   73.39    7.10
  -4   5   4   79.19    6.60
   4  -5  -4   89.09    6.50
  -4   5  -4   83.89    6.60
   4   5   4   83.09    9.10
   4   5   4   86.79    6.90
   4   5   4   93.09    7.10
   4   5   4   87.19    7.60
   5   5  -4    5.10    1.50
   5   5  -4    6.60    1.40
   5   5  -4    4.40    1.10
   5   5   4    3.00    1.10
   5   5   4    3.30    1.10
   5   5   4    2.40    1.40
   5  -5  -4    4.60    1.10
   6   5  -4    0.10    0.60
   6   5  -4    0.40    0.50
   6   5   4    0.10    0.40
   6   5   4    0.00    0.70
   6   5   4    0.70    0.50
   0   6  -4  617.74   44.10
   0   6   4  583.94   42.80
   0  -6  -4  728.93   77.69
   0   6   4  590.34   44.10
   0   6  -4  633.74   42.70
   0  -6   4  776.12   78.49
   1   6  -4  570.34   37.40
  -1  -6  -4  347.47  102.59
  -1   6   4  525.75   37.20
   1  -6   4  594.94   67.79
   1   6  -4  554.24   38.70
   1   6   4  540.55   37.40
   1  -6  -4  530.75   37.10
   1  -6  -4  565.74   67.99
   1   6   4  521.75   38.60
  -1  -6   4  586.34  113.19
  -1   6  -4  493.85   37.20
   2  -6   4  318.97   51.59
   2   6  -4  406.16   26.60
   2   6  -4  357.46   27.60
  -2   6   4  355.46   26.30
   2   6  -4  357.96   26.10
   2  -6   4  359.96   25.90
   2   6   4  407.36   26.50
   2  -6  -4  377.66   53.39
   2  -6  -4  387.36   25.90
  -2   6  -4  373.76   27.10
   2   6   4  334.87   26.00
   2  -6  -4  366.66   26.30
   2   6   4  390.36   27.70
   3   6  -4   31.50   38.70
   3   6  -4   72.29    6.50
  -3   6   4   70.59    6.90
   3  -6   4   79.19    7.80
   3  -6   4   82.19    6.00
   3   6  -4   82.49    6.40
   3  -6  -4   83.49    6.00
   3  -6  -4   81.29   29.30
   3   6   4   90.09    6.80
   3   6   4   85.79    8.40
   3   6   4   73.49    6.30
   3  -6  -4   80.59    6.10
  -3   6  -4   82.69    6.40
   3   6   4   81.29    7.70
  -4   6   4   70.89    6.40
   4   6  -4   73.89    6.50
   4   6  -4   84.89    6.50
   4   6  -4   75.89    6.20
  -4   6  -4   66.89    6.10
   4   6   4   81.29    6.30
   4   6   4   66.49    6.80
   4   6   4   89.09    6.60
   4  -6  -4   85.19    6.20
   5   6  -4   23.40    2.90
   5   6  -4   29.20    2.80
   5   6  -4   33.40    2.90
   5   6   4   23.80    4.10
   5  -6  -4   23.90    2.40
   5   6   4   34.20    3.50
   5   6   4   29.10    2.90
   0  -7  -4  531.25   36.40
   0   7   4  508.25   39.00
   0   7  -4  530.75   36.70
   0  -7   4  550.94   36.50
   0   7  -4  497.85   37.60
   0  -7   4  548.05   93.89
   0   7   4  520.95   36.70
   0   7   4  554.84   36.70
   0   7  -4  473.15   38.90
   0  -7  -4  671.03   90.39
   1  -7   4  396.16   64.79
  -1   7   4  333.27   22.90
   1   7  -4  321.57   23.20
   1  -7   4  332.67   22.60
  -1  -7  -4  321.97   22.70
   1   7  -4  299.67   24.70
   1   7  -4  345.67   23.00
  -1   7  -4  295.77   22.80
  -1   7  -4  307.87   22.90
   1   7   4  346.57   22.90
   1  -7  -4  288.97   58.29
   1   7   4  307.17   24.80
  -1  -7   4  321.97   23.20
   1  -7  -4  319.67   22.50
   2  -7   4  495.55   33.40
  -2   7   4  427.36   33.70
   2   7  -4  477.85   35.70
   2  -7   4  290.47   63.29
   2   7  -4  518.35   34.20
  -2   7   4  458.85   34.50
   2   7  -4  550.44   34.40
   2   7   4  481.15   35.50
  -2   7  -4  469.95   33.70
   2  -7  -4  357.86   61.49
   2   7   4  487.55   34.70
   2   7   4  478.05   33.50
   2  -7  -4  470.65   33.50
   3   7  -4   84.99    6.00
  -3   7   4   74.39    6.20
   3  -7   4   79.99    8.90
   3  -7   4   79.69    5.70
  -3   7   4   78.19    6.30
   3   7  -4   58.59    7.70
   3   7  -4   83.39   53.69
  -3   7  -4   63.69    6.00
   3   7   4   84.59    9.00
   3  -7  -4   66.59    5.50
   3   7   4   65.99    5.80
   3  -7  -4   73.59    5.80
   3  -7  -4   84.29   61.19
   3   7   4   81.49    6.30
   4   7  -4    6.50    1.30
   4  -7   4    3.90    1.40
   4   7  -4    7.00    1.50
  -4   7   4    4.30    1.30
   4   7  -4    6.90    1.80
   4  -7  -4    4.50    0.90
   4   7   4    5.80    1.30
   4   7   4    1.60    1.40
   4   7   4    4.70    1.40
   5   7  -4    4.40    1.20
   5   7  -4    4.70    1.10
   5   7  -4    4.60    0.80
   5   7   4    6.80    1.40
   5   7   4    5.90    1.50
   5   7   4    4.90    0.90
   0   8   4  122.39   19.20
   0  -8   4   63.69   90.99
   0   8  -4  105.99    8.30
   0  -8   4  104.29    8.20
   0   8  -4   74.49   12.90
   0  -8  -4   -8.80   84.09
   0   8   4  104.39    8.20
   0  -8  -4  103.89    8.40
   0   8   4  116.89    9.70
   1  -8   4   79.29   55.29
   1   8  -4  210.88   14.40
   1   8  -4  176.08   17.10
  -1   8   4  168.08   14.90
  -1   8   4  196.98   14.20
   1  -8   4  193.68   13.90
   1   8   4  196.58   17.20
  -1   8  -4  194.78   14.30
   1  -8  -4  197.58   13.80
   1  -8  -4  110.39   53.39
   1   8   4  214.18   14.20
   1   8   4  179.78   14.30
  -2   8   4  102.99    8.30
   2   8  -4  107.09    8.50
   2   8  -4  106.19    8.00
   2  -8   4   99.49    7.80
   2   8   4  106.19    9.70
  -2   8  -4   96.39    8.30
   2  -8  -4  106.29    7.80
   2   8   4  103.59   11.60
   2  -8  -4  -13.10   43.70
   2   8   4  118.69    8.90
  -3   8   4   33.90    3.50
   3   8  -4   35.10    3.50
   3   8  -4   34.40   64.49
   3   8  -4   34.50    3.00
   3   8  -4   25.30    3.20
   3  -8   4   33.00    5.70
   3  -8   4   26.90    3.00
  -3   8   4   34.40    4.10
   3  -8  -4   -2.40   40.90
   3   8   4   29.90    3.10
  -3   8  -4   24.90    3.40
   3   8   4   34.80    6.40
   3   8   4   33.00    3.40
   3  -8  -4   33.60    2.80
   4   8  -4    0.10    0.70
   4   8  -4    0.10    0.90
  -4   8   4   -0.10    1.00
   4   8  -4    0.40    0.60
   4   8   4    0.00    1.20
   4   8   4   -0.10    0.70
   4   8   4    0.40    0.90
  -4   8  -4    0.00    0.90
   5   8  -4    6.70    0.90
   5   8  -4    5.80    1.00
   5   8   4    8.30    1.30
   5   8   4    3.80    0.90
   5   8   4    5.00    0.90
   0   9  -4  183.98   26.60
   0   9   4  191.28   13.40
   0  -9   4  179.98   13.10
   0  -9   4  465.65  127.59
   0  -9  -4  166.88   12.90
   0  -9  -4  178.78  115.89
   0   9  -4  181.58   13.50
   1  -9   4  222.28   77.39
   1  -9   4  105.79    7.50
  -1   9   4  110.39    8.00
   1   9  -4   69.19   17.30
   1   9  -4  113.99    8.20
  -1  -9  -4   93.99    7.70
  -1  -9   4   87.79    7.50
   1   9   4   63.69   17.20
  -1   9  -4   96.79    8.00
   1  -9  -4   41.70   88.69
   1  -9  -4   87.89    7.30
   1   9   4  102.89    7.70
   2  -9   4   69.89    5.40
  -2   9   4   65.29    6.30
   2   9  -4   63.19    5.70
  -2   9   4   79.79    6.00
   2   9  -4   56.89   83.99
   2   9   4   71.29    5.90
   2  -9  -4  122.09   61.69
   2  -9  -4   64.89    5.30
  -2   9  -4   70.09    6.10
   2   9   4   45.10    8.80
   3   9  -4   26.60    3.10
   3   9  -4   30.50    2.60
   3   9  -4   31.20    3.10
   3  -9   4   28.30    2.50
  -3   9   4   30.20    3.20
   3  -9  -4   26.60    2.50
   3   9   4   32.50    3.10
  -3   9  -4   23.10    3.20
  -4   9   4    5.10    1.30
   4   9  -4    4.30    1.10
   4   9  -4    7.40    1.00
   4   9   4    4.40    1.20
   4   9   4    5.90    1.10
   0 -10  -4   66.59    5.50
   0  10   4   76.79    6.00
   0 -10   4   67.09    5.60
   0  10  -4   73.59    6.20
  -1 -10  -4  118.39   10.10
   1 -10   4  130.69    9.80
   1  10  -4  146.19   10.30
  -1  10   4  136.89   10.20
  -1 -10   4  131.89    9.90
   1  10   4  137.99   10.50
   1 -10  -4  157.28  150.88
   1 -10  -4  123.49    9.70
  -1  10  -4  142.69   10.40
  -2  10   4    4.80    1.40
   2  10  -4    4.90    1.30
   2 -10   4    4.80    1.10
  -2  10  -4    6.90    1.80
   2 -10  -4    3.90    0.90
   3  10  -4   13.30    2.00
   3 -10   4   13.20    1.40
  -3  10   4   18.90    2.30
   3  10   4   15.20    2.30
   3 -10  -4   14.30    1.40
  -3  10  -4   11.20    2.20
   4  10   4    2.20    0.80
   0 -11   4   88.59    6.80
   0  11   4   83.19    7.00
   0 -11  -4   97.69    6.90
   0  11  -4   96.69    7.30
   1 -11   4   34.90    3.00
  -1 -11  -4   36.90    3.20
  -1  11   4   30.00    3.30
  -1  11  -4   33.30    3.50
   1 -11  -4   33.80    2.90
  -1 -11   4   39.80    3.50
   2  11  -4   31.20    3.60
  -2  11   4   41.30    3.60
   2 -11   4   34.10    3.00
   2 -11  -4   38.80    3.00
  -2  11  -4   41.80    3.70
  -3  11   4    8.20    1.70
   3  11   4   11.90    1.70
  -3  11  -4   10.90    2.20
   0 -12  -4   40.00    3.20
   0 -12   4   42.10    3.20
   0  12  -4   39.80    4.20
  -1 -12  -4   43.50    3.50
  -1  12   4   43.80    3.70
   1 -12   4   41.30    3.40
   1 -12  -4   45.80    3.40
  -1  12  -4   52.59    4.10
  -1 -12   4   39.10    3.60
   2 -12   4   21.00    1.60
  -2  12   4   15.80    2.10
   2  12   4   15.60    1.60
   2 -12  -4   17.40    1.50
   0   0  -5   15.50   10.90
   1   0   5  525.65   37.80
   1   0  -5  597.94   44.60
   2   0   5    7.40    1.00
   2   0  -5    0.60    8.70
   2   0   5    5.90    1.00
  -2   0  -5    5.30    0.60
   2   0   5    5.90    0.90
  -2   0   5    5.80    0.70
   3   0   5   51.89    4.00
   3   0   5   47.20    4.30
   3   0  -5   44.70    3.60
  -3   0  -5   41.10    3.30
  -3   0   5   43.40    3.40
   4   0  -5   49.60    3.80
   4   0  -5   40.40    3.90
   4   0   5   37.00    3.80
   4   0   5   46.20    4.10
  -4   0   5   42.70    3.30
   4   0   5   40.70    5.00
   4   0  -5   43.70    4.10
   5   0   5   17.20    2.10
   5   0   5   18.40    3.00
   5   0  -5   19.80    2.00
   5   0   5   17.80    2.60
   5   0  -5   19.70    2.20
   5   0   5   14.10    2.50
   6   0   5    0.10    0.80
   6   0   5    0.90    0.80
   6   0  -5    1.80    0.80
   0   1   5 1571.34  110.59
   0  -1   5 1572.14  110.59
   0   1  -5 1634.74  116.89
   0  -1  -5 1709.23  118.19
   1  -1   5  174.68   12.50
   1  -1   5  179.18   12.50
   1   1  -5  209.98   21.50
   1   1   5  215.38   27.70
   1  -1  -5  195.28   21.90
   1   1   5  178.48   12.50
   1   1   5  160.08   12.30
   2   1  -5  312.17   34.10
   2  -1   5  254.17   18.30
   2  -1   5  274.07   18.30
  -2   1  -5  266.57   18.20
   2   1   5  247.08   18.50
   2   1   5  248.28   27.40
   2   1   5  270.37   18.40
   3  -1   5  270.17   20.30
   3  -1   5  296.57   19.90
  -3  -1  -5  280.07   19.50
   3   1   5  308.27   20.00
   3  -1  -5  266.47   19.70
   3   1   5  272.57   19.90
   3   1   5  265.57   20.00
   4  -1   5   47.50    3.90
  -4   1   5   35.30    3.40
   4  -1   5   41.00    3.70
   4   1  -5   40.50    3.60
   4  -1   5   44.80    3.80
   4   1   5   38.60    3.90
   4  -1  -5   35.20    3.80
   4   1   5   34.70    3.50
   4   1   5   37.70    4.20
  -4   1  -5   41.10    3.00
  -4  -1   5   42.20    3.10
   4   1   5   39.70    3.90
   4  -1  -5   39.30    3.50
   5  -1   5   23.90    2.70
   5  -1   5   24.80    3.30
   5   1  -5   23.80    2.50
   5  -1   5   25.40    2.50
   5   1  -5   27.40    2.60
   5   1  -5   28.10    2.80
   5  -1   5   26.40    3.20
   5   1   5   24.30    2.60
   5   1   5   25.70    3.70
   5  -1  -5   25.10    2.30
   5  -1  -5   25.40    2.60
   5   1   5   25.00    2.90
   5   1   5   26.50    3.30
   6   1  -5   12.20    1.60
   6   1  -5   12.30    1.70
   6  -1   5    8.20    2.00
   6   1   5    8.10    1.50
   6  -1  -5   12.90    1.50
   6   1   5    9.10    1.40
   0  -2   5  418.46   38.90
   0   2  -5  398.66   28.70
   0  -2  -5  427.96   42.80
   0   2   5  416.36   28.80
   1  -2   5  380.06   26.00
   1   2  -5  389.46   35.10
   1   2   5  348.57   25.90
   1  -2  -5  398.36   37.00
   2  -2   5   96.89    6.60
   2  -2   5   91.29    6.30
   2  -2   5   80.79    6.50
   2   2  -5   81.29   37.00
  -2   2   5   88.29    6.20
   2   2   5   75.49   22.60
   2  -2  -5   73.29    7.00
   2   2   5   80.69    6.40
  -2  -2   5   79.79    6.00
   3   2  -5   18.40    2.70
   3  -2   5   22.10    2.40
   3  -2   5   18.80    3.00
  -3   2   5   27.50    2.30
   3   2  -5   24.00    2.40
   3  -2  -5   25.60    2.30
  -3   2  -5   27.00    2.00
   3   2   5   23.70    2.70
  -3  -2   5   28.80    2.10
   3   2   5   22.80    2.60
   4   2  -5  110.79    8.10
   4  -2   5   93.09    8.60
   4  -2   5  108.79    8.30
   4   2  -5   97.59    8.20
   4   2   5  116.09    8.70
  -4   2  -5  117.59    7.60
   4   2   5  101.19    8.20
   4  -2  -5  107.09    8.00
   4   2   5  103.59    8.50
   4   2   5  108.69    8.70
   5   2  -5   24.90    2.40
   5   2  -5   22.40    2.60
   5  -2   5   16.30    2.80
   5  -2   5   20.40    2.20
   5   2  -5   21.30    2.40
   5   2   5   21.80    2.90
   5   2   5   18.80    2.40
   5   2   5   19.20    2.60
   5  -2  -5   21.30    2.30
   6  -2   5    3.20    1.40
   6   2  -5    3.30    1.00
   6   2  -5    3.60    0.80
   6   2   5    3.60    1.40
   6   2   5    5.30    1.20
   6  -2  -5    5.20    1.20
   6   2   5    3.90    1.10
   0   3   5  133.29    9.30
   0   3   5  123.19   10.10
   0   3  -5  125.59    9.80
   0  -3  -5  111.09   24.40
   0   3  -5  133.89    9.10
   1   3  -5  211.08   16.10
   1   3  -5  244.18   16.90
   1   3  -5  261.37   16.50
  -1   3   5  223.18   17.60
  -1  -3  -5  212.88   44.50
   1  -3   5  281.67   41.80
   1  -3  -5  277.77   33.70
   1   3   5  258.97   17.00
   1   3   5  206.38   16.30
   2   3  -5   90.39   37.10
   2  -3   5  120.89    9.00
   2  -3   5  127.89    9.60
   2   3  -5  112.09   23.00
  -2   3   5  108.49    8.90
   2   3   5  130.79    9.40
  -2   3  -5  132.79    8.80
   2  -3  -5  123.19   10.70
   2   3   5  133.89    9.60
   2  -3  -5  122.19   22.10
   3   3  -5   -6.60   29.80
   3   3  -5   41.00    3.50
   3   3  -5   47.60    3.60
   3   3  -5   40.70   18.30
  -3   3   5   47.20    3.40
   3   3  -5   34.10    3.20
   3   3   5   37.60    3.90
   3  -3  -5   35.60    4.20
   3  -3  -5   37.70    3.30
   3  -3  -5   32.90   14.10
  -3   3  -5   42.30    3.10
   3   3   5   37.00    3.80
   3   3   5   32.80    3.50
   4  -3   5   19.10    2.40
   4   3  -5   19.80    2.30
   4   3  -5   17.40    2.40
  -4   3   5   16.60    2.90
   4   3  -5   21.20    2.50
   4  -3   5   16.10    2.90
   4  -3  -5   21.40    2.20
   4   3   5   20.90    3.00
   4   3   5   24.20    4.20
   4   3   5   19.80    2.60
  -4   3  -5   21.90    1.90
   4   3   5   18.50    2.80
   5   3  -5    1.20    0.90
   5   3  -5    1.90    1.10
   5   3  -5    1.70    0.90
   5  -3   5    1.20    1.30
   5  -3  -5    2.20    0.90
   5   3   5    1.10    1.20
   5   3   5    0.80    1.00
   5   3   5    0.30    1.00
   6   3  -5    0.70    0.50
   6   3  -5    0.20    0.70
   6   3   5    0.30    0.70
   6  -3  -5    0.10    0.50
   6   3   5   -0.80    0.80
   6   3   5   -0.50    0.50
   0  -4   5  131.79   34.00
   0   4  -5  135.69   11.10
   0  -4  -5  135.49   29.30
   0   4   5  142.39   10.30
   0   4  -5  153.78   10.20
   0   4   5  134.79   11.20
  -1   4   5   53.29    6.90
  -1  -4  -5  -59.49   74.49
   1   4  -5   65.69    5.40
   1  -4   5   65.59   22.10
   1  -4  -5   34.50   18.10
  -1   4  -5   56.39    4.30
   1   4   5   54.09    5.30
  -1  -4   5  136.29   45.90
   2   4  -5  302.07   41.20
  -2   4   5  207.78   16.70
   2   4  -5  248.68   73.79
   2  -4   5  232.08   17.90
   2  -4  -5  267.27   35.70
   2   4   5  264.17   17.70
   2  -4  -5  241.38   19.40
   2   4   5  245.88   17.30
   3   4  -5   93.29    6.70
   3   4  -5  180.18   61.09
   3   4  -5   76.89    6.80
   3   4  -5  103.19   28.20
   3  -4   5   93.89    6.70
   3   4  -5   84.49    7.00
   3  -4   5   77.19    6.20
  -3   4   5   90.79    6.60
   3   4   5   54.19   42.30
   3  -4  -5   90.19    6.30
   3   4   5   89.99    7.10
   3   4   5   75.79    6.70
   3   4   5   83.49    6.90
  -3   4  -5   95.89    6.40
   3  -4  -5   84.89    8.50
   3  -4  -5   66.99   22.20
   3   4   5   84.29    7.40
   3  -4  -5   85.19    6.70
  -4   4   5    4.50    1.60
   4  -4   5    4.20    1.80
   4   4  -5    4.80    1.40
   4   4  -5    5.30    1.50
   4   4  -5    6.60    1.50
   4   4   5    3.20    1.50
   4   4   5    2.80    1.30
   4  -4  -5    3.70    1.10
   4   4   5    5.80    2.00
   4   4   5    2.10    1.20
   5   4  -5    1.80    0.90
   5  -4   5    2.00    1.30
   5   4  -5    2.00    1.20
   5  -4  -5    2.70    0.90
   5   4   5    0.90    1.10
   5   4   5    1.40    1.10
   5   4   5    2.20    1.10
   6   4  -5    8.30    1.20
   6   4  -5    6.30    1.40
   6   4   5    5.40    1.10
   6   4   5    6.30    1.30
   6   4   5    7.30    1.20
   0  -5   5  447.16   53.99
   0   5   5  351.06   26.30
   0   5  -5  359.86   26.20
   0  -5  -5  359.16   49.50
  -1   5   5   93.39    7.20
   1  -5   5  105.49   30.00
   1   5  -5   81.59    7.50
  -1  -5  -5  178.88   95.69
   1   5  -5  107.09    8.50
  -1   5   5   86.49   10.90
   1  -5  -5   74.89   26.00
   1   5   5   98.69    8.40
  -1   5  -5  106.39    7.10
  -1  -5   5   54.09   92.99
  -1   5  -5   86.49   11.80
  -2   5   5   79.39    6.60
  -2   5  -5   89.39    6.40
   2  -5  -5   91.69   26.80
   2   5   5   78.79    7.20
   2   5   5   93.99    7.90
   3  -5   5  123.79   11.10
  -3   5   5   96.39    7.60
   3   5  -5  102.49   33.90
   3  -5   5   99.89    8.10
   3  -5   5   89.49    7.10
   3   5  -5   97.19    8.00
   3  -5  -5   70.49   28.10
   3  -5  -5   96.79    7.30
   3   5   5   89.49    7.60
   3  -5  -5   96.59    7.10
   3   5   5   94.99    8.50
  -3   5  -5  108.49    7.40
  -3   5  -5  100.59    7.70
   3   5   5  103.89    8.60
   4   5  -5    1.90    1.60
   4   5  -5    1.00    0.90
   4  -5   5    0.80    1.40
  -4   5   5    0.90    0.90
   4   5  -5    1.20    1.20
   4   5   5    1.60    1.10
   4   5   5    0.50    1.30
   4   5   5    0.70    1.90
   4   5   5    2.00    1.20
  -4   5  -5    1.90    0.80
   4  -5  -5    1.90    0.80
   5   5  -5    2.50    0.90
   5   5  -5    2.80    1.20
   5   5  -5    2.40    0.90
   5   5   5    1.40    0.90
   5   5   5    2.80    1.10
   5   5   5    1.10    1.20
   5  -5  -5    2.50    0.80
   0   6   5   31.10    5.60
   0   6  -5   42.80    3.80
   0   6  -5   42.20    6.10
   0   6   5   42.50    3.60
   0   6  -5   44.40    3.60
   0   6   5   40.70    3.70
   0  -6  -5   63.59   39.00
   1  -6   5   69.69    5.50
   1   6  -5   73.09    5.80
   1   6  -5   72.99    7.70
  -1  -6  -5  -17.30   85.89
  -1   6   5   65.49    5.70
  -1   6   5   62.19   10.60
   1   6  -5   66.09    5.90
   1  -6   5   85.99   34.60
   1   6   5   72.49    7.30
   1   6   5   78.79    5.70
  -1  -6   5  280.67  101.79
  -1   6  -5   77.09    5.70
   1  -6  -5   78.49    5.60
   1  -6  -5   84.69   34.10
  -2   6   5    3.10    1.10
  -2   6   5    3.30    1.20
   2   6  -5    3.90    1.40
   2   6  -5    4.10    1.10
   2  -6   5    2.90    0.90
   2  -6   5  -17.60   25.30
   2   6   5    3.90    2.80
  -2   6  -5    3.30    1.30
   2   6   5    5.00    1.40
   2  -6  -5    4.40    1.00
   2   6   5    2.90    1.00
  -2   6  -5    4.50    1.10
   2  -6  -5    3.90   27.20
   2   6   5    4.30    1.90
   3   6  -5   52.19    5.00
   3   6  -5   56.99    4.80
  -3   6   5   54.09    4.90
   3   6  -5   62.39    5.10
   3   6  -5   76.99   39.90
  -3   6   5   51.29    4.90
   3  -6   5   48.90    6.30
   3  -6   5   54.59    4.40
  -3   6  -5   67.89    6.10
   3  -6  -5   61.99    4.50
  -3   6  -5   62.49    4.80
   3  -6  -5   60.19    4.60
   3   6   5   52.99    4.90
   3   6   5   56.39    5.80
   3  -6  -5   -2.60   28.50
   3   6   5   55.99    6.90
   4   6  -5   56.99    4.30
   4   6  -5   46.50    4.50
  -4   6   5   50.09    4.40
   4  -6   5   44.80    5.10
   4   6   5   55.59    4.60
   4   6   5   41.00    4.80
  -4   6  -5   40.20    4.10
   4  -6  -5   47.70    3.90
   4   6   5   48.70    4.20
   5   6  -5   14.30    1.80
   5   6  -5    9.60    2.20
   5   6   5   15.00    2.20
   5   6   5   14.60    2.60
   5  -6  -5   14.10    1.50
   0   7   5  101.69    7.60
   0  -7  -5   98.29    7.50
   0  -7  -5  211.08   57.89
   0  -7   5  100.39    7.30
   0  -7   5   55.79   61.79
   0   7  -5  103.89    7.70
   0   7  -5   87.99    7.70
   0   7   5   90.29   10.70
   0   7   5   93.89    7.60
   0   7  -5  105.79   11.20
  -1   7   5   38.30    3.40
   1  -7   5   42.20    3.30
  -1   7   5   39.10    3.60
  -1  -7  -5   44.00    4.30
   1   7  -5   39.60    6.60
   1  -7   5   17.20   42.70
   1   7  -5   34.70    3.50
   1   7  -5   44.00    3.70
   1   7  -5   36.20    3.80
   1  -7  -5   59.39   41.40
   1   7   5   31.60    3.50
  -1   7  -5   34.10    3.40
  -1  -7   5   33.90    3.20
   1  -7  -5   35.60    3.10
   1   7   5   33.30    5.50
  -1   7  -5   34.50    3.50
  -2   7   5   16.50    2.40
  -2   7   5   18.90    2.50
   2  -7   5   17.90    2.00
   2   7  -5   20.90    2.60
   2  -7  -5   16.50    1.90
   2   7   5   13.10    2.30
   2   7   5   21.90    2.60
   2  -7  -5  -25.10   32.60
   2  -7  -5   17.30    2.00
   2   7   5   18.20    4.70
  -2   7  -5   15.20    2.40
  -2   7  -5   15.60    2.30
   2   7   5   16.00    3.00
   3   7  -5    7.10    1.40
  -3   7   5    7.70    1.70
   3   7  -5   36.30   48.80
   3   7  -5    4.10    1.40
   3  -7   5    6.10    1.40
   3   7  -5    8.50    1.80
  -3   7   5    4.90    1.40
   3  -7   5    6.70    4.00
  -3   7  -5    6.10    1.80
   3   7   5    5.80    3.20
   3   7   5    4.40    1.10
   3   7   5    3.00    4.10
   3   7   5    5.20    1.50
   3  -7  -5   45.70   35.40
   3  -7  -5    4.60    1.10
   3  -7  -5    3.90    0.90
  -3   7  -5    4.00    1.30
  -4   7   5    2.60    1.10
   4   7  -5    3.20    1.30
   4   7  -5    4.50    1.30
   4   7  -5    5.60    1.20
   4  -7   5    2.60    1.20
   4   7   5    4.30    1.30
   4  -7  -5    4.50    1.10
   4   7   5    5.10    1.30
   4   7   5    2.60    1.60
   5   7  -5   12.10    1.50
   5   7  -5   12.40    1.50
   5   7  -5   12.30    2.10
   5   7   5   11.80    1.60
   5   7   5   11.50    1.80
   5   7   5   12.50    1.60
   0  -8  -5   31.40    3.00
   0   8   5   34.60    3.40
   0  -8  -5   36.90   84.09
   0  -8   5   34.10    3.20
   0   8   5   26.00    7.90
   0   8  -5   37.00    3.60
   0   8  -5   30.50   10.40
   1   8  -5   15.30    2.50
   1   8  -5   12.00    6.10
   1  -8   5   12.10    1.80
  -1   8   5   14.70    3.00
   1  -8   5  -25.70   55.39
  -1   8   5   13.00    2.00
   1  -8  -5    9.60   50.39
   1  -8  -5   14.00    1.70
  -1   8  -5   13.60    2.30
  -1  -8   5   18.10    2.60
   1   8   5    6.80    5.20
  -1   8  -5    7.90    1.80
   1   8   5   10.90    1.80
   2   8  -5  110.89    8.60
   2   8  -5  124.69    9.00
   2   8  -5  170.28   76.99
  -2   8   5  102.29    9.30
  -2   8   5  120.59    8.80
   2  -8   5  110.89    8.30
   2  -8  -5  106.89    8.20
   2   8   5  121.59    8.90
   2  -8  -5   30.50   45.60
   2   8   5  115.49   10.80
  -2   8  -5   95.89    8.90
  -2   8  -5  102.19    8.80
   2   8   5  111.29   11.50
  -3   8   5   41.50    5.00
   3   8  -5   21.10   65.99
   3   8  -5   48.50    4.20
   3  -8   5   39.60    3.50
   3   8  -5   36.00    4.10
   3   8  -5   50.49    3.90
   3  -8   5   38.30    7.50
  -3   8   5   35.10    4.80
   3   8   5   46.60    7.20
  -3   8  -5   36.40    4.20
   3   8   5   39.70    5.30
   3   8   5   42.80    3.70
   3  -8  -5    7.90   43.70
  -3   8  -5   42.20    5.40
   3  -8  -5   46.10    3.50
   3   8   5   50.89    4.20
   4   8  -5   12.70    1.80
   4   8  -5   14.00    1.80
   4   8  -5   11.90    2.20
  -4   8   5    7.70    2.10
   4   8   5   14.30    1.90
   4   8   5    7.70    1.80
   4   8   5   10.90    1.50
   5   8  -5    2.00    0.70
   5   8  -5    1.50    0.70
   5   8   5    1.30    0.50
   5   8   5    1.70    0.70
   0   9   5    1.30    1.00
   0  -9  -5    0.80    0.80
   0   9   5   -1.30   11.10
   0  -9   5 -106.59  120.09
   0  -9   5    1.70    1.10
   0   9  -5   -0.60    1.10
   0  -9  -5  -50.19  124.59
  -1   9   5   16.80    4.00
   1   9  -5   14.40    2.40
  -1   9   5   16.80    2.30
   1  -9   5   14.00    1.90
  -1  -9  -5   10.10    1.70
   1  -9  -5   11.10    1.60
  -1   9  -5    9.30    2.40
   1   9   5   17.10    2.20
  -1   9  -5   20.70    2.70
   1  -9  -5   83.09   88.59
  -1  -9   5   16.50    2.10
   2  -9   5   28.20    6.90
  -2   9   5   21.40    2.70
   2   9  -5   18.10    2.60
   2  -9   5   22.40    2.20
   2   9  -5 -112.49   82.99
   2  -9  -5   17.60    2.00
   2  -9  -5   67.09   54.59
   2   9   5   21.10    2.90
  -2   9  -5   12.40    3.00
  -2   9  -5   17.90    2.80
   2   9   5   19.20    6.70
  -3   9   5    2.10    1.20
   3  -9   5    1.70    0.60
   3   9  -5    1.50    1.10
   3  -9  -5    2.20    0.70
  -3   9  -5    1.80    1.30
   3   9   5    1.50    1.00
  -4   9   5    3.50    0.90
   4   9  -5    3.70    0.90
   4   9  -5    3.50    1.10
   4   9   5    3.90    1.30
   4   9   5    4.80    1.00
   0  10   5    1.60    1.10
   1 -10   5   14.40    1.90
  -1  10   5   18.20    2.40
   1  10  -5   17.70    2.60
  -1 -10  -5   15.10    2.10
  -1 -10   5   23.30    2.50
   1  10   5   19.10    2.90
   1 -10  -5   -0.20  188.78
   1 -10  -5   19.00    2.00
   2 -10   5   18.50    2.00
  -2  10  -5   21.80    2.80
   2 -10  -5   16.60    1.90
   3  10  -5    3.60    1.10
   3 -10   5    3.90    0.70
  -3  10   5    4.50    1.40
   3  10   5    2.60    1.00
   3 -10  -5    2.60    0.60
  -3  10  -5    1.70    1.20
   0  11  -5    1.60    1.20
   0 -11  -5    1.10    0.70
   0  11   5    0.40    0.90
   1 -11   5    7.00    1.10
  -1  11   5    3.60    1.20
  -1 -11  -5    6.70    1.20
   1 -11  -5    4.60    0.90
  -1  11  -5    7.60    1.60
  -1 -11   5    9.70    1.30
  -2  11   5    4.70    1.30
  -2  11  -5    5.40    1.50
   2 -11  -5    6.50    1.00
  -3  11   5    1.10    0.70
   3  11   5    2.00    0.90
  -3  11  -5    3.20    1.70
   0 -12  -5    1.70    0.60
  -1 -12  -5    2.90    0.80
  -1  12   5    2.00    0.80
   1 -12  -5    4.50    0.80
  -1 -12   5    4.20    0.80
  -1  12  -5    4.20    1.20
   2 -12   5    6.70    0.80
  -2  12   5    6.20    1.10
  -2  12  -5    5.80    1.20
   2 -12  -5    4.10    0.60
   2  12   5    4.20    0.80
   0   0  -6 9223.78  637.44
   1   0   6   30.50    2.80
   1   0   6   42.80   17.70
   1   0  -6   38.30   12.10
   2   0  -6 2191.18  153.78
   2   0   6 2042.90  143.69
   3   0  -6   35.50    3.10
   3   0   6   40.50    4.00
   3   0   6   37.50    3.40
   3   0   6   40.80    3.50
  -3   0   6   34.80    2.90
   4   0   6    9.80    2.20
   4   0  -6    9.20    1.50
   4   0   6    7.20    2.10
   4   0   6    6.70    1.80
   4   0   6    8.70    1.70
   4   0  -6   11.00    1.60
  -4   0   6    8.50    1.10
   5   0   6   23.50    3.20
   5   0   6   31.40    3.50
   5   0   6   28.00    3.10
   5   0   6   26.30    3.50
   5   0  -6   29.10    2.80
   5   0  -6   28.20    2.70
   6   0  -6    0.40    0.60
   6   0   6   -0.50    0.80
   6   0   6   -0.10    0.70
   0   1   6   12.00    2.80
   0  -1   6   14.70    1.20
   0  -1  -6   21.80   12.50
   0   1   6   14.20    1.30
   0   1  -6    8.00   12.40
   0  -1   6   18.40    3.10
   0  -1   6   14.10    1.10
   1  -1   6 3438.66  227.98
   1   1  -6 3408.36  235.58
   1   1   6 3226.28  239.58
   1  -1  -6 3363.96  235.48
   1   1   6 3204.28  227.98
  -2   1   6  160.88   10.70
   2  -1   6  134.99   10.80
   2  -1   6  150.88   10.80
   2   1  -6  191.28   38.20
   2   1   6  187.78   23.90
   2   1   6  151.58   10.90
   2  -1  -6  156.38   11.50
   3  -1   6  297.87   22.80
   3  -1   6  345.87   22.60
   3   1  -6  357.16   22.40
   3   1   6  285.77   22.70
   3   1   6  344.27   22.70
   3  -1  -6  305.07   22.30
   3   1   6  296.87   22.70
  -4   1   6    6.40    1.10
   4   1  -6    5.90    1.40
   4  -1   6    5.20    1.40
   4  -1   6    6.10    1.90
   4   1  -6    7.90    1.80
   4  -1  -6    6.30    1.60
   4   1   6    8.60    2.00
   4   1   6    7.20    1.60
   4  -1  -6    8.80    1.40
   4   1   6    6.30    1.60
  -4  -1   6    8.20    1.00
   4   1   6   10.20    2.10
  -4   1  -6    7.00    0.80
   5   1  -6   49.30    3.90
   5  -1   6   39.70    4.40
   5  -1   6   51.09    5.80
   5   1  -6   45.80    3.90
   5   1   6   42.40    3.80
   5   1   6   32.40    5.70
   5  -1  -6   44.50    3.80
   5  -1  -6   39.60    3.50
   5   1   6   49.50    5.40
   5   1   6   40.90    4.10
   6  -1   6    2.30    1.00
   6   1  -6    2.70    0.90
   6   1  -6    2.50    0.80
   6   1   6    0.60    1.60
   6  -1  -6    2.70    0.80
   6   1   6    1.60    1.30
   0   2  -6 2915.31  193.68
   0  -2  -6 2635.84  194.68
   0   2   6 2561.14  184.48
   0  -2   6 2667.73  183.88
   1   2  -6  276.47   30.30
  -1   2   6  237.98   19.20
   1   2  -6  266.57   18.00
   1  -2   6  266.07   18.60
   1   2   6  262.57   18.60
  -1  -2   6  261.57   19.00
   1  -2  -6  229.88   31.80
   2  -2   6  829.32   56.29
   2   2  -6  762.62   73.99
   2   2  -6  848.92   69.59
   2  -2   6  793.02   55.99
   2  -2  -6  800.82   56.49
   2   2   6  846.52   76.99
   3   2  -6   46.90   15.20
   3   2  -6   39.20    3.60
   3  -2   6   44.10    3.70
   3   2  -6   31.60   33.30
   3  -2  -6   42.50   11.50
   3   2   6   44.40    4.00
  -3  -2   6   45.80    3.30
   3  -2  -6   41.30    3.70
   3   2   6   41.40    4.00
   3   2   6   39.30    3.70
   3   2   6   40.00    4.00
   4  -2   6   82.69    7.80
   4   2  -6   97.79    7.20
   4   2  -6   85.19    7.20
   4  -2   6   92.19    7.40
   4  -2  -6  103.69    8.20
   4   2   6   84.79    7.40
   4   2   6   94.49    7.80
   4   2   6   96.89    7.90
   4   2   6  103.99    7.70
   5  -2   6   56.79    4.70
   5   2  -6   49.30    5.00
   5   2  -6   60.79    4.60
   5  -2   6   46.90    5.20
   5   2  -6   55.19    4.80
   5   2   6   54.79    4.70
   5  -2  -6   59.89    4.60
   5   2   6   61.29    6.10
   5   2   6   55.29    5.10
   5   2   6   54.49    4.90
   6  -2   6    1.20    1.00
   6   2  -6    2.30    0.90
   6   2  -6    1.60    0.60
   6   2   6    0.80    1.30
   6   2   6    0.80    0.70
   6  -2  -6    1.60    0.70
   0  -3  -6  250.97   38.50
   0   3   6  258.77   19.00
   0  -3   6  283.87   35.40
   0   3  -6  263.27   19.10
  -1  -3  -6 1176.88  110.69
   1   3   6 1163.88   79.49
   1  -3  -6 1094.09   92.19
   2   3  -6  682.43   59.69
   2  -3   6  666.53   45.30
   2   3  -6  579.74   72.19
   2  -3  -6  627.74   46.30
   2  -3  -6  625.44   58.29
   2   3   6  713.33   81.09
   2   3   6  650.43   45.40
   3   3  -6  186.68   38.70
   3   3  -6  168.38   11.80
   3   3  -6  144.49   11.80
   3   3  -6  161.78   28.20
  -3   3   6  171.98   12.00
  -3   3  -6  159.28   11.50
   3  -3  -6  166.98   11.80
   3  -3  -6  156.88   24.10
   3   3   6  161.28   12.30
   3   3   6  175.98   11.50
   3   3   6  171.48   35.20
   3  -3  -6  175.88   11.70
   3   3   6  138.39   12.00
   4   3  -6   16.90    2.30
  -4   3   6   18.00    2.10
   4  -3   6   19.20    2.40
   4   3  -6   19.30    2.20
   4   3  -6   20.60    2.30
   4  -3   6   19.20    3.20
   4  -3   6   14.20    3.00
   4   3   6   18.40    3.30
   4   3   6   20.90    4.30
   4  -3  -6   18.20    2.10
   4   3   6   19.40    2.80
   4   3   6   17.90    2.70
  -4   3  -6   18.40    1.80
   5   3  -6    7.80    1.60
   5   3  -6    8.60    1.60
   5   3  -6    8.10    1.40
   5  -3   6    3.90    1.90
   5   3   6    5.20    1.50
   5   3   6    7.50    2.20
   5   3   6    6.30    1.60
   5  -3  -6    7.30    1.30
   6   3  -6    1.30    0.70
   6   3  -6    3.00    0.80
   6  -3  -6    1.40    0.70
   6   3   6    3.10    0.90
   6   3   6    1.10    0.70
   0  -4  -6 1634.84  136.59
   0  -4   6 1748.53  132.19
   0   4   6 1702.03  116.09
   0   4  -6 1644.54  115.99
   1   4  -6  138.29    9.10
  -1   4   6  124.99    9.20
  -1  -4  -6  165.48   50.39
   1  -4   6  118.49   24.10
  -1   4   6  136.79   11.60
   1   4  -6  130.39   10.10
  -1  -4   6   41.20   46.60
  -1   4  -6  115.79   11.20
   1   4   6  117.09   10.00
   1  -4  -6  171.48   33.00
  -1   4  -6  119.69    9.00
   2  -4   6  864.31   63.89
   2   4  -6  938.81   82.59
   2  -4   6  928.81   63.99
   2   4   6  923.41   63.99
   2  -4  -6 1010.80   80.39
   3   4  -6   24.00   75.09
   3  -4   6   54.99    5.40
   3   4  -6   57.39   34.70
   3  -4   6   50.69    4.10
   3   4  -6   46.60    4.60
   3  -4   6   50.99    5.30
  -3   4   6   59.59    4.70
  -3   4  -6   64.39    4.50
   3  -4  -6   57.59    4.50
   3   4   6   60.19    5.50
   3  -4  -6   60.39    4.30
   3   4   6   56.99   39.10
   3   4   6   66.19    5.30
   3  -4  -6   64.49    8.00
   3   4   6   51.79    4.90
   3  -4  -6   40.70   21.10
   3   4   6   51.49    4.70
   4  -4   6   34.60    4.40
   4   4  -6   39.00    3.80
   4   4  -6   45.60    3.90
   4   4  -6   47.10    3.80
   4   4   6   36.70    4.00
   4   4   6   38.30    3.90
   4  -4  -6   42.80    3.50
   4   4   6   41.90    4.10
   4   4   6   32.40    5.70
   5   4  -6    1.80    1.00
   5  -4   6    1.90    1.40
   5   4  -6    3.40    1.10
   5   4  -6    2.90    1.20
   5  -4  -6    2.80    0.90
   5   4   6    2.30    1.20
   5   4   6    2.70    1.30
   5   4   6    1.10    1.10
   6   4  -6    5.50    1.20
   6   4   6    6.70    1.40
   6   4   6    5.30    1.00
   0   5   6   26.60    4.10
   0  -5   6  -31.60   33.90
   0  -5  -6   36.60   28.60
   0   5   6   23.10    3.20
   0   5  -6   24.40    2.20
   0   5  -6   18.80    4.10
  -1  -5  -6 1788.12  174.68
   1   5  -6 1834.22  130.39
   1  -5   6 1833.52  148.89
  -1   5  -6 1931.41  131.39
   1  -5  -6 1874.31  148.19
   1   5   6 1940.61  130.49
  -2   5   6   47.30    4.00
   2   5  -6   47.80    4.10
   2  -5   6   51.79    5.50
   2   5  -6   36.90   27.50
   2  -5   6   49.40    3.70
   2  -5  -6   52.19   24.60
   2   5   6   43.30    4.90
   2  -5  -6   43.90    4.10
  -2   5  -6   49.80    3.80
   2  -5  -6   47.80    3.70
   2   5   6   48.30    5.40
   2   5   6   41.00    3.90
   3  -5   6  176.38   14.20
   3   5  -6  178.98   12.70
  -3   5   6  180.58   12.70
   3   5  -6  166.08   41.50
  -3   5   6  155.08   12.80
   3  -5   6  173.48   13.10
   3  -5   6  154.98   12.10
  -3   5  -6  177.48   12.70
  -3   5  -6  182.68   12.50
   3   5   6   -9.30   99.99
   3   5   6  167.38   13.50
   3  -5  -6  153.18   33.10
   3   5   6  183.18   13.60
   4   5  -6    4.80    1.30
   4   5  -6    5.90    1.50
   4  -5   6    5.50    3.10
  -4   5   6    3.70    1.20
   4   5  -6    4.20    1.40
   4   5   6    3.80    1.80
  -4   5  -6    5.90    1.30
   4   5   6    2.80    2.10
   4   5   6    5.80    1.60
   4  -5  -6    4.00    1.10
   4   5   6    5.20    1.50
   5   5  -6   13.50    2.10
   5  -5   6   15.20    2.20
   5   5  -6   14.20    1.90
   5   5   6   13.10    2.10
   5   5   6   17.30    2.00
   5   5   6   18.20    2.20
   5  -5  -6   16.30    1.70
   0  -6   6  933.11   92.19
   0  -6  -6  804.72   54.59
   0  -6   6  762.82   54.59
   0   6  -6  792.42   56.49
   1   6  -6   25.50    4.60
  -1   6   6   17.00    7.60
   1  -6   6   14.30   31.50
  -1   6   6   21.40    2.20
   1  -6   6   17.30    2.00
  -1   6   6   15.70    2.30
  -1   6  -6   25.20    2.30
   1   6   6   19.60    4.30
   1  -6  -6   21.80    2.00
   1  -6  -6   23.20    2.10
  -1   6  -6   20.30    2.30
   1   6   6   20.10    2.40
   1  -6  -6  -24.30   27.60
  -2   6   6  480.85   32.30
   2   6  -6  498.05   73.39
   2   6  -6  480.05   32.40
   2  -6   6  477.35   31.90
   2  -6  -6  466.85   32.10
   2   6   6  430.56   32.90
   2  -6  -6  490.05   31.90
   2  -6  -6  478.75   90.19
   2   6   6  405.36   32.00
   2   6   6  469.65   32.60
  -2   6  -6  432.06   32.30
   3   6  -6   13.70    2.20
  -3   6   6   13.00    2.20
   3   6  -6   13.80    2.00
   3  -6   6   14.40    1.60
   3   6  -6   15.00    2.40
   3  -6   6   10.60    3.30
  -3   6   6   12.30    2.10
   3   6  -6  -32.50   36.90
   3  -6   6   14.10   10.00
   3   6   6   18.40    3.50
   3   6   6   18.10    4.00
   3  -6  -6  -16.50   29.10
   3  -6  -6   15.60    1.90
   3  -6  -6   14.60    1.70
   3   6   6   17.40    3.40
  -3   6  -6   15.80    2.00
  -4   6   6   56.69    5.50
   4   6  -6   58.29    5.20
   4   6  -6   63.99    5.00
   4   6  -6   65.59    5.20
   4  -6   6   52.19    5.90
   4  -6  -6   61.99    4.90
   4   6   6   47.20    5.40
   4   6   6   56.99    4.90
   4   6   6   65.99    5.30
   5   6  -6    1.10    0.80
   5   6  -6    0.80    0.90
   5   6  -6    0.10    1.00
   5   6   6    0.40    0.70
   5  -6  -6    0.70    0.50
   5   6   6    1.30    1.20
   5   6   6   -0.10    1.10
   0  -7   6   -3.90   67.89
   0  -7  -6    9.70    1.50
   0   7   6   11.60    2.10
   0   7  -6   10.50    1.90
   0  -7   6    8.40    1.60
   0   7  -6   -8.40    8.90
   0  -7  -6   58.69   60.69
   0   7   6    9.90    5.00
  -1   7   6  702.43   47.20
  -1  -7  -6  699.03   47.00
   1   7  -6  711.63   48.00
   1   7  -6  622.44   47.50
   1   7  -6  666.33   47.10
   1  -7   6  490.65   77.09
  -1   7   6  645.04   47.30
   1  -7   6  715.83   47.00
   1   7  -6  656.63   49.20
  -1   7  -6  672.83   47.30
   1  -7  -6  673.83   46.90
   1  -7  -6  566.24   80.19
   1   7   6  677.03   49.20
   1   7   6  741.93   47.20
   2  -7   6   16.30    1.90
  -2   7   6   14.80    2.30
   2   7  -6   15.20    2.00
   2   7  -6  -30.30   46.10
   2   7  -6   14.50    2.30
  -2   7   6   14.20    2.10
   2  -7   6   12.70    4.40
   2  -7  -6   12.30    1.70
  -2   7  -6   10.20    2.10
  -2   7  -6    9.00    1.70
   2   7   6   14.00    1.90
   2  -7  -6   12.40    1.70
   2   7   6   11.10    2.60
   2   7   6    7.00    3.80
   2   7   6   14.20    2.40
   2  -7  -6   34.20   35.10
   3  -7   6   74.19    5.60
  -3   7   6   74.49    6.10
   3   7  -6   60.39    5.90
  -3   7   6   74.89    6.20
   3   7  -6   79.99    5.90
   3   7  -6   75.39    6.10
   3  -7  -6   73.59    5.50
   3   7   6   70.59    5.70
   3   7   6   82.69    6.50
   3   7   6   56.89    6.80
   3  -7  -6   75.19    5.60
  -3   7  -6   67.49    5.90
  -3   7  -6   66.69    6.10
   4  -7   6    5.60    1.50
   4   7  -6    8.70    1.60
   4   7  -6    5.10    1.10
   4   7  -6    8.30    1.80
   4   7   6    5.50    2.00
   4   7   6    8.60    1.50
   4   7   6    8.30    1.70
   4  -7  -6    8.60    1.20
   5   7  -6    5.20    1.10
   5   7  -6    4.90    1.00
   5   7   6    3.80    0.90
   5   7   6    5.00    1.30
   0  -8  -6  347.87   24.20
   0   8  -6  347.27   24.70
   0   8  -6  313.27   25.20
   0   8   6  367.06   24.50
   0  -8   6  344.67   24.20
   1   8  -6   29.50    3.60
  -1  -8  -6   28.20    2.80
  -1   8   6   30.00    3.10
   1   8  -6   28.90    7.60
   1  -8   6   26.00    2.90
   1  -8   6  103.19   61.19
  -1   8   6   31.60    4.30
  -1   8  -6   26.80    3.30
   1   8   6   33.00    6.90
   1   8   6   28.30    3.20
   1  -8  -6   99.49   56.99
  -1  -8   6   33.60    3.10
  -1   8  -6   30.10    3.40
   1   8   6   35.20    3.20
   1  -8  -6   32.30    2.90
   2  -8   6   60.59    8.70
  -2   8   6   68.69    5.80
   2  -8   6   63.49    5.30
   2   8  -6   66.59    5.90
   2   8  -6   75.79   67.69
   2  -8  -6   71.79    5.30
  -2   8  -6   64.99    5.80
   2   8   6   80.99    9.20
   2  -8  -6   91.09   47.80
   2   8   6   72.49    6.80
  -2   8  -6   69.59    6.00
   3   8  -6    5.30    1.40
  -3   8   6    8.00    1.70
   3   8  -6    4.20    1.50
   3   8  -6   -4.60   67.19
   3  -8   6    7.10    4.30
   3  -8   6    4.20    1.00
  -3   8   6    7.80    2.20
   3   8  -6    7.60    1.50
  -3   8  -6    5.40    1.70
   3   8   6    7.40    2.70
   3   8   6    5.60    1.40
   3   8   6    0.40    4.90
  -3   8  -6    5.90    2.80
   3  -8  -6    4.10    0.90
   3  -8  -6   67.89   43.00
   3   8   6    7.20    1.30
   4   8  -6    7.60    2.00
   4   8  -6    7.00    1.30
   4   8   6   11.30    1.90
  -4   8  -6    9.00    1.60
   0  -9  -6 -113.19  141.19
  -1   9   6  216.38   17.00
   1   9  -6  228.78   17.20
  -1   9   6  251.67   16.70
  -1  -9  -6  225.88   16.30
   1  -9   6  240.08   16.40
   1   9   6  205.58   23.70
   1  -9  -6  220.48   16.20
   1   9   6  234.18   16.50
   1  -9  -6  161.18   82.89
  -1  -9   6  221.68   16.40
  -1   9  -6  226.68   16.90
   2   9  -6 -136.79   85.09
  -2   9   6    4.40    2.30
   2  -9   6    6.80    1.30
   2  -9   6    3.70    6.40
   2   9  -6    8.50    1.30
   2   9  -6    5.60    1.40
   2  -9  -6    5.80    1.10
   2   9   6    7.50    1.80
  -2   9  -6    2.00    1.70
  -2   9  -6    9.50    2.10
   2   9   6    6.10    7.10
   2  -9  -6   49.80   62.09
   3   9  -6   47.40    4.40
   3  -9   6   53.59    3.90
  -3   9   6   57.59    4.90
   3   9  -6   53.39    4.60
  -3   9  -6   43.10    4.70
   3  -9  -6   51.39    3.90
   4   9  -6    5.00    1.20
  -4   9   6    3.00    1.00
   4   9  -6    3.80    1.00
   4   9   6    5.60    1.10
   4   9   6    5.70    1.40
   0  10   6  244.48   16.70
   0 -10  -6  210.18   16.30
   0 -10   6  238.48   16.50
   1  10   6    0.30   15.30
   1 -10  -6  256.67  120.09
  -2  10   6   96.29    7.20
   2  10  -6   80.39    7.50
   2 -10   6   90.89    6.60
   2 -10  -6   88.59    6.60
  -2  10  -6   86.69    8.00
   3 -10   6    1.50    0.40
  -3  10   6    2.90    1.10
  -3  10  -6    1.10    1.10
   3  10   6    2.20    1.10
   3 -10  -6    1.50    0.50
   0  11  -6    1.20    1.10
   0 -11   6    1.80    0.80
   0 -11  -6    0.30    0.70
   0  11   6    0.90    0.90
  -1 -11  -6  109.89    8.10
  -1  11   6  111.59    8.30
   1 -11   6  104.89    7.90
  -1  11  -6  119.09    8.60
   1 -11  -6   99.69    7.90
  -1 -11   6  107.89    8.00
  -2  11   6    2.30    1.00
   2 -11   6    2.40    0.60
   2 -11  -6    3.30    0.70
  -2  11  -6    1.20    1.00
  -3  11   6   25.00    2.60
   3  11   6   35.00    2.90
  -3  11  -6   29.70    2.90
   0 -12   6   55.99    4.70
   0 -12  -6   60.49    4.40
  -1 -12  -6    3.10    0.80
  -1  12   6    2.20    0.90
   1 -12   6    2.60    0.60
   1 -12  -6    1.50    0.60
  -1 -12   6    0.20    0.70
  -1  12  -6    2.10    1.00
   0   0  -7    6.00   15.40
   1   0   7 1307.47   87.99
   1   0  -7 1433.76   96.99
  -1   0   7 1165.08   88.59
   2   0   7    5.80    1.30
   2   0   7    8.50    1.30
   2   0  -7   -1.10   33.40
  -2   0   7    6.70    0.90
   2   0   7    8.30    1.50
   3   0   7   38.90    3.50
   3   0   7   35.50    3.50
   3   0  -7   49.20   12.10
   3   0  -7   46.30   11.70
  -3   0   7   37.40    3.00
  -4   0   7   -0.30    0.80
   4   0  -7    0.60    0.80
   4   0   7    0.70    1.10
   4   0   7   -0.80    0.70
   4   0   7    1.30    1.20
   4   0   7    0.50    1.20
   5   0  -7    4.60    1.20
   5   0   7    4.10    1.60
   5   0  -7    7.30    1.40
   5   0   7    5.30    1.70
   5   0   7    6.70    1.40
   6   0  -7   23.40    2.20
   6   0   7   19.80    2.60
   6   0   7   22.20    2.20
   0  -1   7  486.05   34.40
   0   1   7  470.35   34.40
   0   1  -7  504.85   45.30
   0  -1  -7  590.34   46.40
  -1   1   7  446.76   36.50
   1   1  -7  513.25   46.10
   1  -1   7  513.85   35.80
   1   1   7  555.64   35.80
   1  -1  -7  580.24   46.90
  -1  -1   7  512.35   36.20
  -2   1   7   50.79    3.50
   2  -1   7   47.20    3.90
   2  -1   7   47.00    3.60
   2   1  -7    0.00   28.50
   2   1   7    5.70   35.60
   2  -1  -7   42.30    5.20
   2   1   7   41.90    4.00
  -2  -1   7   37.70    3.30
   2   1   7   41.50    3.60
  -3   1   7   94.69    7.10
   3  -1   7   91.39    7.50
   3   1  -7  106.99    7.20
   3   1  -7  110.49   18.30
   3   1  -7  102.69   26.70
   3  -1   7  100.99    7.40
   3  -1  -7   85.79    7.80
  -3  -1   7   93.69    7.00
   3  -1  -7   80.89   15.90
   3   1   7  101.29    7.60
   3  -1  -7   94.69   15.20
   4   1  -7  157.48   11.40
   4  -1   7  171.98   12.10
   4  -1   7  150.58   12.00
   4  -1   7  155.58   11.60
   4   1  -7  145.79   11.30
  -4   1   7  148.29   11.10
   4   1   7  159.28   11.80
   4   1   7  150.98   12.00
  -4  -1   7  169.18   11.20
   4  -1  -7  153.78   11.30
   4   1   7  138.89   11.80
   4   1   7  156.38   12.00
   5  -1   7   15.30    2.80
  -5   1   7   14.90    1.70
   5   1  -7   15.00    1.80
   5  -1   7   16.50    2.90
   5   1  -7   16.50    2.10
   5   1   7   15.50    2.60
   5   1   7   12.50    3.50
   5  -1  -7   15.70    2.00
   5   1   7   14.60    2.00
   5   1   7   14.70    2.50
   6   1  -7    1.60    0.70
   6   1  -7    1.00    0.50
   6  -1   7    0.10    0.80
   6  -1  -7    3.00    0.80
   6   1   7    0.60    1.30
   6   1   7    1.50    0.90
   0  -2  -7   11.00   18.00
   0   2  -7  -15.60   15.50
   0  -2   7    4.80    0.60
   0  -2   7    6.60    1.80
   0   2   7    4.30    1.30
   0   2  -7    3.10    0.60
   0  -2   7    3.70    0.50
   0   2   7    5.90    1.70
   1   2  -7  607.34   49.40
   1  -2   7  544.95   37.00
  -1   2   7  495.15   37.40
   1   2   7  533.85   37.00
  -1  -2   7  509.85   39.00
   1  -2  -7  542.75   49.99
   2  -2   7  175.78   13.00
   2   2  -7  128.69   25.60
   2  -2   7  160.08   13.70
   2   2  -7  173.28   39.30
   2  -2   7  177.28   13.30
   2   2   7  195.38   13.30
   2  -2  -7  197.98   17.30
   2  -2  -7  193.68   29.20
   2   2   7  205.48   13.50
   3  -2   7   91.29    7.20
  -3   2   7  103.79    6.90
   3   2  -7   95.69    7.30
   3   2  -7  114.09   21.10
   3  -2   7   97.09    7.10
   3   2  -7   85.19    6.90
   3   2  -7  104.59   25.10
  -3  -2   7  100.79    6.70
   3  -2  -7  136.59   19.40
   3  -2  -7   77.69   22.60
   3   2   7   81.09    7.20
   3  -2  -7   88.29    6.90
   3   2   7   80.49    6.90
   3   2   7   83.59    7.10
   3   2   7  100.19    7.40
   4  -2   7   24.70    3.60
   4   2  -7   34.10    3.00
   4  -2   7   30.50    3.20
   4   2  -7   28.20    3.00
   4  -2   7   30.00    3.20
   4   2   7   31.30    3.40
   4   2   7   34.60    3.70
  -4   2  -7   34.30    2.60
   4   2   7   32.80    3.60
   4  -2  -7   35.40    3.00
   4   2   7   25.70    3.80
   5   2  -7   23.80    2.30
   5   2  -7   20.50    2.40
   5  -2   7   18.80    2.30
   5  -2   7   19.50    3.10
   5   2   7   19.10    3.70
   5   2   7   16.90    2.60
   5   2   7   19.30    2.60
   5  -2  -7   20.90    2.20
   5   2   7   20.00    2.80
   6   2  -7   10.20    1.70
   6   2   7    9.90    1.60
   6   2   7    8.40    1.50
   6  -2  -7    9.30    1.30
   0  -3  -7   18.30   22.60
   0   3   7   17.30    1.70
   0   3   7   16.10    2.60
   0   3  -7   16.00    1.50
   1   3  -7  218.38   32.20
   1  -3   7  221.98   14.90
  -1  -3  -7  202.38   55.49
  -1   3   7  185.28   18.40
   1  -3   7  216.88   15.70
   1   3  -7  223.58   14.90
  -1  -3   7  216.78   16.30
   1  -3  -7  192.68   30.20
  -1   3  -7  208.78   59.79
   1   3   7  193.58   15.50
   2   3  -7   -8.80   55.69
   2   3  -7   17.20   17.40
   2  -3   7   15.10    1.80
   2  -3   7   16.00    2.60
  -2   3   7   16.20    1.80
   2   3   7   17.80    2.70
  -2   3  -7   19.00    1.70
   2  -3  -7   17.80    5.40
   2   3   7   37.30   53.89
   2  -3  -7    0.20   15.70
  -2  -3   7   18.30    1.70
   2   3   7   17.80    2.30
   3   3  -7  154.48   10.90
   3   3  -7  133.59   10.90
  -3   3   7  167.68   11.00
   3  -3   7  147.79   10.90
   3   3  -7  111.49   26.40
   3  -3  -7  147.89   12.50
   3  -3  -7  148.99   10.70
   3  -3  -7  140.59   25.00
   3   3   7  156.18   24.80
   3   3   7  161.18   12.10
   3   3   7  133.89   11.20
   4  -3   7   30.50    4.00
   4  -3   7   35.20    3.50
   4   3  -7   37.40    3.30
   4   3  -7   30.60    3.40
   4   3  -7   37.90    3.40
   4  -3  -7   37.70    3.20
   4   3   7   33.80    3.60
   4   3   7   36.20    3.80
   4   3   7   27.80    3.40
  -4   3  -7   36.70    2.90
   4   3   7   35.30    4.10
   5   3  -7   15.20    2.10
   5   3  -7   16.00    1.90
   5  -3   7   13.30    3.20
   5   3  -7   15.20    1.80
   5   3   7   11.00    1.90
   5  -3  -7   14.40    1.80
   5   3   7    9.60    1.90
   5   3   7   14.20    2.30
   6   3  -7    1.00    0.80
   6   3  -7    0.60    0.70
   6   3   7    0.30    0.60
   6   3   7    0.70    0.70
   0  -4   7   67.39   29.40
   0   4   7   50.69    5.70
   0  -4  -7   60.29   29.90
   0   4  -7   56.49    4.20
   0   4  -7   54.89    5.50
   0   4   7   52.49    4.30
  -1  -4  -7  461.15   66.79
  -1   4   7  435.26   29.80
   1  -4  -7  470.35   49.20
   1   4   7  364.46   28.20
   2   4  -7  223.58   15.20
  -2   4   7  210.28   14.90
   2  -4   7  214.58   16.80
   2  -4   7  221.28   15.80
   2  -4   7  231.18   14.90
   2   4  -7  186.38   34.90
   2   4   7  196.68   15.70
   2   4   7  189.28   15.30
   2  -4  -7  142.09   29.80
   2  -4  -7  199.18   14.60
  -2   4  -7  199.08   14.70
   3  -4   7   34.00    4.00
   3   4  -7   28.00    3.00
  -3   4   7   34.60    3.00
   3   4  -7   15.10   28.50
   3   4  -7   25.60    3.90
   3  -4   7   37.70    4.80
   3  -4   7   30.70    2.40
   3   4  -7  -60.79   59.29
   3  -4  -7    5.40   25.00
   3   4   7   29.70    3.70
   3   4   7   28.50    3.70
   3   4   7   27.30    3.00
   3   4   7   37.90   42.00
   3  -4  -7   28.50    2.70
  -3   4  -7   32.20    2.70
   4   4  -7   36.90    3.70
  -4   4   7   36.00    3.60
   4   4  -7   43.30    3.90
   4   4  -7   42.60    3.70
  -4   4  -7   40.30    3.30
   4   4   7   37.30    4.50
   4  -4  -7   40.50    3.60
   4   4   7   36.80    3.90
   4   4   7   37.00    4.00
   4   4   7   36.30    3.80
   5  -4   7   21.30    3.10
   5   4  -7   23.40    2.70
   5   4  -7   24.40    3.30
   5   4  -7   26.00    2.70
   5   4   7   25.70    2.90
   5  -4  -7   26.90    2.40
   5   4   7   24.90    2.90
   5   4   7   24.30    2.80
   6   4  -7    0.60    0.50
   6   4  -7   -0.10    0.60
   6  -4  -7    0.50    0.60
   6   4   7    0.30    0.70
   6   4   7    0.60    0.80
   0  -5   7  425.56   57.99
   0   5   7  427.86   32.20
   0   5   7  477.55   31.30
   0  -5  -7  397.26   55.69
   0   5  -7  424.46   32.10
  -1  -5  -7  202.78   83.59
   1  -5   7   79.99   28.50
   1   5  -7   50.99    4.90
   1   5  -7   59.69    6.10
  -1   5   7   54.69    4.40
  -1   5   7   54.79    7.90
  -1   5  -7   38.00    8.20
  -1  -5   7   -4.00   73.09
  -1   5  -7   53.99    4.20
   1   5   7   52.59    5.70
   1  -5  -7   22.60   21.20
   2   5  -7   60.89    5.00
   2  -5   7   63.09    6.60
   2   5  -7   70.29    5.60
   2   5  -7  148.89   33.40
  -2   5   7   53.49    5.70
  -2   5   7   60.59    5.10
   2   5   7   55.29    5.40
  -2   5  -7   60.39    5.00
  -2   5  -7   65.99    5.20
   2   5   7   65.29    6.40
   2  -5  -7   52.79   24.30
   2   5   7   57.09    5.70
   2   5   7   59.09    5.20
   2  -5  -7   63.89    5.00
   2  -5  -7   62.29    4.70
   3  -5   7   20.80    1.90
   3   5  -7   23.60    2.50
   3   5  -7   20.00    2.40
   3   5  -7   72.19   36.10
   3  -5   7   21.00    3.30
   3   5  -7   22.60    2.30
  -3   5   7   23.70    2.60
  -3   5   7   22.00    2.80
   3  -5   7   20.40    4.90
  -3   5  -7   15.50    2.90
   3   5   7  -46.80   81.79
   3   5   7   17.00    3.50
   3   5   7   14.80    3.10
   3  -5  -7   19.10    2.10
   3  -5  -7   22.30   26.20
   3   5   7   15.20    2.50
   3   5   7   15.80    2.30
  -3   5  -7   18.10    2.10
   4   5  -7   25.90    2.90
   4  -5   7   23.20    3.80
   4   5  -7   27.60    2.70
   4   5  -7   21.80    2.80
  -4   5   7   22.40    2.80
  -4   5  -7   23.30    2.50
   4   5   7   21.00    3.40
   4   5   7   24.80    2.90
   4   5   7   27.70    3.10
   4  -5  -7   27.30    2.50
   4   5   7   30.90    5.10
   5   5  -7    2.70    1.00
   5   5  -7    1.90    1.10
   5  -5   7    1.60    1.20
   5   5  -7    1.80    0.90
   5   5   7    1.00    1.20
   5   5   7    1.10    0.80
   5   5   7    2.00    1.00
   5  -5  -7    2.40    0.90
   0  -6  -7  -15.40   42.00
   0   6   7    2.60    3.60
   0  -6   7   98.39   76.49
   0   6  -7   13.20    1.90
   1   6  -7   39.00    5.30
  -1   6   7   46.60    3.90
   1  -6   7   97.09   41.30
   1  -6   7   45.90    3.60
   1   6  -7   39.50    6.20
   1   6  -7   37.60    3.80
   1   6  -7   51.39    4.20
  -1   6   7   44.60    4.00
   1  -6  -7   26.80   30.90
   1   6   7   41.60    4.20
  -1   6  -7   46.10    3.80
  -1   6  -7   43.90    4.10
  -1  -6   7  104.59   98.39
  -1  -6   7   45.60    3.90
   1  -6  -7   44.30    3.60
   1   6   7   47.50    5.80
   1  -6  -7   49.20    3.70
   2  -6   7   88.39    6.90
  -2   6   7   87.79    7.10
   2   6  -7   80.39    7.00
   2   6  -7   87.89    7.60
   2  -6   7   93.69    9.00
   2   6  -7   90.29    7.10
  -2   6   7   87.59    7.20
   2   6  -7   42.30   65.79
   2  -6  -7   79.19   31.70
   2   6   7   97.49    7.40
   2   6   7  108.09    9.10
   2  -6  -7   92.09    6.80
   2   6   7   83.09    6.90
  -2   6  -7   98.59    7.00
   2  -6  -7   99.09    6.90
   2   6   7   88.49    8.00
   3   6  -7   69.79    5.80
  -3   6   7   67.39    5.90
   3   6  -7   71.69    6.00
   3  -6   7   67.09    5.30
   3   6  -7   59.29    5.80
  -3   6   7   65.69    6.10
   3  -6   7   65.49    7.20
   3   6  -7   22.50   40.60
   3  -6  -7   51.79   32.30
   3   6   7   81.19    7.80
   3   6   7   64.69    6.80
   3   6   7   80.09    6.20
  -3   6  -7   77.39    6.00
   3  -6  -7   73.89    5.60
   3   6   7   68.39    5.80
  -3   6  -7   76.89    5.80
   3  -6  -7   76.39    5.40
   4   6  -7   18.50    2.20
   4  -6   7   12.30    2.50
  -4   6   7   13.10    2.30
   4   6  -7   17.50    2.40
  -4   6   7   25.10    3.90
   4   6  -7   19.20    2.40
   4  -6  -7   17.90    2.00
  -4   6  -7   22.00    3.30
   4   6   7   18.70    2.50
   4   6   7   15.70    3.40
   4   6   7   16.60    2.20
   5   6  -7    1.90    1.00
   5   6  -7    3.00    0.80
   5   6  -7    2.30    0.80
   5  -6  -7    2.70    0.70
   5   6   7    3.60    1.00
   5   6   7    1.60    1.00
   5   6   7    2.60    0.90
   0   7   7   98.99    7.40
   0   7  -7   99.99    7.60
   0  -7  -7  130.79   81.39
   0  -7   7   -1.60   70.79
   0  -7  -7   92.69    7.10
   0  -7   7   96.79    7.20
   0   7  -7   83.99    7.50
   0   7   7  111.19   12.00
   0   7  -7  111.89   12.60
   0   7   7   92.49    7.50
  -1   7   7   45.20    4.00
   1  -7   7   48.20    3.90
   1   7  -7   44.10    4.00
  -1  -7  -7   45.00    3.90
   1   7  -7   48.30    4.40
  -1   7   7   49.99    4.30
   1   7   7   52.39    4.10
   1  -7  -7   42.20    3.70
   1   7   7   46.70    7.30
   1   7   7   44.90    4.10
  -1  -7   7   44.00    4.10
  -1   7  -7   43.00    4.20
  -1   7  -7   43.80    4.10
  -2   7   7   37.80    3.70
   2   7  -7   30.70    3.30
   2   7  -7   42.00    3.50
  -2   7   7   35.30    3.50
   2   7  -7    1.80   48.20
   2  -7   7   39.00    3.20
   2  -7   7   36.40    6.30
   2   7   7   26.40    5.40
   2  -7  -7   37.10   37.20
  -2   7  -7   35.50    3.50
   2   7   7   35.10    4.90
   2  -7  -7   33.40    3.00
   2   7   7   41.90    3.80
  -2   7  -7   35.40    3.70
   2  -7  -7   33.10    3.10
   2   7   7   33.30    3.50
  -3   7   7   22.40    2.90
   3   7  -7   24.80    2.70
   3   7  -7   24.10    3.00
   3  -7   7   22.80    2.40
  -3   7   7   26.50    3.70
   3   7   7   27.20    2.70
   3  -7  -7   27.00    2.60
   3   7   7   31.10    3.20
   3  -7  -7   28.10    2.40
   3   7   7   28.40    6.50
  -3   7  -7   27.00    3.10
   3  -7  -7  -26.70   40.10
  -3   7  -7   26.80    3.00
   3   7   7   22.30    5.00
   4   7  -7   15.80    2.40
   4   7  -7   19.10    2.10
   4   7  -7   19.10    2.30
   4  -7   7   17.80    2.60
  -4   7  -7   18.80    3.50
   4   7   7   19.80    2.40
   4   7   7   17.40    2.00
   4   7   7   16.00    2.80
   4  -7  -7   19.10    2.00
   5   7  -7    0.40    0.50
   5   7  -7    0.50    0.70
   5   7   7    0.70    0.70
   5   7   7    1.10    0.60
   5   7   7    0.80    0.90
   0   8  -7   22.60   10.60
   0  -8   7   59.39  101.19
   0   8   7   32.60    8.30
   0  -8  -7 -115.29   82.79
   0   8  -7   11.50    2.00
   1  -8   7   78.99    6.20
  -1   8   7   84.69    6.50
   1   8  -7   83.59    6.70
   1   8  -7   80.29    6.60
  -1   8   7   76.19    6.70
  -1  -8  -7   79.39    6.20
   1   8   7   91.09    6.40
   1  -8  -7   75.59    6.20
  -1  -8   7   81.69    6.30
  -1   8  -7   67.59    6.60
   1  -8  -7   46.90   56.39
   1   8   7   88.29   10.80
  -1   8  -7   73.89    6.60
   2   8  -7   10.00    1.60
   2   8  -7    9.40    1.80
   2  -8   7   12.00    7.90
   2   8  -7  -43.50   65.29
  -2   8   7   14.60    2.40
   2  -8   7   13.10    1.70
  -2   8  -7   11.40    2.30
   2   8   7   13.60    5.00
  -2   8  -7   11.30    2.40
   2   8   7   11.30    2.60
   2   8   7   13.20    2.10
   2  -8  -7    9.40    1.40
   2  -8  -7   70.69   72.39
   3  -8   7    9.00    4.40
   3   8  -7    3.40    1.00
  -3   8   7    4.40    1.40
   3   8  -7   24.10   70.99
  -3   8   7    2.80    1.30
   3   8  -7    2.80    1.20
   3   8  -7    3.50    1.30
  -3   8  -7    0.90    1.10
   3   8   7    3.10    1.20
   3  -8  -7    2.20    0.80
   3  -8  -7  -22.00   86.09
   3   8   7    1.90    1.10
   3   8   7  -13.40    7.20
  -3   8  -7    1.50    1.50
  -4   8   7   10.30    1.80
   4   8  -7   13.20    1.60
   4   8  -7    8.80    1.60
  -4   8  -7    8.20    2.10
   4   8   7    8.40    1.70
   4   8   7   12.10    1.50
   0   9   7    3.90    1.40
   0  -9   7    6.50    1.40
   0   9  -7    5.00    1.60
   0  -9  -7    5.70    1.20
   1  -9   7    2.80    1.10
  -1   9   7    2.20    2.30
   1  -9   7   -8.40    7.70
  -1   9   7    2.30    1.10
   1   9  -7    4.20    2.10
   1   9  -7   31.90  118.09
   1   9   7    3.60    1.20
  -1   9  -7    1.70    1.30
   1  -9  -7    3.30    1.20
   1   9   7    4.10    6.80
  -1   9  -7    1.50    1.50
   1   9   7    3.60    2.10
   1  -9  -7   48.50   70.49
  -1  -9   7    3.80    1.20
   2  -9   7    1.30    0.90
   2   9  -7    1.20    0.80
   2   9  -7   -0.10   92.69
  -2   9   7    1.30    1.10
  -2   9   7   -0.40    1.30
   2   9  -7    0.40    0.90
   2  -9  -7    0.50    0.60
   2   9   7    8.00    6.10
  -2   9  -7    0.50    1.30
   2  -9  -7   27.60   58.09
  -2   9  -7    0.50    1.30
   2   9   7    2.90    2.00
   3   9  -7    9.90    1.90
  -3   9   7    7.90    1.50
   3   9  -7    4.30    1.00
   3  -9  -7    5.10    0.80
  -3   9  -7    4.20    1.50
   3   9   7    6.70    1.30
  -4   9   7    2.40    0.80
   4   9  -7    3.00    0.80
   4   9  -7    2.60    0.90
   4   9   7    6.10    1.30
   4   9   7    2.70    0.70
   0 -10   7   28.10    2.70
   0  10   7   24.60    2.70
   0 -10  -7   22.70    2.40
  -1  10   7    6.00    1.40
   1  10  -7    8.10    2.20
   1 -10   7    7.60    1.30
  -1 -10  -7    7.00    1.70
  -1  10  -7    7.70    1.90
  -1 -10   7    9.00    1.50
   1  10   7   -4.70   16.30
   1 -10  -7    7.80    1.30
   1  10   7   11.20    1.60
  -2  10   7   13.30    2.00
   2 -10   7   16.40    1.80
   2  10  -7   12.50    2.20
   2 -10  -7   15.60    1.70
  -2  10  -7   10.00    2.20
  -3  10   7   16.10    2.10
   3 -10   7   18.20    1.60
   3  10  -7   16.70    2.60
   3  10   7   17.60    2.20
   3 -10  -7   17.60    1.50
   0 -11  -7   37.50    3.30
   0 -11   7   29.40    2.80
   0  11   7   27.80    3.20
  -1  11   7    0.00    1.10
   1 -11   7    0.50    0.70
  -1 -11  -7    1.00    0.80
   1 -11  -7    0.60    0.70
  -1 -11   7    0.00    0.70
  -1  11  -7    0.30    1.20
   2 -11   7    3.60    0.70
  -2  11   7    4.10    1.20
   2 -11  -7    5.00    0.70
  -2  11  -7    5.20    1.30
  -3  11   7    8.00    1.30
   3  11   7    6.20    1.00
  -3  11  -7    7.20    1.30
   0  12  -7    2.50    1.10
   0 -12   7    2.90    0.70
   0 -12  -7    2.30    0.70
  -1 -12  -7    2.80    0.90
   1 -12   7    2.50    0.60
  -1  12   7    3.00    1.10
   1 -12  -7    1.30    0.60
  -1  12  -7    0.70    0.90
  -1 -12   7    2.10    0.70
   0   0  -8   87.19   22.00
   0   0   8   85.29    5.90
   0   0   8   78.49    5.80
   0   0   8   79.89    6.60
   1   0   8 3118.09  212.98
   1   0  -8 3461.75  223.18
  -1   0   8 2846.42  213.28
   2   0   8   27.50    3.00
   2   0   8   26.10    2.50
   2   0  -8    6.70   59.89
  -2   0   8   23.00    2.10
   2   0   8   28.30    2.80
   2   0  -8   21.70   14.50
   3   0  -8  229.28   16.60
   3   0  -8  250.67   29.10
  -3   0   8  230.38   16.30
   3   0   8  253.87   16.80
   3   0  -8  254.67   29.60
   3   0   8  209.68   16.80
  -4   0   8   37.10    3.10
   4   0   8   33.10    4.00
   4   0   8   37.90    3.80
   4   0  -8   36.10    4.20
   4   0  -8   40.60    3.30
   4   0   8   37.10    3.90
   5   0  -8   35.40    3.00
   5   0   8   31.70    3.80
   5   0   8   30.90    4.10
   5   0   8   32.50    3.50
   5   0  -8   36.60    3.40
   6   0  -8    2.00    0.70
   6   0   8    1.60    1.00
   6   0   8    1.20    0.90
   0  -1   8 2476.05  175.88
   0   1   8 2390.36  175.98
   0  -1  -8 2827.92  187.18
   0   1  -8 2707.33  186.88
   1  -1   8  192.28   12.80
   1  -1   8  185.18   12.20
  -1   1   8  179.08   13.60
   1   1  -8  189.68   25.50
  -1  -1   8  152.58   13.40
   1   1   8  158.58   12.30
   1   1   8  166.48   12.70
   1  -1  -8  199.28   27.00
   2   1  -8 1083.49   99.69
   2  -1   8 1051.89   77.59
   2  -1   8 1132.99   77.59
   2   1  -8 1073.79   88.39
   2   1   8 1206.38   92.09
   2  -1  -8 1094.69   89.29
   2   1   8 1204.78   77.69
   3   1  -8   50.99   18.60
  -3   1   8   61.79    4.80
   3   1  -8   44.40   21.80
   3   1  -8   62.49    4.90
   3  -1   8   70.89    5.20
   3  -1   8   62.79    5.70
   3   1   8   63.29    5.20
  -3  -1   8   60.79    4.70
   3   1   8   58.49    5.30
   3  -1  -8   58.89    4.80
   3   1   8   55.59    5.30
   3  -1  -8   76.79   22.00
   3  -1  -8   83.39   17.50
   4  -1   8  135.79   11.40
   4  -1   8  149.88   11.20
   4  -1   8  153.28   11.30
   4   1  -8  147.09   10.90
  -4   1   8  144.29   10.70
   4   1  -8  167.68   10.90
   4  -1  -8  144.89   10.80
  -4  -1   8  153.98   10.60
   4   1   8  138.59   11.70
   4   1   8  137.69   11.20
   4   1   8  149.99   11.40
   5   1  -8   24.00    2.30
   5  -1   8   22.50    3.30
   5  -1   8   19.80    3.10
   5   1  -8   23.80    2.60
   5  -1   8   23.40    2.70
   5   1   8   21.60    2.90
   5   1   8   21.60    3.00
   5   1   8   29.50    4.30
   5   1   8   22.20    2.60
   5  -1  -8   24.00    2.50
   6  -1   8    2.50    1.00
   6   1  -8    3.30    0.80
   6  -1  -8    4.30    0.90
   6   1   8    3.00    0.90
   6   1   8    2.40    1.20
   0  -2   8 1199.78   82.09
   0  -2  -8 1162.78   96.99
   0   2   8 1142.09   82.19
   0   2  -8 1295.47  103.39
   1   2  -8 1676.13  117.59
  -1  -2  -8 1515.55  136.09
   1  -2   8 1556.24  104.39
  -1   2   8 1381.26  104.69
   1   2   8 1577.74  104.39
  -1  -2   8 1450.25  104.69
   1  -2  -8 1537.35  117.09
   2   2  -8  816.92   94.09
   2   2  -8  884.51   76.69
   2  -2   8  877.31   63.19
   2   2   8 1001.70   63.39
   2  -2  -8  961.00   78.79
   2  -2  -8  867.71   63.89
   3   2  -8  210.88   30.40
   3  -2   8  184.08   15.30
   3   2  -8  212.68   35.90
  -3   2   8  223.18   14.60
   3   2  -8  209.28   15.40
   3   2  -8  196.38   14.50
   3   2  -8  223.48   14.20
   3  -2  -8  205.28   28.10
   3   2   8  188.78   14.70
   3   2   8  223.78   15.30
  -3  -2   8  216.98   14.40
   3  -2  -8  203.78   14.40
   3  -2  -8  177.08   14.40
   3  -2  -8  213.68   47.80
   3   2   8  179.18   14.80
  -4   2   8    4.30    1.10
   4   2  -8    5.70    1.30
   4  -2   8    4.50    1.80
   4  -2   8    3.50    1.30
   4   2  -8    4.80    1.30
   4  -2   8    5.00    1.50
   4   2  -8    5.50    1.30
   4   2   8    3.80    1.60
   4  -2  -8    4.00    1.10
   4   2   8    3.80    1.70
  -4   2  -8    4.90    1.00
   4   2   8    4.70    1.60
   4   2   8    3.30    1.20
   5   2  -8    7.20    1.20
   5   2  -8    7.00    1.50
   5  -2   8    5.50    1.80
   5  -2   8    7.20    1.60
   5   2   8   11.20    1.70
   5   2   8    9.50    1.80
   5   2   8   10.60    2.00
   6   2  -8    1.00    0.50
   6   2  -8    1.10    0.70
   6   2   8    0.90    0.70
   6   2   8    0.40    0.80
   6  -2  -8    2.70    1.00
   0  -3   8  984.90   68.09
   0  -3  -8  873.01   87.79
   0   3  -8 1042.10   89.39
   0   3   8  981.60   67.99
   1  -3   8   74.89    7.10
  -1  -3  -8   18.60   63.19
  -1   3   8   70.59    8.30
   1   3  -8   72.99    5.60
   1   3  -8   99.89   26.60
  -1   3   8   78.29    5.80
   1  -3   8   76.89    5.60
  -1   3  -8  102.99   53.29
  -1  -3   8   78.59    5.60
   1  -3  -8   98.89   26.80
   1   3   8   73.19    6.50
  -1   3  -8   76.29    5.60
  -1  -3   8   82.19    8.30
   2   3  -8  280.57   77.29
   2  -3   8  337.37   23.50
   2  -3   8  345.87   24.20
   2  -3   8  382.06   25.60
   2   3  -8  374.46   43.40
   2   3   8  337.47   68.29
   2  -3  -8  278.37   40.80
   2   3   8  338.57   24.20
   2   3   8  298.67   23.80
  -3   3   8   74.69    5.60
   3  -3   8   68.79    5.60
   3   3  -8   70.09   23.80
   3  -3   8   72.19    5.30
   3   3  -8   60.59    5.50
   3   3  -8   83.79   45.90
   3   3  -8   73.49    5.60
   3  -3   8   76.09    6.40
   3  -3   8   70.09    5.10
   3  -3  -8   70.49   21.20
   3   3   8   62.39    5.70
  -3  -3   8   75.19    5.30
   3  -3  -8   75.19    5.60
  -3   3  -8   68.09    5.30
   3   3   8   69.59    6.30
   3   3   8   73.19    5.70
   3  -3  -8   77.89    7.90
   3   3   8   60.79    5.80
  -4   3   8   19.70    2.60
   4  -3   8   18.20    3.30
   4   3  -8   18.40    2.30
   4   3  -8   15.80    2.30
   4  -3   8   16.90    3.30
   4  -3   8   18.20    3.10
   4   3  -8   19.10    2.20
   4   3   8   20.90    2.60
  -4   3  -8   21.60    2.00
   4   3   8   20.00    2.60
   4  -3  -8   25.10    2.20
   4   3   8   22.30    3.20
   5   3  -8   19.70    2.10
   5   3  -8   15.80    2.20
   5  -3   8   15.40    3.00
   5   3  -8   19.30    2.20
   5  -3  -8   16.20    2.00
   5   3   8   15.40    2.20
   5   3   8   17.80    2.50
   6   3  -8    6.20    0.90
   6   3  -8    7.40    1.20
   6   3   8    4.40    1.00
   6  -3  -8    5.70    1.00
   0   4   8  315.87   21.40
   0   4   8  285.37   22.30
   0  -4  -8  338.97   46.40
  -1  -4  -8 1176.78  116.99
   1  -4   8 1084.99   78.19
  -1   4   8 1074.99   78.79
  -1   4  -8 1416.66  124.29
  -1  -4   8 1166.08   78.89
   1  -4  -8 1131.59   96.59
   1   4   8 1117.49   78.19
   2   4  -8   90.69   29.40
   2  -4   8  123.59    8.70
   2   4  -8  131.79    9.30
   2  -4   8  136.99   10.20
   2  -4   8  135.59    9.00
  -2   4  -8  117.09    8.90
   2  -4  -8   98.69   26.50
   2   4   8  114.19    9.60
   2   4   8  122.29   10.00
   2  -4  -8  110.29    8.90
   2  -4  -8  116.59    8.90
   3   4  -8  107.49    9.00
  -3   4   8  122.89    8.70
   3  -4   8   97.99    9.00
   3   4  -8  140.89   35.00
   3  -4   8  107.59    8.10
   3   4  -8  119.99    8.70
   3   4  -8  116.09    8.60
   3  -4   8  125.99   10.30
   3  -4   8  113.59    8.60
   3  -4   8  115.39    8.90
   3   4  -8  104.79  113.19
  -3   4   8  100.89    8.60
   3  -4  -8  106.39   12.20
   3   4   8  113.49    9.40
   3  -4  -8  122.19    8.20
   3   4   8  106.39    8.70
   3  -4  -8  106.99   27.30
   3   4   8  132.09   58.29
  -3   4  -8  120.39    8.40
   3  -4  -8  117.69    8.40
   3   4   8  111.09    9.20
   3   4   8  119.29    9.20
   4   4  -8   16.80    2.10
   4  -4   8   11.00    2.60
   4   4  -8   18.30    2.10
  -4   4   8   12.30    2.00
   4   4  -8   16.30    2.40
   4  -4  -8   15.70    1.80
   4   4   8   16.30    2.50
   4   4   8   16.10    2.30
   4   4   8   12.20    2.30
   4   4   8   11.20    3.90
  -4   4  -8   16.60    2.70
   5   4  -8   19.70    2.40
   5   4  -8   22.40    2.20
   5   4   8   22.60    4.10
   5   4   8   17.60    2.40
   5   4   8   17.00    2.40
   5  -4  -8   19.30    2.00
   6   4  -8    4.00    1.10
   6   4  -8    4.40    0.70
   6   4   8    2.70    0.70
   6   4   8    2.90    0.70
   6  -4  -8    2.60    0.70
   0   5   8 1292.67   92.69
   0  -5  -8 1453.55  117.09
  -1   5   8  279.57   20.20
   1  -5   8  270.77   20.40
  -1   5   8  292.57   23.50
  -1  -5  -8  470.65   88.09
   1   5  -8  312.57   20.30
   1   5  -8  255.17   20.40
  -1   5   8  301.17   20.40
   1   5   8  297.27   21.60
   1  -5  -8  289.27   20.50
  -1   5  -8  293.07   20.20
   1  -5  -8  316.07   46.30
   1  -5  -8  277.47   20.00
   2   5  -8  606.14   68.29
  -2   5   8  496.25   36.50
   2  -5   8  551.24   37.80
   2   5  -8  522.25   36.50
   2  -5   8  500.25   36.10
   2  -5  -8  549.85   36.30
   2   5   8  541.25   37.70
   2   5   8  500.85   36.90
   2   5   8  524.35   38.00
   2  -5  -8  526.15   60.19
   3   5  -8   21.20    2.70
   3   5  -8   23.30    2.70
  -3   5   8   27.30    3.00
   3   5  -8    5.60   34.30
   3   5  -8   24.70    2.80
   3  -5   8   27.50    3.80
   3  -5   8   25.00    2.40
   3   5   8  131.69   93.99
   3  -5  -8   31.30    2.70
   3   5   8   26.50    3.00
   3   5   8   25.60    2.80
   3   5   8   25.10    3.70
  -3   5  -8   28.30    2.90
   3   5   8   28.40    4.20
   3  -5  -8  -32.40   25.40
   3  -5  -8   27.40    2.40
  -3   5  -8   27.80    2.60
  -4   5   8   15.90    2.30
   4   5   8   15.00    3.80
   4   5   8   15.20    2.90
  -4   5  -8   15.20    1.90
   5   5  -8    0.90    0.90
   5   5  -8    1.60    0.90
   5  -5   8   -0.70    1.60
   5   5  -8    1.10    0.70
   5   5   8    1.40    1.00
   5  -5  -8    1.50    1.00
   5   5   8    0.50    1.10
   5   5   8    1.90    1.00
   0  -6   8   59.49   47.30
   0   6   8   73.59    6.00
   0   6  -8   75.09    8.70
   0   6  -8   75.59    5.80
   0  -6  -8  117.79   48.20
   0   6   8   74.19    8.90
   0   6   8   72.39    5.80
   0   6  -8   75.69    6.00
   1   6  -8  688.33   52.39
   1   6  -8  809.82   52.29
  -1   6   8  759.82   52.19
   1  -6   8  769.22   51.89
  -1   6  -8  771.42   52.29
   1  -6  -8  797.22   52.19
   1   6   8  779.22   52.19
  -1  -6   8  666.53   51.89
   1   6   8  739.83   53.69
   1  -6  -8  710.43   78.59
   2   6  -8  -38.00   36.60
  -2   6   8    8.10    1.60
  -2   6   8    8.80    1.60
   2   6  -8   10.00    1.70
   2  -6   8   10.50    3.80
   2  -6   8    9.90    1.40
   2   6  -8    9.50    2.00
   2   6  -8    9.20    1.60
  -2   6  -8    5.80    1.20
   2   6   8    8.90    2.50
   2   6   8    8.80    1.90
  -2   6  -8    8.20    1.70
   2   6   8    8.10    3.40
   2  -6  -8    8.70    1.40
   2  -6  -8  -17.50   27.80
   2   6   8    6.10    2.00
   2  -6  -8    7.90    1.30
   3   6  -8  203.88   51.79
   3  -6   8  254.57   19.40
   3   6  -8  270.27   18.50
   3  -6   8  260.87   18.00
  -3   6   8  266.67   19.10
   3   6  -8  226.68   18.50
   3   6  -8  265.57   18.70
  -3   6  -8  265.47   18.80
   3  -6  -8  263.37   18.10
   3  -6  -8  258.67   46.70
   3   6   8  224.58   19.50
   3   6   8  274.27   18.80
   3  -6  -8  270.67   18.30
   3   6   8  246.08   18.50
   4   6  -8    1.60    1.00
  -4   6   8    1.70    1.20
   4  -6   8    0.20    1.50
   4   6  -8    1.00    1.00
   4   6  -8    1.50    1.00
  -4   6   8    0.50    0.90
  -4   6  -8    0.90    0.90
   4   6   8    0.20    1.20
   4   6   8    2.10    1.10
   4   6   8    1.80    1.00
   4  -6  -8    1.60    0.80
   5   6  -8   19.60    2.20
   5   6  -8   20.00    2.00
   5  -6   8   14.50    2.60
   5   6   8   18.30    2.00
   5   6   8   21.60    2.20
   5   6   8   18.00    2.30
   5  -6  -8   19.90    1.80
   0   7   8  845.72   57.89
   0  -7   8  799.92   54.79
   0   7   8  739.13   55.49
   0  -7  -8  930.81  114.19
   1   7  -8  106.69   10.50
   1   7  -8  122.69    9.60
  -1  -7  -8  130.39    9.50
  -1   7   8  129.89    9.90
  -1  -7   8  137.29    9.60
   1  -7  -8   97.99   68.49
   1   7   8  123.79   12.90
  -1   7  -8  147.79    9.90
  -2   7   8  241.38   17.10
  -2   7   8  235.78   17.20
   2   7  -8  227.28   17.20
   2  -7   8  236.78   16.60
   2  -7   8  244.38   19.40
   2   7  -8  200.48   60.99
   2   7  -8  260.27   17.00
   2  -7  -8  238.88   16.70
   2   7   8  225.28   17.80
   2   7   8  266.87   18.80
   2  -7  -8  225.78   16.60
   2  -7  -8  175.78   47.40
   2   7   8  219.58   19.00
  -2   7  -8  223.58   17.10
  -2   7  -8  212.38   17.00
   3   7  -8   29.50    3.50
  -3   7   8   34.40    3.70
   3   7  -8   38.90    3.30
   3  -7   8   34.40    2.90
  -3   7   8   30.50    3.60
   3   7  -8   34.90    3.60
   3  -7   8   30.20    5.10
   3   7  -8   62.69   59.39
   3  -7  -8   34.10    2.90
   3   7   8   34.80    4.50
   3   7   8   37.70    3.90
   3   7   8   40.60    4.00
  -3   7  -8   29.70    4.30
   3  -7  -8   34.10    3.10
   3   7   8   42.20    8.40
   3  -7  -8    4.50   36.30
  -3   7  -8   33.10    3.60
   4  -7   8   43.30    4.10
   4   7  -8   36.40    3.70
   4   7  -8   47.60    3.60
   4   7  -8   42.50    3.70
  -4   7   8   32.20    4.10
   4   7   8   34.30    4.00
   4  -7  -8   40.30    3.30
   4   7   8   38.30    3.50
  -4   7  -8   32.60    4.60
   4   7   8   47.10    3.90
   5   7  -8    2.10    0.70
   5   7  -8    2.20    0.80
   5   7   8    2.20    0.90
   5   7   8    1.30    0.60
   0  -8  -8  122.59    9.30
   0  -8  -8  184.18  101.09
   0   8   8  144.79   16.80
   0  -8   8  126.89    9.40
   0   8  -8  123.29    9.90
   0   8   8  131.09    9.60
   1   8  -8  247.88   18.30
   1   8  -8  232.48   92.59
  -1  -8  -8  248.38   17.80
   1  -8   8  265.77   22.10
  -1   8   8  231.78   18.10
   1  -8   8  256.87   17.80
   1   8   8  220.48   18.70
   1   8   8  259.67   21.20
   1  -8  -8  271.47   17.70
  -1   8  -8  269.07   18.40
   1  -8  -8  229.48   64.99
  -1   8  -8  250.07   18.30
   2   8  -8    0.80    0.90
  -2   8   8    1.80    1.10
  -2   8   8    0.80    1.10
   2   8  -8    2.10    1.00
   2  -8   8    0.60    0.80
  -2   8  -8    1.00    1.30
   2   8   8    1.70    1.80
  -2   8  -8    0.00    1.10
   2   8   8    1.80    1.10
   2  -8  -8    2.20    0.80
  -3   8   8   20.00    2.60
   3   8  -8   19.50    2.50
   3  -8   8   18.10    6.50
   3   8  -8  -63.69   76.19
   3  -8   8   18.20    2.00
   3   8  -8   24.10    2.30
  -3   8  -8   24.50    3.00
   3  -8  -8  -46.30   46.70
  -3   8  -8   19.10    2.90
   3   8   8   22.80    6.50
   3  -8  -8   24.40    2.10
   4   8  -8    6.60    1.40
  -4   8   8    4.80    1.60
   4  -8   8    4.50    1.50
   4   8  -8    7.60    1.20
   4   8   8    6.00    1.20
   4   8   8    8.30    1.40
   4   8   8    7.10    1.90
   0   9  -8  198.68   14.30
   0  -9   8  186.78   13.40
   0   9   8  155.38   24.70
   0   9   8  188.68   13.60
   0  -9  -8  173.68   13.30
   1  -9   8   46.20    3.70
   1   9  -8   36.80    4.70
   1   9  -8   83.59  121.19
  -1   9   8   47.80    4.40
   1  -9  -8   42.90    4.00
   1   9   8   32.90    4.40
  -1   9  -8   37.40    4.50
   1  -9  -8  206.68   88.89
  -1   9  -8   30.40    4.00
   1   9   8   16.20    8.00
   2  -9   8  101.89   16.40
   2   9  -8  117.09   10.10
   2  -9   8  147.59    9.50
   2   9  -8  120.89   10.20
  -2   9   8  147.49   10.00
   2   9  -8   72.99  102.49
  -2   9  -8  123.29   10.10
   2   9   8  134.49   16.00
   2  -9  -8  132.09    9.30
   2  -9  -8  143.59   94.59
   2   9   8  107.09   11.40
   3   9  -8    6.80    1.40
   3  -9   8    4.60    0.80
  -3   9   8    5.50    1.40
  -3   9  -8    6.20    2.10
   3  -9  -8    5.10    0.80
   4   9  -8    6.20    1.00
  -4   9   8    4.70    1.10
   4   9  -8    3.80    0.80
   4   9   8    7.60    1.30
   4   9   8    7.30    1.30
   0  10  -8    5.70    1.70
   0  10   8    5.20    1.20
   0 -10   8    8.60    1.50
   0 -10  -8    6.40    1.20
  -1 -10  -8  103.79    7.90
   1 -10   8  110.29    7.90
  -1  10   8  109.69    8.20
   1  10  -8  107.89    8.40
   1  10   8  108.39    8.00
   1 -10  -8   94.79    7.70
  -1  10  -8  104.89    8.50
  -1 -10   8  104.89    7.90
   2 -10   8   30.60    2.70
  -2  10   8   31.50    3.20
   2 -10  -8   28.80    2.60
  -2  10  -8   29.30    3.50
  -3  10   8    7.20    1.40
   3 -10  -8    9.90    1.00
   3  10   8    9.50    1.60
  -3  10  -8    6.40    1.50
   0  11   8  126.19    9.00
   0 -11  -8  112.29    9.00
   0 -11   8  110.09    9.00
  -1 -11  -8    2.10    0.80
  -1  11   8    2.80    1.10
   1 -11   8    1.10    1.20
  -1  11  -8    2.50    1.60
   1 -11  -8    3.70    0.90
  -1 -11   8    2.20    0.80
   2 -11   8   26.90    2.40
  -2  11   8   33.60    3.10
   2 -11  -8   30.00    2.50
  -2  11  -8   34.90    3.20
   0 -12   8    5.90    0.90
   0  12  -8    6.90    1.50
   1 -12   8   54.89    4.00
  -1  12   8   59.79    4.50
  -1  12  -8   55.39    4.80
  -1 -12   8   46.60    4.30
   0   0  -9    8.20   17.00
  -1   0   9    7.70    1.00
   1   0  -9   21.30   15.60
   1   0   9    7.70    1.10
  -1   0   9   12.60    3.50
   1   0   9   10.00    1.80
   2   0   9  261.97   18.90
   2   0   9  252.07   19.20
   2   0   9  286.57   19.20
   2   0  -9  310.47   52.59
   2   0  -9  283.17   35.10
   3   0  -9    0.80   17.90
   3   0   9    0.50    1.00
  -3   0   9    0.20    0.60
   3   0   9    0.10    0.90
   3   0   9    0.10    0.80
   3   0  -9    1.60    0.60
   3   0  -9    0.60    0.60
   3   0  -9  -21.30   25.50
  -4   0   9   16.20    1.80
   4   0  -9   19.00    1.90
   4   0  -9   16.50    2.00
   4   0   9   13.80    2.40
   4   0   9   14.20    2.60
   4   0   9   17.20    2.50
   5   0   9    0.90    1.30
   5   0  -9    3.10    0.80
   5   0   9    2.80    1.50
   5   0  -9    3.00    1.00
   5   0   9    2.10    1.20
   6   0  -9    0.80    0.60
   6   0   9    0.10    0.90
   6   0   9    0.30    0.90
   0   1  -9  -16.50   20.60
   0  -1   9    4.00    0.60
   0   1   9    2.80    2.90
   0   1   9    3.30    0.70
   0  -1   9    2.80    1.60
   0  -1  -9   -1.50   19.00
   1   1  -9   57.79   17.30
  -1   1   9   55.19    4.50
  -1  -1  -9  172.28   52.29
  -1   1   9   47.90    6.30
   1  -1   9   61.09    4.50
   1  -1   9   64.19    5.30
   1   1  -9   63.39    4.40
   1   1   9   59.69    4.60
   1   1   9   62.79    5.30
   1  -1  -9   60.29   16.20
  -1  -1   9   59.29    4.40
  -1  -1   9   62.39    6.10
   2  -1   9  362.76   24.40
   2  -1   9  323.67   24.40
   2   1  -9  350.76   38.80
   2   1  -9  305.87   57.29
   2   1   9  355.96   24.40
   2  -1  -9  355.76   40.70
   2  -1  -9  324.87   25.30
   3   1  -9    3.00    0.60
  -3   1   9    2.60    0.90
   3   1  -9    6.70   17.90
   3  -1   9    2.90    1.80
   3   1  -9    5.30   26.00
   3   1  -9    3.90    1.00
   3  -1   9    2.40    1.30
   3   1   9    4.80    1.40
   3  -1  -9   -6.70   16.60
   3  -1  -9   -9.10   38.20
  -3  -1   9    3.20    0.80
   3   1   9    2.80    1.30
   3  -1  -9    3.70    0.70
   3  -1  -9    4.10    1.00
   3   1   9    5.20    2.30
   4  -1   9   43.80    4.40
   4  -1   9   46.30    4.40
   4   1  -9   46.70    4.10
  -4   1   9   46.90    3.90
   4   1  -9   52.89    4.00
   4  -1   9   44.10    4.70
   4  -1  -9   49.00    3.90
   4   1   9   40.30    4.50
   4   1   9   45.00    4.50
   4  -1  -9   45.90    4.00
   4   1   9   47.00    4.60
  -4  -1   9   49.10    3.80
   5  -1   9   14.80    2.20
   5   1  -9   11.70    1.80
   5   1  -9   15.00    2.00
   5  -1   9   16.00    2.80
   5   1   9    9.30    2.70
   5  -1  -9   16.90    2.00
   5   1   9   11.50    2.10
   5   1   9   13.90    2.40
   6   1  -9    4.60    0.90
   6  -1   9    3.00    1.00
   6   1   9    4.70    1.40
   6   1   9    4.40    1.10
   0  -2   9 1103.59   74.49
   0   2   9 1019.70   74.49
   0  -2  -9 1145.19   91.59
  -1   2   9  194.48   13.50
   1   2  -9  183.38   13.40
   1  -2   9  202.38   14.20
  -1  -2  -9  108.79   58.79
   1  -2   9  190.18   13.40
   1   2  -9  201.98   31.90
  -1   2   9  168.88   15.10
   1   2   9  185.38   13.50
  -1  -2   9  178.98   14.90
   1  -2  -9  199.08   33.80
  -1   2  -9  253.37   55.29
   1   2   9  205.28   13.70
   1   2   9  193.78   14.20
   2   2  -9  135.99   93.39
  -2   2   9  101.29    7.40
   2  -2   9   97.19    7.40
   2   2  -9   99.59   24.40
   2  -2   9   97.69    8.00
   2   2   9  103.89    7.70
   2  -2  -9   93.39   25.30
   2   2   9  109.59    8.00
   2  -2  -9   73.29   10.50
  -2  -2   9   98.49    7.20
   3   2  -9   18.30    2.20
   3   2  -9   17.60   41.10
  -3   2   9   19.00    2.30
   3   2  -9   23.50   20.40
   3   2  -9   22.90    2.20
   3  -2   9   17.30    2.70
   3  -2   9   18.30    2.30
   3  -2  -9   24.30    2.20
   3   2   9   20.80    2.50
   3   2   9   20.60    2.70
   3   2   9   20.80    2.30
   3  -2  -9   44.00   19.00
   3   2   9   27.00    2.30
   3   2   9   25.20    2.80
   3  -2  -9  -65.59   59.39
  -3  -2   9   24.90    2.10
   4  -2   9   26.90    3.10
   4   2  -9   27.90    2.90
   4  -2   9   30.70    3.20
   4  -2   9   25.50    3.60
  -4   2   9   24.30    3.10
   4   2   9   27.90    3.20
   4   2   9   26.40    3.40
   4   2   9   25.40    3.30
  -4  -2   9   32.50    2.60
   4   2   9   25.30    2.80
  -4   2  -9   24.60    2.40
   4  -2  -9   29.80    2.70
   5  -2   9    2.90    1.70
   5   2  -9    2.50    1.00
   5   2  -9    2.90    0.90
   5  -2   9    1.20    1.10
   5   2   9    2.90    1.30
   5   2   9    2.70    1.80
   5  -2  -9    5.40    1.20
   5   2   9    3.00    1.30
   6   2  -9    0.50    0.60
   6   2  -9   -0.20    0.40
   6  -2   9   -0.60    0.60
   6   2   9   -0.50    0.80
   6   2   9   -0.40    0.60
   6  -2  -9    0.80    0.50
   0  -3   9    8.40    2.40
   0   3   9    6.50    2.60
   0  -3  -9  -11.10   29.40
   0   3  -9    5.80    0.80
   0   3  -9    8.30   28.10
   0   3   9    5.20    1.00
  -1   3   9   84.89    9.40
   1   3  -9   87.09   24.70
   1  -3   9   81.79    7.20
  -1   3   9   84.59    6.30
   1  -3   9   83.99    6.10
  -1  -3  -9   38.30   55.29
  -1  -3   9   84.69    6.10
  -1  -3   9   88.69    8.60
   1   3   9   83.69    7.10
   1   3   9   79.69    6.60
   1   3   9   81.49    6.50
  -1   3  -9    0.90   62.19
  -1   3  -9   83.79    6.10
   1  -3  -9   82.19   28.70
   2  -3   9   37.90    5.50
   2  -3   9   51.09    4.10
   2   3  -9   56.89    4.20
   2  -3   9   54.69    5.10
  -2   3   9   56.09    4.30
   2   3  -9   25.30   22.90
   2  -3  -9   19.30   19.60
  -2   3  -9   48.60    4.00
   2   3   9   50.79    4.60
   2   3   9   47.50    5.00
  -2  -3   9   52.39    4.00
   2   3   9   59.69   72.09
   2  -3  -9   46.50    4.10
   3  -3   9   20.90    2.70
   3   3  -9  -19.60   60.59
   3   3  -9   20.10    3.70
   3   3  -9   20.70    2.20
  -3   3   9   13.80    2.70
   3  -3   9   21.90    2.60
  -3   3   9   23.10    2.40
   3  -3   9   18.60    2.30
   3   3  -9   22.30    2.20
   3  -3  -9   21.30    2.10
   3   3   9   23.10    3.00
   3  -3  -9   21.20    2.00
   3   3   9   20.00    2.90
  -3   3  -9   21.10    2.10
   3   3   9   20.80    3.00
  -3  -3   9   22.30    2.10
   3   3   9   19.00    2.40
   4   3  -9   54.79    4.80
   4  -3   9   50.99    4.80
   4   3  -9   62.79    4.80
  -4   3   9   55.29    5.60
   4  -3   9   46.80    5.40
   4   3  -9   63.99    4.70
   4  -3   9   61.29    5.10
   4   3   9   52.89    5.10
   4  -3  -9   57.29    4.60
   4   3   9   54.89    5.00
   4   3   9   49.99    5.40
   4   3   9   49.99    6.70
   5   3  -9    6.80    1.50
   5   3  -9    7.50    1.30
   5  -3   9    2.60    1.40
   5   3   9    5.20    1.50
   5  -3  -9    5.20    1.10
   5   3   9    4.60    1.40
   5   3   9    4.70    1.40
   6   3  -9    0.20    0.60
   6   3  -9    0.80    0.40
   6  -3  -9    0.40    0.40
   6   3   9    0.40    0.60
   6   3   9    0.10    0.80
   0   4  -9  111.19   42.60
   0  -4   9   89.79    8.00
   0   4   9   86.29    6.60
   0  -4  -9  106.69   36.20
   0   4   9   79.39    7.80
   0   4  -9   86.99    6.40
   1  -4   9   37.30    4.90
   1   4  -9   36.20    3.10
  -1   4   9   36.80    3.20
   1   4  -9   67.49   28.20
  -1   4   9   30.30    6.70
  -1  -4  -9  -28.40   67.99
   1  -4  -9   18.00   24.70
  -1   4  -9   34.80    3.00
   1   4   9   31.00    4.20
  -1  -4   9   34.90    6.00
  -1   4  -9   44.50   74.49
  -2   4   9   33.10    3.00
   2   4  -9   26.90    3.40
   2  -4   9   33.30    2.80
   2   4  -9   31.80    2.80
   2   4  -9   57.39   27.40
   2  -4   9   36.30    4.20
   2  -4  -9   29.50    2.60
   2  -4  -9    0.00   19.60
   2   4   9   31.30    3.60
  -2   4  -9   31.10    2.70
   2   4   9   26.50    3.00
   2   4   9   31.40    4.10
   2  -4  -9   29.80    2.60
   2   4   9   25.50    2.80
   3   4  -9   43.60   31.70
   3  -4   9   68.89    5.90
   3   4  -9   71.09    5.40
  -3   4   9   54.69    5.70
  -3   4   9   68.69    5.50
   3  -4   9   73.69    5.50
   3  -4   9   57.19    7.50
   3  -4   9   63.69    4.80
   3   4  -9   53.29    5.70
   3   4   9   73.79    6.40
  -3   4  -9   71.29    5.20
   3   4   9   67.29    6.30
   3   4   9   60.29    6.30
   3  -4  -9   49.80   25.90
   3   4   9   57.29    6.70
   3   4   9  137.19   59.99
   3  -4  -9   64.89   13.50
   4   4  -9    1.60    0.90
   4  -4   9    1.60    1.30
   4  -4   9    0.80    1.60
   4   4  -9    1.80    1.10
   4   4  -9    1.90    1.20
  -4   4   9    1.60    1.50
   4   4   9    1.00    1.10
  -4   4  -9    1.90    0.90
   4  -4  -9    1.90    0.90
   4   4   9    1.30    1.20
   4   4   9    0.70    1.20
   4   4   9   -0.10    1.50
   5  -4   9    0.40    1.40
   5   4  -9    4.00    1.10
   5   4  -9    2.20    1.00
   5  -4  -9    2.60    0.90
   5   4   9    2.40    1.20
   5   4   9    2.90    1.10
   0   5  -9   25.30    2.30
   0  -5  -9   33.10   35.70
   0   5  -9   22.90    2.50
   0   5   9   23.20    2.30
   0   5   9   23.60    4.30
   0  -5   9   16.60    6.30
   0   5  -9    8.00   48.10
   0   5   9   23.00    2.50
  -1   5   9   54.19    4.50
  -1   5   9   66.19    9.70
   1   5  -9   51.99    4.80
   1   5  -9   51.29   34.10
   1  -5   9   64.09    6.50
   1   5  -9   48.90    4.90
  -1   5   9   61.79    4.70
   1   5  -9   61.19    4.80
   1   5  -9   51.69    4.50
   1  -5   9   56.19    4.90
   1   5   9   52.59    6.00
   1   5   9   50.89    5.10
   1  -5  -9   54.09    4.60
  -1   5  -9   59.69    4.60
   1  -5  -9   77.99   29.50
  -1   5  -9   57.99    4.50
  -1  -5   9   58.39    8.60
  -2   5   9   53.79    5.00
   2  -5   9   59.29    6.60
   2   5  -9   62.79    5.00
  -2   5   9   61.79    5.20
   2   5  -9   32.00   33.20
   2  -5   9   55.99    4.80
  -2   5  -9   60.19    4.90
   2  -5  -9   64.39    4.80
   2   5   9   65.79    6.60
  -2   5  -9   64.49    5.10
   2   5   9   61.59    5.90
   2  -5  -9   66.79    4.70
   2  -5  -9   62.29   27.40
   2   5   9   65.19    5.40
   2   5   9   54.79    4.90
   3  -5   9   28.00    3.80
   3   5  -9   24.90    2.60
   3   5  -9  -41.70   34.50
   3   5  -9   22.40    2.60
   3   5  -9   25.10    3.00
   3  -5   9   23.60    2.10
  -3   5   9   25.70    2.90
   3   5   9   22.20    4.10
   3  -5  -9   24.00    2.40
  -3   5  -9   23.30    2.40
   3   5   9   23.90    2.90
   3  -5  -9    2.30   26.90
   3   5   9   16.60    3.30
   3   5   9   20.40    2.60
   4   5  -9    5.80    1.30
   4  -5   9    3.10    1.80
   4   5  -9    5.40    1.30
  -4   5   9    5.90    1.60
   4   5  -9    3.90    1.30
   4   5   9    4.90    1.50
  -4   5  -9    5.00    1.30
   4   5   9    4.90    1.40
   4  -5  -9    5.40    1.20
   4   5   9    4.60    1.70
   5   5  -9    1.20    0.80
   5   5  -9    0.80    1.20
   5  -5   9   -0.40    0.90
   5   5   9    0.30    0.90
   5   5   9   -0.30    1.00
   5   5   9    0.10    0.70
   5  -5  -9    0.90    0.90
   0  -6  -9    2.60    0.80
   0  -6  -9    1.80   47.70
   0   6   9    4.00    4.20
   0   6  -9   49.90   60.19
   0   6   9    2.20    0.90
   0   6   9    2.30    1.90
   0  -6   9    2.20    0.90
   0  -6   9   -0.30    4.20
   0   6  -9    2.70    1.10
   0   6  -9    2.80    1.10
   1  -6   9   89.39    9.50
  -1   6   9   83.59    8.10
  -1   6   9   87.09    7.00
   1   6  -9  103.19   46.80
  -1  -6  -9   86.89    6.80
   1  -6   9   91.59    6.80
   1   6  -9   86.79    7.80
  -1   6  -9   95.09    7.20
   1  -6  -9   67.39   34.00
  -1  -6   9   87.29   12.30
   1  -6  -9   94.49    6.80
   1   6   9   86.29    9.00
  -1  -6   9   90.09    7.00
   1   6   9   96.09    7.00
   1  -6  -9   91.19    6.70
  -2   6   9   54.99    5.00
   2  -6   9   56.59    7.10
   2   6  -9  160.28   49.50
  -2   6   9   48.90    4.80
   2   6   9   61.29    5.80
   2   6   9   47.50    4.60
  -2   6  -9   60.39    5.00
   2   6   9   58.49    5.30
   2  -6  -9   61.89    4.60
   2  -6  -9   56.19   32.20
   2   6   9   57.69    6.80
   2  -6  -9   60.59    4.80
  -2   6  -9   57.09    4.80
   3  -6   9    8.10    1.30
  -3   6   9    4.80    1.40
   3   6  -9    8.10    1.70
  -3   6   9    8.90    1.80
   3  -6   9    6.70    3.20
   3   6  -9    8.00    1.50
   3   6  -9   -1.60   46.80
   3   6  -9    7.30    1.70
   3   6   9    5.50    2.60
   3  -6  -9    8.00    1.40
   3   6   9    6.80    1.60
   3   6   9    2.70    3.50
  -3   6  -9    9.20    1.60
   3  -6  -9    7.80    1.20
  -3   6  -9    6.90    1.50
   3   6   9   10.00    2.60
   3  -6  -9   33.70   34.00
   4   6  -9    2.60    1.20
   4   6  -9    4.50    2.00
   4  -6   9    0.90    1.60
   4   6  -9    4.00    1.20
  -4   6   9    2.20    1.70
  -4   6   9    2.40    1.40
   4   6   9    3.50    1.10
   4   6   9    1.00    1.40
   4   6   9    3.50    1.20
   4  -6  -9    4.40    1.00
   5  -6   9   15.00    2.50
   5   6  -9   20.10    1.90
   5   6  -9   17.20    2.00
   5  -6  -9   17.00    1.70
   5   6   9   15.90    2.10
   5   6   9   18.70    2.10
   5   6   9   16.00    1.80
   0  -7  -9  -86.59   65.99
   0  -7   9   13.10    7.00
   0   7   9   20.20    6.60
   0   7  -9  -67.99   99.89
   1  -7   9    4.60    4.10
   1  -7   9    4.10    1.10
  -1  -7  -9    2.70    1.10
  -1   7   9    2.80    1.20
   1   7  -9    1.90    1.10
  -1   7   9    2.70    1.10
   1   7  -9  -83.29   62.69
   1   7   9    6.50    4.50
  -1   7  -9    2.60    1.40
  -1   7  -9    1.60    1.20
  -1  -7   9    3.50    1.10
   1   7   9    3.40    1.50
   1  -7  -9    3.30    1.00
   1  -7  -9  -21.30   55.69
  -2   7   9   27.60    2.90
   2  -7   9   30.80    3.20
   2   7  -9   21.50    2.60
   2   7  -9   24.90    3.00
   2   7  -9  -13.00   76.39
  -2   7   9   28.30    3.10
   2   7  -9   28.70    2.80
   2  -7   9   36.00    6.10
   2   7   9   24.70    2.90
   2   7   9   26.60    3.90
   2  -7  -9   24.80    2.40
  -2   7  -9   19.00    2.90
  -2   7  -9   22.40    3.00
   2  -7  -9   24.30    2.50
   2  -7  -9  -31.40   36.50
   2   7   9   18.50    4.80
  -3   7   9   32.40    3.50
  -3   7   9   39.20    4.80
   3   7  -9   26.90    4.00
   3   7  -9    7.70   57.99
   3  -7   9   33.40    5.20
   3   7   9   29.60    3.10
   3   7   9   35.10    7.80
   3   7   9   36.00    5.80
   3  -7  -9   33.10   41.10
  -3   7  -9   31.90    3.40
   4  -7   9   21.90    2.90
   4   7  -9   22.10    2.30
   4   7  -9   19.40    2.50
   4   7  -9   19.20    2.30
   4  -7  -9   25.40    2.20
   4   7   9   22.10    2.30
   4   7   9   27.80    2.70
   4   7   9   22.70    2.90
  -4   7  -9   19.70    3.20
   5   7  -9    0.40    0.60
   5   7  -9    0.80    0.60
   5   7   9    0.80    0.60
   5   7   9    0.40    0.40
   5   7   9    0.80    0.60
   0   8   9   21.50    9.80
   0   8  -9 -188.08  237.38
   0  -8  -9  -34.20  105.39
  -1   8   9   29.20    3.30
   1  -8   9   16.80    7.70
  -1  -8  -9   30.00    2.90
   1   8  -9   28.80    3.60
   1   8  -9  -17.90   91.69
  -1   8   9   36.70    5.20
   1  -8   9   29.10    3.00
  -1   8  -9   28.10    3.50
  -1  -8   9   34.60    3.10
   1  -8  -9  -36.90   56.49
   1  -8  -9   32.00    2.80
   1   8   9   35.80    3.20
  -1   8  -9   31.40    3.60
   1   8   9   29.90    6.80
   2  -8   9   11.80    5.80
   2   8  -9  -31.30   73.69
   2  -8  -9  -61.79   79.49
   2   8   9    7.90    5.00
   3   8  -9   53.49    4.20
   3  -8   9   50.19    3.80
  -3   8   9   49.99    4.50
   3   8  -9   39.90    4.40
   3  -8  -9   50.09    3.80
   3   8   9   40.90    4.40
  -3   8  -9   45.50    4.60
   4   8  -9    3.30    1.20
  -4   8   9    4.10    1.20
   4  -8   9    4.60    1.20
   4   8  -9    3.10    0.80
   4   8   9    4.30    1.30
  -4   8  -9    2.70    1.30
   4   8   9    4.40    0.90
   4   8   9    5.30    1.10
   0   9   9    1.60    1.00
   0   9  -9    0.70    1.40
   0  -9   9    4.70   14.40
   0  -9   9    1.90    1.10
   0  -9  -9    2.20    1.00
   1   9  -9   71.69  144.39
   1  -9  -9   64.29  132.29
   2   9  -9    6.50    1.60
  -2   9   9    7.30    1.60
   2  -9   9    7.70    1.30
   2  -9   9    5.60    7.00
   2  -9  -9    6.20    1.10
  -2   9  -9    5.20    1.60
   2   9   9   10.00    1.60
   2   9   9   -4.40    7.50
   2  -9  -9  -15.00   64.59
   3   9  -9    5.00    0.90
  -3   9   9    8.00    1.80
   3   9  -9    7.30    1.50
   3  -9  -9    6.50    0.90
   3   9   9    7.00    1.20
  -4   9   9    1.10    0.80
   4   9   9    1.60    0.60
   4   9   9    1.40    0.80
   0 -10   9    0.70    0.90
   0 -10  -9    0.40    0.70
   0  10  -9    0.00    1.20
   0  10   9    0.70    0.90
  -1  10   9    4.70    1.20
   1 -10   9    6.60    1.20
   1  10  -9    8.90    1.80
  -1 -10  -9    7.40    1.30
   1  10   9    6.70    1.40
  -1 -10   9    5.00    1.20
  -1  10  -9    5.40    1.70
   1 -10  -9    3.80    0.90
  -2  10   9    8.00    1.50
   2 -10   9   13.70    1.50
  -2  10  -9   12.90    2.30
   2 -10  -9    9.10    1.20
  -3  10   9    3.60    1.00
   3 -10  -9    5.30    0.70
   3  10   9    6.20    1.30
  -3  10  -9    5.60    1.50
   0 -11   9    2.90    0.80
   0 -11  -9    2.20    0.70
   0  11   9    4.60    1.20
  -1 -11  -9    2.30    1.00
  -1  11   9    2.10    0.90
   1 -11   9    2.50    0.80
   1 -11  -9    2.10    0.70
  -1 -11   9    2.70    1.00
  -1  11  -9    4.80    1.50
   2 -11   9    2.70    0.60
  -2  11   9    1.40    0.80
   2 -11  -9    2.10    0.60
  -2  11  -9    2.70    1.20
   0 -12  -9    1.40    0.60
   0 -12   9    0.90    0.60
   1 -12   9    3.00    0.80
  -1  12   9    1.70    0.60
  -1  12  -9    2.00    1.10
   1 -12  -9    1.80    0.70
  -1 -12   9    1.60    0.60
   0   0 -10  543.55   53.09
   0   0  10  524.65   37.50
  -1   0  10 2486.75  190.28
  -1   0 -10 3028.90  213.48
   1   0  10 2814.02  190.08
   1   0 -10 2939.51  202.58
   2   0 -10  627.94   59.09
   2   0  10  653.03   45.50
   2   0 -10  718.83   88.39
   3   0 -10   62.59   23.00
  -3   0  10   58.19    5.00
   3   0 -10   56.79    4.50
   3   0  10   58.19    4.90
   3   0  10   48.80    4.90
   3   0 -10  105.99   36.50
  -4   0  10    0.40    0.70
   4   0  10   -0.10    1.10
   4   0  10   -0.20    1.10
   4   0 -10    0.80    0.80
   4   0  10    0.70    1.30
   5   0  10   24.60    3.10
   5   0  10   28.20    3.30
   5   0 -10   30.10    2.70
   5   0 -10   24.50    2.50
   6   0  10   19.50    2.00
   6   0  10   21.40    2.20
   0   1  10 1184.88   83.89
   0  -1 -10 1330.37  126.29
   0  -1  10 1217.88   83.89
  -1  -1 -10  374.06   61.39
  -1   1  10  295.97   23.20
   1  -1  10  333.27   22.70
   1   1 -10  337.47   38.10
   1  -1 -10  326.37   37.60
  -1   1 -10  382.86   68.59
   1   1  10  319.87   22.60
  -1  -1  10  294.87   23.00
   2   1 -10  758.72   62.69
   2  -1  10  689.23   47.10
   2   1 -10  618.04   93.09
   2  -1 -10  650.83   50.39
   2   1  10  653.73   47.10
   2  -1 -10  698.53   63.59
   3  -1  10  121.19    9.50
   3   1 -10  120.19    9.00
   3   1 -10  110.89   39.00
   3   1 -10  162.08   29.10
  -3   1  10  127.29    9.10
   3   1 -10  133.19    9.10
  -3  -1  10  131.59    8.90
   3   1  10  114.49    9.30
   3  -1 -10  111.49    9.00
   3  -1 -10  113.29    9.00
   3  -1 -10  130.19   27.10
   3   1  10  123.19    9.40
   3  -1 -10  120.89    9.20
  -4   1  10  122.29    9.50
   4   1 -10  134.89    9.60
   4  -1  10  125.89   10.90
   4  -1  10  115.39   10.20
   4   1 -10  129.79    9.70
   4  -1  10  129.19   10.10
   4   1  10  119.89   11.80
   4  -1 -10  135.09    9.40
   4   1  10  128.59   10.20
   4   1  10  137.49   10.40
   4  -1 -10  141.29    9.70
   5  -1  10    1.30    1.20
   5   1 -10    2.90    0.90
   5   1 -10    2.10    1.00
   5  -1  10    1.40    1.40
   5   1  10    0.80    1.10
   5   1  10    0.90    1.10
   5  -1 -10    2.10    0.90
   6   1 -10   12.40    1.40
   6  -1  10    8.70    1.70
   6  -1 -10   11.50    1.30
   6   1  10    9.20    1.50
   6   1  10   11.50    1.80
   0  -2  10 1460.25   96.29
   0  -2 -10 1428.96  114.89
   0   2 -10 1335.47  113.19
   0   2  10 1275.27   95.09
   1   2 -10  505.45   55.79
   1  -2  10  538.45   40.10
  -1   2 -10  823.02   83.49
   1   2  10  569.94   39.50
   1  -2 -10  587.74   59.19
   1   2  10  583.44   40.20
  -1  -2  10  584.14   41.10
   2   2 -10  406.86   48.20
   2  -2  10  383.86   28.10
   2  -2  10  390.56   28.70
   2   2  10  426.66   28.80
   2   2  10  457.75   71.09
   2  -2 -10  396.06   48.60
   2   2  10  410.66   28.40
   3  -2  10  232.98   14.50
   3   2 -10  210.68   34.70
   3  -2  10  202.58   15.00
   3   2 -10  224.78   14.80
  -3   2  10  182.78   14.80
   3   2 -10  140.69   60.59
   3   2 -10  186.38   14.80
   3   2  10  198.48   15.10
   3  -2 -10  212.78   52.99
   3   2  10  185.18   15.10
   3  -2 -10  209.98   14.50
   3  -2 -10  208.78   14.70
   3  -2 -10  210.98   32.50
  -3  -2  10  228.08   14.70
   3   2  10  207.08   15.30
   4  -2  10   58.99    6.20
  -4   2  10   66.89    6.10
   4  -2  10   52.99    5.50
   4  -2  10   53.39    5.20
   4   2 -10   59.79    4.90
   4   2  10   53.79    5.30
   4  -2 -10   61.59    4.70
   4   2  10   55.69    5.20
   4   2  10   59.39    7.00
   5   2 -10    3.60    1.00
   5   2 -10    2.00    1.00
   5  -2  10    1.40    1.30
   5  -2  10    1.20    1.20
   5   2  10    1.80    1.20
   5   2  10    2.40    1.30
   5  -2 -10    2.80    1.00
   6  -2  10   -0.50    0.60
   6   2 -10    0.80    0.60
   6   2  10    0.40    0.80
   6   2  10    0.00    0.80
   6  -2 -10    0.70    0.50
   0   3 -10   78.49   31.00
   0  -3  10   44.30    4.70
   0   3  10   30.50    2.90
   0   3 -10   33.40    3.00
   0   3  10   33.40    4.40
   0  -3 -10   37.60   31.70
  -1  -3 -10 1426.36  140.09
   1  -3  10 1247.68   84.99
   1   3 -10 1273.57  103.09
  -1   3  10 1088.09   85.79
  -1  -3  10 1247.48   85.39
   1   3  10 1251.27   84.19
   1   3  10 1227.28   84.89
  -1   3 -10 1202.78  134.79
   2   3 -10   82.69    6.60
   2  -3  10   77.79    7.40
   2   3 -10   53.49   25.80
  -2   3  10   76.49    6.70
   2  -3 -10   84.79   26.40
   2   3  10  101.59    7.30
   2   3  10   81.89    6.70
   2  -3 -10   96.49    6.50
   2  -3 -10  100.79    6.60
  -3   3  10  138.79   10.50
   3   3 -10  147.49   10.30
   3   3 -10  132.69   10.40
   3   3 -10  132.59   33.90
   3  -3  10  134.69   10.50
   3   3 -10  145.29   10.50
   3  -3  10  132.99   11.60
   3  -3  10  146.99   10.80
   3  -3  10  132.19    9.90
   3  -3 -10  155.78   10.10
   3   3  10  129.79   10.50
  -3   3 -10  139.49   10.30
   3   3  10  128.89   10.70
   3  -3 -10  112.69   14.70
   3  -3 -10  151.98   10.30
   3   3  10  144.89   11.10
   3  -3 -10  149.99   29.80
   3   3  10  162.68   11.00
  -4   3  10   27.30    3.00
   4   3 -10   32.60    3.10
   4  -3  10   32.20    3.10
   4  -3  10   28.00    3.70
   4  -3  10   34.40    3.20
   4  -3 -10   29.20    2.70
   4   3  10   25.70    3.00
  -4   3 -10   24.00    2.50
   4   3  10   25.60    3.20
   4   3  10   27.80    3.20
   4   3  10   28.10    3.80
   5  -3  10   15.60    1.90
   5   3 -10   22.10    2.10
   5  -3  10   12.40    2.50
   5   3 -10   19.20    2.20
   5   3  10   16.90    2.40
   5   3  10   16.80    2.30
   5  -3 -10   20.00    2.00
   5   3  10   17.30    2.90
   6   3 -10    5.40    1.20
   6   3  10    6.20    1.20
   6  -3 -10    6.10    1.00
   6   3  10    7.50    1.60
   0  -4 -10 1083.79  105.89
   0  -4  10 1210.78   80.89
   0   4 -10 1158.08  111.89
   0   4  10 1116.49   80.59
   1  -4  10  642.04   45.20
  -1  -4 -10  567.24   93.19
   1   4 -10  709.03   72.99
  -1  -4  10  616.64   45.80
  -1   4 -10  437.26  102.39
   1  -4 -10  696.03   69.39
   1   4  10  640.44   45.10
   2  -4  10  138.89   10.50
   2   4 -10  136.09   38.10
  -2   4  10  145.59    9.40
   2  -4  10  135.29    8.90
   2   4 -10  114.69    9.10
  -2   4  10  110.39    9.60
   2   4  10  118.69    9.90
  -2   4 -10  122.29    9.10
  -2   4 -10  119.69   10.00
   2  -4 -10  119.09    9.00
   2   4  10  127.39   10.40
   2  -4 -10  105.29   28.60
   2  -4 -10  120.59    9.00
   3   4 -10   43.80   32.20
   3  -4  10   39.50    3.20
   3  -4  10   39.60    3.40
   3   4 -10   39.00    3.20
   3  -4  10   39.90    5.30
  -3   4  10   29.80    3.40
   3   4 -10   39.30    3.40
   3  -4  10   35.00    4.20
   3   4  10   38.20    4.70
  -3   4 -10   30.10    3.00
   3  -4 -10   45.50   25.10
   3   4  10   29.60    4.00
   3   4  10   26.10    4.10
  -3   4 -10   30.30    3.30
   3   4  10   38.70   97.09
   3  -4 -10   29.40    2.90
   3   4  10   26.80    3.50
   4   4 -10   45.50    4.20
   4   4 -10   46.60    3.80
   4   4 -10   45.20    4.80
   4  -4  10   35.20    4.70
  -4   4  10   35.30    3.90
   4   4  10   45.60    4.20
   4   4  10   42.30    4.00
   4  -4 -10   47.10    3.70
   4   4  10   39.80    4.10
   4   4  10   39.20    4.80
  -4   4 -10   43.60    3.70
   5   4 -10    0.40    0.70
   5   4 -10    0.30    0.80
   5   4  10    0.40    0.80
   5   4  10    0.00    0.90
   5   4  10   -0.20    0.90
   5  -4 -10    1.00    0.70
   0  -5 -10  644.34   41.30
   0   5  10  559.94   42.50
   0  -5  10  555.04   40.70
   0   5 -10  617.94   41.40
   0   5  10  573.04   40.90
   0   5 -10  658.03   84.59
   0  -5 -10  512.05   72.09
   0  -5  10  595.74   42.70
  -1   5  10  405.06   34.30
  -1   5  10  408.56   31.00
   1   5 -10  460.05   66.99
   1  -5  10  497.25   32.90
   1  -5 -10  429.46   58.49
  -1  -5  10  394.86   33.80
   1   5  10  444.56   32.50
   1  -5 -10  428.36   30.80
  -1   5 -10  484.95   31.90
   1  -5 -10  480.55   31.10
  -2   5  10  360.76   24.70
   2  -5  10  345.57   24.10
  -2   5  10  313.57   24.40
   2   5 -10  372.86   24.50
   2   5 -10  354.96   24.60
   2   5 -10  487.75   68.99
   2  -5 -10  369.16   24.60
   2   5  10  321.57   24.60
   2   5  10  324.57   25.10
  -2   5 -10  341.07   24.50
   2  -5 -10  348.27   24.10
  -2   5 -10  351.46   24.40
   2  -5 -10  284.87   49.50
   3   5 -10   74.29    6.50
   3   5 -10   90.29    6.60
  -3   5  10   78.89    6.70
   3  -5  10   89.89    7.70
   3  -5  10   83.79   10.30
   3  -5  10   77.79    6.00
   3   5 -10   47.00   40.30
  -3   5 -10   86.69    6.80
   3  -5 -10   49.30   29.90
  -3   5 -10   86.09    6.50
   3  -5 -10   89.19    6.30
   3   5  10   77.89    7.70
   3   5  10   83.89    6.80
   3   5  10   76.59    6.60
   3   5  10   88.19    8.10
   3  -5 -10   82.49    6.30
   4   5 -10   77.59    5.80
   4   5 -10   68.39    5.80
  -4   5  10   65.79    6.20
   4   5  10   83.69    9.30
   4  -5 -10   76.69    5.60
   4   5  10   61.79    6.20
  -4   5 -10   62.59    5.90
   4   5  10   69.99    5.90
   4   5  10   79.49    6.10
   5   5 -10    0.70    0.90
   5   5 -10    1.20    1.10
   5  -5  10    0.30    1.00
   5   5  10    0.50    0.90
   5   5  10    0.80    1.00
   5   5  10    1.60    1.10
   5  -5 -10    1.70    0.70
   0   6 -10   18.40   63.39
   0   6 -10   48.20    4.30
   0   6  10   42.00    9.90
   0  -6 -10   52.29    4.00
   0  -6 -10   61.09   47.50
   0  -6  10   47.50    4.00
   0   6  10   46.80    4.10
   0  -6  10   52.99    8.20
   1   6 -10  280.27   68.39
   1  -6  10  214.78   15.00
   1  -6  10  219.28   17.60
  -1   6  10  208.08   15.30
  -1  -6 -10  203.78   15.20
   1  -6 -10  216.38   15.10
   1   6  10  219.68   17.10
  -1   6 -10  212.58   15.30
   1  -6 -10  209.98   15.00
  -1   6 -10  213.28   15.40
   1   6  10  214.18   15.20
   1  -6 -10  212.88   47.50
  -1  -6  10  205.18   15.20
  -2   6  10  211.08   17.90
   2   6 -10  238.78   17.10
   2   6 -10   96.39   51.69
   2   6 -10  227.18   17.30
   2  -6  10  228.08   16.80
  -2   6  10  235.98   17.30
   2  -6  10  225.78   18.90
   2  -6 -10  308.37   51.09
   2  -6 -10  238.98   16.80
  -2   6 -10  249.58   17.20
   2  -6 -10  260.97   17.00
   2   6  10  242.78   18.10
   2   6  10  256.57   19.00
  -3   6  10   58.69    5.50
   3  -6  10   57.19    7.60
   3   6 -10   55.69    5.30
   3   6 -10  107.79   54.29
  -3   6  10   62.29    5.80
   3   6 -10   64.99    5.50
   3  -6  10   61.69    4.90
   3   6 -10   66.49    5.40
  -3   6 -10   70.19    5.70
   3  -6 -10   30.30   43.70
   3  -6 -10   67.99    5.00
   3   6  10   76.19    5.80
  -3   6 -10   67.49    5.50
   3   6  10   87.49    7.90
   3   6  10   65.39    6.50
   3  -6 -10   70.59    5.20
   3   6  10   52.69    6.40
   4   6 -10    5.50    1.30
   4   6 -10    3.30    1.00
   4   6 -10    5.60    1.40
   4  -6  10    1.70    2.50
   4   6  10    4.80    1.30
   4  -6 -10    5.50    1.10
   4   6  10    6.20    2.00
   4   6  10    4.70    1.20
   5  -6  10   26.60    3.10
   5   6 -10   24.50    2.30
   5   6 -10   23.90    2.40
   5  -6 -10   22.60    2.10
   5   6  10   23.20    2.50
   5   6  10   23.20    2.20
   5   6  10   25.90    2.40
   0   7  10  802.42   59.89
   0   7 -10  803.72  159.78
   0  -7  10  848.12   60.79
   1   7 -10  167.18   75.19
   1  -7  10  243.78   16.70
  -1  -7 -10  250.77   17.80
   1   7 -10  234.78   17.20
  -1   7  10  203.88   17.30
   1  -7  10  240.58   20.00
  -1   7  10  243.28   17.00
   1   7  10  252.37   16.90
   1   7  10  223.98   19.10
   1  -7 -10  227.78   16.60
  -1   7 -10  233.28   17.00
   1  -7 -10  176.98   53.49
  -1   7 -10  237.88   17.20
  -2   7  10  187.38   15.60
  -2   7  10  193.58   15.30
   2   7 -10  212.98   15.30
   2  -7  10  208.68   17.80
   2  -7  10  209.08   15.00
   2   7 -10  165.88   68.09
   2  -7 -10  211.58   14.90
   2   7  10  213.08   17.00
  -2   7 -10  207.38   15.50
   2  -7 -10  225.58   15.10
   2  -7 -10  172.58   48.10
   2   7  10  223.18   17.60
  -2   7 -10  227.68   16.20
   3   7 -10   27.30    2.80
  -3   7  10   24.10    3.50
  -3   7  10   27.90    3.10
   3  -7  10   29.40    2.70
   3  -7  10   30.60    5.00
   3   7 -10   31.10    2.90
   3   7 -10   73.69   66.49
   3   7  10   23.10    2.60
   3   7  10   28.90    3.00
  -3   7 -10   23.90    3.10
   3   7  10   24.40    5.00
   3  -7 -10  -36.20   40.40
   3  -7 -10   26.10    2.40
   3  -7 -10   28.00    2.60
   3   7  10   27.30    4.00
  -3   7 -10   25.10    3.10
  -4   7  10    1.00    0.90
   4   7 -10    3.80    1.50
   4   7 -10    1.70    0.80
   4  -7  10    3.60    1.60
  -4   7 -10    2.40    1.90
   4   7  10    3.40    1.10
   4   7  10    1.20    1.10
   4   7  10    2.50    1.10
   4  -7 -10    2.80    0.80
   5   7 -10   12.80    1.40
   5   7 -10   11.20    1.60
   5   7  10    8.90    1.20
   5   7  10   14.00    1.40
   5   7  10   11.50    1.70
   0  -8  10  267.57   18.70
   0  -8 -10  261.17   18.60
   0   8 -10  197.08  175.48
   0  -8 -10  398.56  143.69
   0   8 -10  265.57   19.20
   0   8  10  268.57   18.90
   0  -8  10  256.17   24.20
   0   8  10  239.68   24.40
   1  -8  10   36.50    8.30
   1  -8  10   31.80    2.90
  -1  -8 -10   28.40    2.70
   1   8 -10   34.80    4.10
  -1   8  10   30.20    3.00
   1   8  10   24.70    3.10
   1   8  10   28.30    4.00
  -1  -8  10   26.20    2.90
  -1   8 -10   29.10    4.30
  -1   8 -10   26.40    3.30
   1  -8 -10   27.90    3.00
   1   8  10   20.50    6.40
   2  -8  10   58.59    8.20
   2  -8  10   50.89    4.50
   2   8 -10   44.20   78.79
   2   8 -10   39.40    4.50
  -2   8  10   42.10    4.50
   2  -8 -10   87.79   51.99
   2  -8 -10   49.60    4.30
   2   8  10   31.70    6.50
  -2   8 -10   49.10    5.60
   2   8  10   43.70    5.10
   2   8  10   50.29    5.20
   3   8 -10   10.90  101.39
   3   8 -10   19.70    3.00
  -3   8  10   16.80    2.40
   3   8 -10   20.30    2.10
   3  -8  10   14.90    1.80
   3   8  10   22.00    2.40
   3  -8 -10   17.70    1.80
   3   8  10   19.80    2.50
   4   8 -10    1.80    1.00
   4   8 -10    1.20    0.60
   4  -8  10    1.40    1.20
   4   8  10    3.30    0.90
   4   8  10    2.30    1.10
   4   8  10    1.90    0.90
   0  -9 -10   35.60    3.20
   0  -9  10   37.10    3.60
   0   9  10   35.30    4.20
   0  -9  10   30.30   15.10
  -1  -9 -10   61.29    5.30
   1  -9  10   65.39    5.30
   1  -9  10   45.80   10.70
   1   9 -10   60.19    5.90
  -1   9  10   65.29    5.60
   1   9 -10   70.79  147.29
   1   9  10   94.39   14.30
   1   9  10   70.89    6.50
   1  -9 -10   71.89    5.20
   1  -9 -10   65.59   83.89
  -1  -9  10   75.09    5.50
  -1   9 -10   69.89    6.10
   2   9 -10  175.78  148.49
   2  -9  10   30.20    2.70
  -2   9  10   26.90    3.00
   2  -9 -10  -29.40   83.49
   2  -9 -10   22.80    2.40
   2   9  10   29.30    3.20
   2   9  10   17.00    7.90
   3  -9  10   38.40    2.70
  -3   9  10   29.00    3.70
   3   9 -10   30.00    3.40
  -3   9 -10   32.40    3.60
   4   9  10    1.50    0.50
   4   9  10    2.40    0.90
   0  10  10   70.29    5.70
   0 -10  10   77.89    5.50
   0 -10 -10   69.99    5.30
   0  10 -10   59.79    6.00
   1 -10  10  101.89    7.60
  -1  10  10   97.39    7.80
  -1 -10  10  108.39    7.60
  -1  10 -10  100.69    8.30
   1 -10 -10  100.69    7.50
  -2  10  10   34.90    3.40
   2 -10  10   38.20    3.00
   2 -10 -10   37.00    2.90
  -2  10 -10   31.60    3.80
   3 -10  10    2.90    1.00
  -3  10  10    2.70    0.90
   3  10  10    2.80    0.90
  -3  10 -10    1.80    1.20
   0  11  10   43.10    3.50
   0 -11  10   40.20    3.30
   0  11 -10   33.10    3.90
   0 -11 -10   41.10    3.50
   1 -11  10   32.00    2.50
  -1  11  10   30.90    2.80
   1 -11 -10   25.80    2.40
  -1  11 -10   29.90    3.20
  -1 -11  10   23.90    2.70
  -2  11  10   21.00    2.20
   2 -11  10   18.70    1.90
  -2  11 -10   21.30    2.70
   2 -11 -10   21.60    1.80
   0 -12  10   35.60    2.80
   1 -12 -10   17.70    1.60
   0   0  11   -0.10    0.40
   0   0  11    0.40    0.40
   0   0  11    0.70    2.80
   0   0 -11   14.60   25.30
   1   0  11  182.88   12.30
  -1   0 -11  200.38   50.49
  -1   0  11  145.39   13.10
   1   0 -11  198.48   33.20
   1   0  11  158.08   11.40
  -1   0  11  145.79   11.20
   2   0  11   33.10    3.50
  -2   0  11   28.50    2.60
   2   0  11   30.10    2.80
   2   0 -11   35.10   19.50
   3   0  11    0.20    0.40
   3   0 -11    8.60   41.90
   3   0 -11    0.20    0.90
   3   0 -11    0.50    0.70
   3   0 -11   -7.80   21.80
   3   0  11   -0.30    0.90
  -3   0  11    0.00    0.60
   3   0  11    0.40    1.10
   3   0 -11    0.00    0.60
   4   0 -11    0.20    0.80
   4   0  11   -0.40    1.00
   4   0  11    0.20    1.40
   4   0  11   -0.20    1.20
  -4   0  11    0.00    0.90
   5   0  11    2.00    1.20
   5   0  11    1.20    1.20
   5   0 -11    2.40    1.00
   5   0 -11    0.90    0.50
   6   0 -11    2.70    0.80
   6   0  11    2.50    1.00
   6   0  11    1.40    0.70
   0   1 -11   -1.00   27.90
   0   1  11   14.70    4.20
   0  -1  11   15.50    3.20
   0  -1 -11   14.60   23.70
   0   1  11   10.00    1.30
   0  -1  11   11.00    1.10
   0  -1  11   10.90    1.20
   0   1  11   11.90    1.40
   1  -1  11  225.38   15.50
  -1   1  11  187.98   14.60
   1   1 -11  256.37   38.50
  -1   1  11  215.28   17.20
   1  -1  11  197.48   14.60
   1  -1 -11  210.98   34.60
  -1   1 -11  192.88   61.39
   1   1  11  230.08   14.90
   1   1  11  198.48   15.40
   1   1  11  200.58   14.70
   2   1 -11  590.94   58.19
   2  -1  11  543.95   40.10
   2  -1 -11  590.64   57.69
   2   1  11  814.92   88.69
   2   1  11  575.64   40.20
   3  -1  11   79.49    6.40
  -3   1  11   72.89    6.10
   3   1 -11   68.99   25.70
   3   1 -11  114.39   46.90
   3  -1  11   86.49    6.20
   3  -1  11   87.29    6.00
   3  -1  11   68.29    6.50
   3   1 -11   88.99    6.10
   3   1 -11   75.79    6.10
   3  -1 -11   80.69    6.10
  -3  -1  11   82.69    6.00
   3  -1 -11   47.30   66.49
   3   1  11   69.69    6.40
   3   1  11   68.69    6.40
   3   1  11   79.89    7.20
   3  -1 -11   81.69    6.00
   3   1  11   79.19    6.50
   3  -1 -11   74.89   26.10
   4  -1  11   24.30    3.20
   4   1 -11   28.30    2.60
   4  -1  11   24.00    3.40
   4   1 -11   25.60    2.70
   4   1  11   26.50    3.10
   4  -1 -11   24.60    2.30
   4   1  11   24.20    3.20
   4  -1 -11   27.30    2.60
   5   1 -11    1.50    0.60
   5  -1  11    0.90    1.00
   5   1 -11    2.50    1.00
   5  -1  11    1.30    1.40
   5   1  11    1.70    1.20
   5   1  11    0.60    1.20
   5  -1 -11    1.80    0.90
   6   1 -11    0.10    0.50
   6   1  11    0.10    0.60
   6   1  11    0.00    0.60
   6  -1 -11    0.50    0.50
   0  -2 -11   17.40   27.50
   0   2 -11   13.60    1.40
   0  -2  11   12.80    1.20
   0  -2  11   15.90    3.00
   0  -2  11   13.80    1.40
   0   2  11    9.50    2.80
   0   2 -11  -13.80   30.50
   1   2 -11    6.20    1.00
  -1   2  11   11.00    4.50
  -1   2  11    6.00    1.10
   1   2 -11   23.00   22.60
   1  -2  11    8.40    2.50
  -1  -2 -11   63.09   64.59
  -1   2 -11 -100.69   68.49
  -1  -2  11    9.30    4.50
   1   2  11    8.10    1.20
  -1  -2  11    8.40    1.20
   1  -2 -11   32.00   21.10
  -2   2  11   63.79    5.40
   2  -2  11   71.09    6.20
   2  -2  11   67.29    5.40
   2   2 -11   34.40   23.80
   2   2 -11   76.29    5.30
   2   2  11 -111.39   75.29
   2  -2 -11   52.89   23.50
   2  -2 -11   65.39    5.20
  -2  -2  11   67.69    5.20
   2  -2 -11   67.79    5.20
   2   2  11   72.49    5.80
   2   2  11   65.19    6.20
   3  -2  11   22.30    3.10
   3  -2  11   28.80    4.20
   3  -2  11   23.20    2.70
   3  -2  11   23.10    2.10
   3  -2  11   27.80    3.00
   3   2 -11   23.70    2.10
   3   2 -11   26.80    2.40
   3   2 -11    0.40   55.99
   3   2 -11   20.00    2.40
  -3   2  11   20.40    2.60
   3   2 -11   38.70   24.60
   3   2  11   25.30    2.80
   3   2  11   29.80    3.80
   3  -2 -11   12.10   27.00
   3   2  11   26.80    3.20
   3   2  11   21.20    2.90
  -3  -2  11   28.30    2.40
   3   2  11   24.60    3.30
   3  -2 -11   27.20    2.20
   3  -2 -11  137.09   59.29
   3  -2 -11   27.00    2.40
  -4   2  11   12.30    2.60
   4  -2  11   11.90    2.50
   4  -2  11    8.90    1.80
   4   2 -11   12.30    1.90
   4   2 -11   13.80    1.80
   4   2  11    8.40    1.80
   4  -2 -11   11.60    1.60
   4   2  11    7.90    1.50
  -4  -2  11   12.00    1.50
   4   2  11    7.40    2.00
   4   2  11   10.60    2.10
  -4   2 -11    7.60    1.40
   5  -2  11   16.30    2.40
   5   2 -11   21.20    2.00
   5   2 -11   19.80    2.30
   5   2  11   16.60    2.40
   5  -2 -11   22.30    2.20
   5   2  11   17.70    2.60
   6  -2  11   -0.10    0.50
   6   2 -11    1.10    0.70
   6   2  11    1.40    0.70
   6  -2 -11    0.50    0.50
   0   3 -11   63.69    4.50
   0   3  11   50.49    4.60
   0   3  11   60.69    6.50
   0  -3 -11   17.60   33.50
   0  -3  11   61.29    6.10
  -1  -3 -11  313.57   80.29
   1   3 -11  262.07   43.40
   1   3 -11  311.47   20.70
   1  -3  11  298.97   20.60
  -1   3  11  277.77   20.80
   1  -3  11  293.87   21.80
  -1   3  11  246.68   22.60
   1   3  11  289.67   21.70
   1  -3 -11  334.47   48.00
   1   3  11  323.57   21.20
  -1  -3  11  298.77   22.60
   2  -3  11   16.50    1.80
   2   3 -11  -11.30   24.50
   2  -3  11   18.30    3.10
  -2   3  11   17.20    2.10
   2   3  11   14.00    2.40
   2   3  11   17.00    2.40
   2  -3 -11   17.00    1.70
   2   3  11   17.50    3.00
   2  -3 -11   16.20    1.70
  -2   3 -11   13.80    1.70
  -2  -3  11   14.70    1.70
   2  -3 -11   55.39   24.30
  -3   3  11    7.90    1.70
   3   3 -11   10.30    1.50
   3   3 -11    9.70    1.70
   3   3 -11   10.10    1.60
   3   3 -11  -16.50   25.40
   3  -3  11    8.00    1.60
  -3   3  11   10.30    1.80
   3  -3  11   10.50    3.20
   3  -3  11    8.40    2.10
  -3  -3  11    7.20    1.30
   3  -3 -11   43.30   22.50
   3   3  11    7.70    2.20
   3   3  11   10.00    2.40
   3   3  11    6.00    1.80
   3  -3 -11    7.20    1.10
   4  -3  11    2.90    1.20
   4   3 -11    2.60    1.10
   4   3 -11    2.20    0.90
   4  -3  11    0.70    1.50
  -4   3  11    2.30    1.40
   4   3 -11    2.90    0.90
   4   3  11    3.60    1.20
   4   3  11    2.70    1.20
  -4   3 -11    2.80    0.90
   4   3  11    0.70    1.40
   4   3  11    2.80    1.40
   4  -3 -11    2.90    1.00
   5   3 -11   27.90    2.70
   5  -3  11   25.20    2.80
   5   3 -11   27.80    2.40
   5   3  11   22.80    2.80
   5  -3 -11   23.20    2.30
   5   3  11   22.60    2.70
   0   4  11   10.10    3.30
   0  -4 -11   -1.70   37.30
   0  -4  11   10.60    3.60
   0   4 -11  -29.00   37.70
   1   4 -11   96.49    7.70
   1  -4  11  104.19    7.60
  -1   4  11  106.39    8.00
  -1  -4 -11  100.59    8.40
   1   4 -11  103.09    7.80
   1  -4  11  118.39    9.40
   1   4 -11  159.88   44.90
  -1   4  11  117.89   12.40
   1  -4 -11  148.89   37.70
   1  -4 -11  103.19    7.70
   1   4  11  102.29    9.20
   1   4  11  109.29    8.40
  -1  -4  11  133.59   15.50
   1  -4 -11   96.19    7.60
  -1   4 -11  105.59    7.70
  -1   4 -11  108.59    8.00
   2   4 -11   32.80   29.30
   2  -4  11   40.40    3.30
   2  -4  11   46.60    3.60
   2  -4  11   53.49    5.30
   2   4 -11   33.50    3.40
   2   4 -11   48.60    3.70
  -2   4  11   37.70    3.90
  -2   4  11   35.00    3.60
   2  -4 -11   42.40   25.60
   2  -4 -11   39.30    3.30
   2   4  11   48.00    5.30
   2   4  11   42.60    4.40
   2  -4 -11   43.00    3.40
  -2   4 -11   41.60    3.50
   2   4  11   37.30    3.80
   3  -4  11   18.50    3.10
   3  -4  11   16.10    1.70
   3   4 -11   21.40    2.10
   3   4 -11   39.00   35.70
  -3   4  11   17.20    2.40
   3   4 -11   20.50    3.60
  -3   4  11   14.60    3.30
   3   4 -11   13.80    2.00
   3  -4  11   20.00    2.50
   3   4  11   16.90    3.60
  -3   4 -11   14.70    2.40
   3   4  11   36.20   69.49
   3  -4 -11   25.60   24.90
   3   4  11   20.90    3.80
   3  -4 -11   14.60    1.70
  -3   4 -11   14.00    2.00
   3  -4 -11   16.20    1.90
   3   4  11   16.50    2.50
   4   4 -11   13.50    2.80
   4  -4  11   17.00    2.50
  -4   4  11   18.00    2.90
   4   4  11   13.80    2.90
   4  -4 -11   20.40    2.70
  -4   4 -11   20.20    2.10
   5   4 -11   12.80    1.60
   5   4 -11   11.00    1.70
   5   4  11    7.90    1.70
   5   4  11   13.10    2.00
   5  -4 -11   10.10    1.40
   5   4  11   11.60    1.80
   0   5 -11  122.89   82.99
   0  -5 -11  -14.40   48.90
   0  -5  11   95.09    9.70
   0   5 -11   99.49    7.20
   0  -5 -11   90.79    7.00
   0   5 -11   94.49    7.90
   0   5  11   85.69    7.30
   0   5  11  102.59    8.00
   0   5  11  103.09   10.00
   1   5 -11   50.59    4.60
   1   5 -11   93.39   44.40
   1   5 -11   46.40    5.70
   1  -5  11   55.79    4.50
  -1   5  11   53.59    9.80
  -1   5  11   49.60    4.70
  -1   5  11   62.89    5.30
   1  -5  11   60.59   10.80
   1  -5 -11   24.70   28.40
   1   5  11   56.39    5.20
  -1  -5  11   81.89   10.90
   1   5  11   59.29    6.40
  -1   5 -11   64.29    4.70
  -1   5 -11   63.99    4.90
  -1  -5  11   50.09    5.00
   1  -5 -11   65.59    4.90
   2   5 -11   24.20    2.60
  -2   5  11   25.90    3.10
   2   5 -11   33.50    2.90
   2  -5  11   32.30    4.80
   2  -5  11   28.10    2.50
   2   5 -11   14.30   35.60
   2   5 -11   30.20    3.00
  -2   5  11   32.40    3.20
   2  -5 -11   15.20   26.70
   2  -5 -11   27.30    2.50
   2  -5 -11   28.20    2.60
   2   5  11   31.40    4.80
  -2   5 -11   27.50    2.80
  -2   5 -11   27.20    3.00
   2   5  11   24.30    3.00
   2   5  11   26.90    3.70
   2   5  11   22.80    2.80
   3  -5  11   41.30    6.70
  -3   5  11   32.00    3.70
   3  -5  11   62.69   10.80
   3   5 -11    2.70   39.40
   3   5 -11   38.60    3.50
   3   5 -11   35.70    3.60
   3  -5  11   37.60    3.00
   3   5 -11   40.70    3.50
  -3   5  11   26.90    4.10
   3  -5 -11   53.89   30.60
  -3   5 -11   38.20    4.00
   3   5  11   32.10    4.40
   3  -5 -11   37.40    3.30
   3   5  11   39.70    5.10
  -3   5 -11   37.90    3.50
   3   5  11   40.40    3.80
   3   5  11   33.80    3.50
   3  -5 -11   40.60    3.80
  -4   5  11    5.10    1.80
   4   5 -11    6.60    1.30
  -4   5  11    3.40    1.30
   4   5 -11    7.50    1.60
   4   5 -11    6.60    1.30
   4   5  11    7.20    1.70
   4   5  11    4.70    1.30
  -4   5 -11    5.10    1.40
   4  -5 -11    4.50    1.10
   4   5  11    3.10    2.10
   4   5  11    5.70    1.70
   5  -5  11    1.40    1.10
   5   5 -11    1.60    0.80
   5   5 -11    2.40    0.80
   5  -5 -11    1.30    0.70
   5   5  11    1.40    0.90
   5   5  11    0.70    1.10
   5   5  11    1.20    0.80
   0  -6  11    9.50    1.50
   0   6  11    9.70    5.70
   0  -6  11   11.90    6.20
   0   6  11    9.10    3.00
   0   6 -11   11.80    1.90
   0   6 -11    9.90    2.30
   0  -6 -11   10.90    1.60
   0  -6 -11  -85.99   55.29
   0   6  11   11.20    1.70
   0   6 -11   41.40   81.89
  -1   6  11    9.10    2.00
  -1   6  11   13.70    2.00
   1   6 -11   38.40   55.09
   1  -6  11   13.30    4.70
   1   6 -11   11.20    2.00
   1  -6  11   15.20    1.80
  -1  -6 -11   13.10    1.80
  -1   6 -11   13.60    1.90
   1   6  11   11.30    4.20
   1  -6 -11   15.10    1.80
  -1   6 -11   13.30    2.10
   1   6  11   13.20    1.80
  -1  -6  11   15.30    2.40
   1  -6 -11   14.30    1.70
   1  -6 -11   38.50   35.80
   2  -6  11   13.30    4.20
   2   6 -11   12.20    2.00
   2  -6  11   12.00    1.70
   2   6 -11   16.40    2.30
  -2   6  11   15.70    2.70
   2   6 -11   64.49   50.79
   2  -6 -11   17.00    1.90
   2   6  11   17.10    4.20
   2  -6 -11   25.40   33.80
  -2   6 -11   18.80    2.50
   2   6  11   20.30    3.60
  -2   6 -11   16.90    2.20
   2  -6 -11   15.70    1.80
   3  -6  11   62.39    5.00
   3   6 -11   57.69    5.20
   3   6 -11   67.89    5.30
  -3   6  11   56.89    5.60
   3   6 -11   60.49    5.30
  -3   6  11   51.79    5.30
   3   6  11   61.19    5.20
   3  -6 -11   66.59    4.90
  -3   6 -11   61.09    5.50
   3  -6 -11   69.89    5.10
   3   6  11   70.69    5.50
   3   6  11   68.29    7.00
  -3   6 -11   64.29    5.40
   4   6 -11   11.50    1.70
  -4   6  11    7.70    1.70
   4  -6  11    5.50    1.80
   4   6 -11   10.00    1.70
   4   6  11    4.30    2.00
   4   6  11    7.70    1.50
  -4   6 -11    7.20    1.80
   4  -6 -11   10.40    1.50
   4   6  11   11.90    1.90
   5   6 -11    2.80    0.80
   5  -6  11    1.30    1.10
   5   6 -11    1.50    0.70
   5   6  11    1.80    0.80
   5   6  11    3.20    0.90
   5  -6 -11    2.40    0.70
   5   6  11    1.70    0.90
   0  -7 -11   23.70    2.60
   0   7 -11  186.68  119.59
   0  -7  11   25.70    2.50
   0  -7 -11   29.30  142.39
   0   7 -11   21.90    2.90
   0   7  11   22.90    2.60
   0   7 -11   26.00    3.10
   1   7 -11   62.39    5.60
  -1   7  11   56.79    5.10
   1   7 -11   56.59    5.00
  -1   7  11   66.79    6.00
   1   7 -11  214.68  105.79
   1  -7  11   63.09    9.20
   1  -7  11   67.19    4.90
   1  -7 -11  120.79   54.99
  -1  -7  11   58.29    4.90
   1   7  11   62.79    6.20
  -1   7 -11   58.89    5.20
  -1   7 -11   56.99    5.30
   1  -7 -11   60.79    4.80
   1   7  11   57.19    8.10
   1   7  11   58.99    5.10
  -2   7  11    0.10    1.00
   2   7 -11    0.60    0.90
  -2   7  11    0.90    1.40
   2   7 -11    1.10    0.90
   2   7 -11  -88.19   59.59
   2  -7  11    4.80    4.60
   2  -7  11    0.60    0.80
  -2   7 -11    0.80    1.20
   2  -7 -11    1.90    0.80
   2   7  11    0.20    1.50
   2   7  11    0.30    4.00
  -2   7 -11    0.10    0.90
   2   7  11    0.60    1.00
   2  -7 -11   53.89   42.00
   2  -7 -11    0.70    0.80
   3   7 -11   69.79   69.39
   3   7 -11    8.80    1.60
   3  -7  11   13.00    4.20
  -3   7  11   13.80    3.60
   3   7 -11   14.40    1.90
   3  -7  11   11.40    1.40
   3  -7 -11   10.50    1.40
  -3   7 -11   17.80    3.60
  -3   7 -11    7.30    1.90
   3   7  11   14.40    2.30
   3   7  11   11.40    1.60
   3  -7 -11  -55.59   41.40
   3  -7 -11   12.30    1.60
   3   7  11   13.00    5.30
  -4   7  11    7.60    2.10
   4   7 -11   14.30    1.70
   4   7 -11   11.60    1.70
   4   7  11   13.60    1.80
   4   7  11   16.60    2.50
   4   7  11   17.60    2.90
   4  -7 -11   12.50    1.50
  -4   7 -11    8.10    2.10
   5   7 -11    2.00    0.50
   5   7  11    2.30    0.60
   0  -8 -11  -17.40  132.69
   0  -8  11   79.59    6.10
   0   8 -11   76.19    6.70
   0  -8  11   69.19   13.50
   0  -8 -11   79.09    6.00
   0   8  11   75.19    6.20
   1  -8  11   -3.60    6.60
   1   8 -11  264.37  145.29
   1   8  11    2.20    5.80
   1  -8 -11  -85.39   67.29
  -2   8  11   37.00    4.60
   2  -8  11   40.50    3.40
   2   8 -11   43.60    3.60
  -2   8  11   32.70    3.70
   2  -8  11   34.00    7.20
   2   8 -11   87.19   93.69
   2   8  11   34.90    6.50
  -2   8 -11   36.50    4.10
   2  -8 -11   41.00    3.30
   2  -8 -11   -7.70   54.69
   2   8  11   37.70    4.90
  -2   8 -11   38.50    4.00
   3   8 -11    2.10    1.10
  -3   8  11   -0.70    0.80
   3  -8  11    1.00    0.70
   3   8 -11    0.00    0.70
   3   8  11   -0.40    0.80
  -3   8 -11   -0.40    1.10
   3  -8 -11    0.90    0.60
   4   8 -11    2.70    0.70
   4   8 -11    2.00    1.00
   4  -8  11    3.00    1.00
   4   8  11    3.80    1.00
   4   8  11    4.10    1.70
   0  -9  11  -23.90   27.80
   0  -9 -11   12.90    1.80
   0   9 -11   13.70    2.50
   1   9 -11 -261.47  179.08
   1  -9  11   -8.00    8.80
   1   9  11    9.40    3.60
   1   9  11   17.30    8.30
   1  -9 -11 -157.48   88.79
   2  -9  11    7.00    1.20
  -2   9  11    7.60    1.70
   2  -9 -11  -27.10   90.29
   2   9  11    5.90   11.00
   2  -9 -11    7.20    1.20
  -2   9 -11   10.50    2.20
   3  -9  11    0.50    0.50
  -3   9  11   -0.40    0.80
   3   9  11    0.50    0.90
   3  -9 -11    0.10    0.50
  -3   9 -11   -0.40    1.30
   4   9  11    5.00    0.90
   0 -10  11   13.90    1.60
   0  10  11    7.70    1.30
   0 -10 -11   10.10    1.40
   0  10 -11    9.80    2.00
  -1 -10 -11    9.70    1.40
  -1  10  11    6.00    1.20
   1 -10  11    8.00    1.20
   1 -10 -11    6.70    1.10
  -1  10 -11    6.10    1.60
   2 -10  11    6.30    1.30
   2 -10 -11    5.00    1.20
  -2  10 -11   12.10    3.20
  -3  10  11    1.30    0.70
   3  10 -11    1.40    0.90
   3 -10  11    0.90    0.60
   3  10  11    1.60    0.80
  -3  10 -11   -0.20    1.00
   0 -11 -11    1.10    0.60
   0  11 -11    1.50    1.10
   0  11  11    1.40    0.70
   0 -11  11    1.10    0.70
  -1  11  11    9.70    1.40
   1 -11  11    5.80    0.90
  -1 -11 -11    5.40    1.00
  -1  11 -11   10.40    1.90
   1 -11 -11    7.70    1.00
  -1 -11  11    5.90    1.10
  -2  11  11    4.30    0.90
   2 -11  11    5.20    0.70
   2 -11 -11    6.60    0.80
  -2  11 -11    6.80    1.50
   0 -12 -11    8.40    0.90
   0 -12  11    6.70    0.90
   0   0  12   93.09    7.40
   0   0  12  112.99    7.60
   0   0  12  109.79    9.00
   0   0 -12  122.29   35.00
   1   0  12  644.74   47.20
   1   0  12  736.93   50.09
  -1   0  12  676.33   48.70
   1   0 -12  691.13   64.59
  -1   0 -12  831.32   93.89
   2   0  12  988.60   67.49
   2   0  12  910.61   67.89
   2   0 -12 1116.89   86.59
   3   0  12   46.60    3.80
   3   0  12   49.90    4.70
   3   0  12   35.30    3.70
   3   0  12   37.30    3.10
   3   0 -12   37.20    3.30
   3   0 -12   37.70    3.20
   3   0 -12  109.39   98.09
  -3   0  12   35.30    3.30
   3   0 -12   39.60    3.00
   3   0  12   32.00    3.70
  -4   0  12   21.50    2.30
   4   0  12   21.00    2.90
   4   0  12   18.20    2.90
   4   0 -12   22.60    2.40
   4   0  12   18.30    3.00
   5   0 -12   12.00    1.70
   5   0  12   15.30    2.40
   5   0  12    8.50    1.80
   6   0  12    0.50    0.70
   6   0 -12    0.60    0.70
   6   0  12    0.10    0.90
   0  -1  12  400.56   28.50
   0  -1  12  401.46   30.00
   0   1  12  438.46   31.70
   0  -1 -12  535.15   61.99
  -1   1  12 1358.76   96.79
   1   1 -12 1389.16  112.69
   1  -1  12 1453.35   96.29
  -1  -1 -12 1507.05  142.99
   1   1  12 1367.26   96.59
   1  -1 -12 1379.56  112.19
  -1  -1  12 1340.87   96.89
  -1   1 -12 1457.35  138.99
   2  -1  12   95.19    7.70
   2  -1  12   94.09    8.30
   2   1 -12   84.89   26.00
  -2   1  12  102.79    7.70
   2  -1  12   91.49    7.50
   2   1 -12   95.69    7.30
  -2  -1  12  102.49    7.50
   2  -1 -12  112.69   27.40
   2   1  12  103.89    7.90
   2  -1 -12  111.39    7.50
   2   1  12  116.99    8.50
   2   1  12   -9.10   63.29
   2  -1 -12  111.69    8.00
   2   1  12  102.59    7.40
   3   1 -12  136.79   10.50
   3  -1  12  135.49   10.10
   3  -1  12  132.99   10.80
   3   1 -12  140.69   10.20
   3   1 -12  155.28   10.70
   3  -1  12  150.58   10.80
  -3   1  12  133.69   10.60
   3   1 -12  181.38   34.50
   3  -1  12  164.08   11.30
  -3  -1  12  132.49   10.60
   3   1  12  128.89   10.90
   3  -1 -12  151.88   10.50
   3  -1 -12  136.99   33.00
   3   1  12  142.39   10.90
   3  -1 -12  153.38   10.30
  -3  -1  12  155.68   10.50
   3   1  12  152.98   11.10
   4   1 -12   55.69    4.30
   4  -1  12   47.40    5.00
   4  -1  12   46.60    5.60
   4  -1  12   48.50    4.70
  -4   1  12   49.00    4.30
   4   1 -12   51.69    4.30
   4   1  12   45.00    4.70
  -4  -1  12   55.99    4.20
   4   1  12   55.19    5.50
   4  -1 -12   44.90    3.90
   4   1  12   47.00    4.70
   4  -1 -12   54.29    4.30
   5   1 -12    9.80    1.30
   5  -1  12    9.40    2.10
   5  -1  12    7.70    1.90
   5   1 -12   12.50    1.70
   5   1  12    6.10    1.60
   5   1  12    8.80    1.80
   5  -1 -12   13.30    1.60
   6  -1  12    1.40    0.90
   6   1 -12    2.90    0.70
   6   1  12    1.40    1.00
   6  -1 -12    3.20    0.90
   6   1  12    1.70    0.70
   0  -2 -12 2644.14  200.08
   0   2 -12 2542.15  198.98
   0   2  12 2452.15  179.58
   0  -2  12 2764.12  179.78
   1  -2  12   55.79    5.20
   1   2 -12   66.89   30.20
  -1  -2 -12   28.90   74.09
   1  -2  12   56.89    4.00
  -1   2  12   47.30    4.10
   1  -2 -12   61.59   28.40
   1   2  12   44.80    5.20
  -1  -2  12   49.50    3.90
  -1  -2  12   48.20    7.00
  -1   2 -12  -12.90   65.19
   1   2  12   47.20    4.30
   2  -2  12  299.37   20.50
   2   2 -12  271.57   44.10
   2  -2  12  281.67   19.60
  -2   2  12  240.28   19.60
   2  -2  12  277.27   19.40
   2   2  12  296.37   20.50
   2  -2 -12  282.97   19.50
   2  -2 -12  283.57   46.60
   2   2  12  272.97   20.00
   3  -2  12  157.28   11.70
   3  -2  12  117.69   10.40
   3  -2  12  145.59   10.10
   3  -2  12  128.49    9.30
  -3   2  12  120.39    9.80
  -3   2  12  114.69    9.90
   3   2 -12  125.19    9.70
   3  -2  12  127.99    9.90
   3   2 -12  143.09    9.70
   3   2 -12  145.69    9.50
   3   2 -12  109.49   32.60
   3  -2 -12  133.89    9.60
   3   2  12  124.59   10.00
   3   2  12  108.99   10.90
   3  -2 -12  146.99   33.40
   3   2  12  148.09   10.30
   3  -2 -12  133.69    9.40
   3   2  12  140.29   10.40
   3   2  12  116.29   10.10
  -3  -2  12  144.79    9.70
   4   2 -12   18.40    1.90
   4   2 -12   15.50    2.10
   4  -2  12   13.90    2.80
   4  -2  12   10.30    2.00
  -4   2  12   16.00    3.10
   4  -2  12   13.90    2.40
  -4  -2  12   15.70    1.90
   4   2  12   13.30    2.70
   4  -2 -12   18.50    2.00
   4   2  12   14.20    2.50
   4   2  12   19.10    2.80
   5   2 -12    7.40    1.20
   5  -2  12    7.30    1.90
   5   2 -12    5.80    1.20
   5  -2  12    4.70    1.60
   5   2  12    6.40    1.60
   5   2  12    4.70    1.40
   5  -2 -12    6.20    1.10
   6   2 -12    3.40    0.70
   6  -2  12    2.60    0.90
   6  -2 -12    3.40    0.70
   6   2  12    3.40    0.90
   6   2  12    3.00    0.70
   0  -3 -12  166.18   48.80
   0  -3  12  148.89   12.20
   0   3  12  131.99   10.80
   0   3  12  146.89   12.30
   0   3 -12  239.68   50.89
   0   3 -12  162.98   10.70
  -1  -3 -12  206.68   83.89
   1  -3  12  177.48   14.40
   1   3 -12  220.68   44.90
   1  -3  12  193.88   15.60
   1   3  12  222.98   15.10
   1  -3 -12  231.98   41.50
   1   3  12  197.08   15.70
  -1   3 -12  219.18   14.60
  -1   3 -12  195.48   96.89
  -1  -3  12  218.28   14.50
  -1  -3  12  194.78   17.20
   2  -3  12  148.09   11.00
   2  -3  12  134.29    9.80
   2   3 -12  119.49   35.40
  -2  -3 -12  120.89   10.10
   2   3 -12  120.29    9.90
   2  -3  12  138.39    9.50
  -2   3  12  122.49    9.90
   2  -3 -12   56.79   30.30
   2   3  12  117.69   10.10
   2  -3 -12  139.49    9.60
   2   3  12  141.69   10.70
  -2  -3  12  144.89    9.70
   2   3  12  137.49   10.90
   2  -3 -12  136.69    9.90
  -2   3 -12  144.89   10.00
   3   3 -12  186.58   38.90
  -3   3  12  138.59   11.70
   3  -3  12  169.58   12.10
   3  -3  12  156.28   11.80
   3   3 -12  174.18   11.60
   3  -3  12  165.58   13.10
   3  -3 -12  157.38   11.50
  -3  -3  12  173.78   11.60
   3   3  12  151.78   12.40
   3  -3 -12   97.49   32.70
  -3   3 -12  146.69   11.60
   3   3  12  167.38   12.40
   3   3  12  149.19   11.90
   4   3 -12   33.60    3.10
   4  -3  12   31.60    3.20
  -4   3  12   31.50    3.20
   4  -3  12   26.80    3.80
   4  -3  12   30.60    3.20
   4   3  12   28.60    3.90
  -4   3 -12   26.90    2.80
   4   3  12   30.20    3.30
   4   3  12   28.30    3.50
   4   3  12   27.30    3.10
   4  -3 -12   32.60    2.90
   5  -3  12   10.60    1.90
   5   3 -12   13.50    1.80
   5   3 -12   13.60    1.50
   5  -3 -12   12.80    1.60
   5   3  12   11.80    2.00
   0  -4 -12 1102.89  113.89
   0   4 -12 1372.96  124.79
   0  -4  12 1083.49   79.59
   0  -4  12 1197.78   81.29
   1   4 -12   68.29    6.30
   1   4 -12   80.39    6.20
   1  -4  12   83.49    7.80
  -1   4  12   70.89    6.10
  -1   4  12   72.79   10.70
  -1  -4 -12   77.39    6.50
   1  -4  12   74.09    5.80
   1   4 -12   82.99   38.70
  -1  -4  12   90.79   10.50
  -1   4 -12   80.49    5.90
   1   4  12   83.99    6.60
  -1   4 -12   73.29    6.10
   1   4  12   80.09    7.60
   1  -4 -12   86.09   37.90
   1   4  12   74.79    6.20
   2  -4  12  477.95   34.90
   2  -4  12  501.25   35.30
  -2   4  12  458.25   34.20
  -2   4  12  438.86   34.10
   2  -4  12  456.85   34.10
   2   4 -12  476.65   34.10
   2   4 -12  467.55   66.19
   2   4  12  519.55   34.90
   2  -4 -12  350.56   55.09
   2  -4 -12  506.35   33.90
  -2   4 -12  491.25   34.20
   2  -4 -12  523.25   33.90
   2   4  12  549.65   35.40
   3  -4  12    7.60    4.70
   3   4 -12   11.30    1.70
   3   4 -12    9.90    1.60
   3  -4  12   12.50    1.90
  -3   4  12    7.70    1.70
  -3   4  12    8.00    1.70
   3   4 -12  -10.30   32.50
   3  -4  12    6.60    2.60
   3   4 -12   11.70    1.60
   3  -4  12   11.40    1.30
   3  -4 -12    6.60   27.50
   3  -4 -12    7.90    1.30
  -3   4 -12    6.80    1.40
   3  -4 -12    9.50    1.50
   3   4  12    7.90    1.70
   3   4  12    9.10    3.20
   3   4  12    9.40    2.50
   4  -4  12   30.30    4.10
   4   4 -12   39.40    3.40
   4   4 -12   42.80    3.40
  -4   4  12   29.90    3.60
  -4   4 -12   32.00    3.30
   4  -4 -12   40.20    3.20
   4   4  12   33.20    3.50
   4   4  12   36.90    3.70
   4   4  12   33.10    4.70
   4   4  12   33.80    3.50
   5   4 -12    1.80    1.00
   5   4 -12    2.90    1.10
   5  -4  12    1.10    1.30
   5  -4 -12    4.80    1.20
   5   4  12    2.30    1.20
   5   4  12    5.90    2.00
   0  -5 -12   -3.30   52.69
   0  -5  12    0.70    9.10
   0   5  12    7.00    1.60
   0   5 -12  -43.60   64.29
   0   5 -12    3.30    0.90
   0  -5  12    3.30    0.90
   0   5 -12    2.80    1.40
   0   5  12    2.70    4.30
   0   5  12    3.40    1.00
   0  -5 -12    2.40    0.90
   1   5 -12  741.23   53.49
   1   5 -12  892.81  102.29
   1  -5  12  800.52   53.29
   1  -5  12  836.62   55.39
   1   5 -12  754.02   53.69
  -1  -5 -12  761.22   53.39
  -1   5  12  754.12   53.49
   1  -5 -12  615.54   80.69
  -1   5 -12  787.22   53.69
  -1  -5  12  710.03   56.99
   1   5  12  799.12   55.49
   1  -5 -12  794.72   53.29
   2  -5  12   15.20    3.80
  -2   5  12   17.30    2.40
  -2   5  12   13.80    2.10
   2   5 -12   21.90    3.60
   2   5 -12   -0.10   40.60
  -2   5 -12   17.10    2.10
   2  -5 -12   18.30    2.60
   2   5  12   16.30    3.60
   2  -5 -12    5.90   26.20
   2   5  12   14.30    2.90
  -2   5 -12   18.50    2.60
   2   5  12   18.20    2.30
   2   5  12   12.40    1.90
  -3   5  12   34.00    3.90
   3  -5  12   42.10    3.50
   3   5 -12   48.50    3.90
   3  -5  12   51.59    5.70
   3   5 -12   39.40    3.70
  -3   5  12   39.60    4.40
   3   5 -12   94.59   47.50
   3   5 -12   42.40    3.90
  -3   5 -12   40.90    4.10
   3  -5 -12   45.00    3.50
   3   5  12   46.50    4.10
   3   5  12   54.59    6.50
   3  -5 -12   45.70   30.80
   3   5  12   42.30    5.50
  -3   5 -12   42.70    4.20
   3  -5 -12   45.40    3.70
   3   5  12   37.70    3.90
   4   5 -12   13.50    2.00
   4   5 -12   12.80    1.80
   4   5  12   12.80    2.20
  -4   5 -12   10.00    1.80
   4  -5 -12   12.70    1.60
   4   5  12   10.90    1.90
   4   5  12   12.90    2.00
   4   5  12   12.90    3.80
   5   5 -12    0.10    0.60
   5  -5  12   -0.80    0.90
   5   5 -12    0.50    0.60
   5  -5 -12    0.80    0.60
   5   5  12    0.00    0.70
   5   5  12    0.20    0.60
   0  -6  12  344.87   27.60
   0   6  12  330.67   27.00
   0  -6 -12  342.87   23.70
   0   6 -12  312.17   24.70
   0  -6 -12  450.35   86.09
   0   6  12  331.77   23.90
   0   6 -12  359.76  104.49
   0  -6  12  360.26   24.00
   0   6 -12  344.97   24.00
   1   6 -12   96.69    8.60
   1  -6  12  118.79   11.20
   1   6 -12   96.79   96.49
   1   6 -12   94.39    9.90
  -1   6  12  104.39    8.80
  -1  -6  12  112.19    8.40
  -1   6 -12  125.99    8.80
   1   6  12  128.99    9.60
   1   6  12  108.09   11.00
   1   6  12  130.09    8.60
   2  -6  12  143.99   10.20
   2  -6  12  131.09   12.70
   2   6 -12  144.49   10.50
  -2   6  12  129.49   10.60
   2   6 -12   94.89   57.49
   2   6  12  120.49   10.50
   2  -6 -12  163.48   41.90
   2   6  12   97.49   14.60
   2  -6 -12  137.89   10.10
  -2   6 -12  145.79   10.70
   2   6  12  155.48   10.60
   2   6  12  153.28   12.30
   2  -6 -12  147.29   10.30
  -3   6  12   37.20    4.30
   3   6 -12   41.40    4.60
   3   6 -12   53.09    4.20
   3  -6  12   38.30    5.50
  -3   6  12   43.50    4.40
   3  -6  12   47.60    3.70
   3   6 -12   32.20   58.19
   3  -6 -12   49.60    3.70
  -3   6 -12   44.00    5.20
   3   6  12   45.30    6.30
   3  -6 -12   50.89    3.90
   3   6  12   45.50    5.30
   3   6  12   49.30    5.30
   3   6  12   40.90    4.50
  -3   6 -12   49.40    4.30
   3  -6 -12   31.50   37.80
   4  -6  12   26.30    3.80
   4   6 -12   32.50    3.20
   4   6 -12   35.80    3.20
   4  -6 -12   36.40    3.00
   4   6  12   41.30    3.40
   4   6  12   33.90    3.20
   4   6  12   30.80    4.00
   5   6 -12    0.20    0.60
   5  -6  12    0.60    0.70
   5   6 -12    0.80    0.60
   5  -6 -12    0.50    0.50
   5   6  12    0.10    0.50
   5   6  12    0.90    0.60
   0   7 -12  115.59   10.60
   0   7 -12  135.29   10.50
   0  -7 -12  154.68   83.79
   0  -7 -12  143.89   10.00
   0   7  12  143.09   10.20
   0  -7  12  140.09   10.00
   0  -7  12  138.89   17.00
   1   7 -12  352.86   27.30
  -1  -7 -12  381.96   27.20
   1  -7  12  370.76   26.80
   1   7 -12  415.66  102.89
  -1   7  12  344.87   27.10
   1   7  12  420.76   27.00
  -1  -7  12  391.36   27.00
   1   7  12  366.56   29.50
   1  -7 -12  391.16   26.80
  -1   7 -12  372.56   27.90
  -1   7 -12  429.16   27.50
   1  -7 -12  299.07   67.99
   1   7  12  400.16   28.10
   2   7 -12    2.40    1.10
   2  -7  12    2.60    0.90
  -2   7  12    1.40    1.00
   2  -7  12   -2.90    4.60
   2   7 -12   30.10   88.89
  -2   7  12    2.70    1.20
   2   7  12    2.10    1.80
   2   7  12    3.50    4.50
   2  -7 -12    7.10   44.00
   2  -7 -12    1.30    0.80
  -2   7 -12    0.60    1.10
   2   7  12    1.80    1.00
  -2   7 -12    2.00    1.30
   3  -7  12   50.69    6.50
   3   7 -12   57.69    5.00
  -3   7  12   55.59    5.10
   3   7 -12  172.28   74.59
  -3   7  12   58.49    5.60
   3   7 -12   69.19    5.00
   3  -7  12   65.29    4.60
   3   7  12   55.29    6.40
  -3   7 -12   55.69    5.40
   3  -7 -12   60.49    4.80
   3   7  12   54.99    4.90
  -3   7 -12   56.89    5.40
   3   7  12   50.29    7.30
   3   7  12   67.39    5.20
   3  -7 -12   16.30   45.30
   3  -7 -12   61.09    4.60
  -4   7  12    6.10    1.40
   4  -7  12    6.00    1.60
   4   7 -12    9.00    1.70
   4   7 -12    8.70    1.40
   4   7  12    8.80    1.30
  -4   7 -12    4.80    1.90
   4   7  12    8.90    1.80
   4   7  12   12.10    1.80
   4  -7 -12    9.60    1.60
   0  -8 -12 -128.29  140.09
   0  -8  12   91.39   15.40
   1  -8  12   49.40    4.20
  -1  -8 -12   51.19    4.10
   1  -8  12   44.30    9.30
   1   8 -12    5.30  113.09
  -1   8  12   49.20    4.40
   1   8 -12   42.20    4.70
   1  -8 -12   50.59    4.00
  -1   8 -12   48.30    4.80
   1  -8 -12   32.60   75.29
   1   8  12   58.29    4.30
  -1  -8  12   50.29    4.20
  -1   8 -12   45.10    4.80
   1   8  12   34.30    8.20
   1   8  12   49.90    5.60
   2  -8  12   69.29    5.40
   2   8 -12   66.69    5.60
   2  -8  12   86.89   10.90
   2   8 -12  -64.99   90.79
  -2   8  12   59.09    5.60
  -2   8  12   61.29    7.10
   2  -8 -12   22.00   55.49
   2   8  12   80.09   10.10
  -2   8 -12   64.09    6.10
   2   8  12   78.59    5.60
   2  -8 -12   70.39    5.30
   3  -8  12    6.20    1.20
   3   8 -12    3.70    1.20
  -3   8  12    6.00    1.90
   3   8 -12    4.30    1.20
  -3   8 -12    3.40    1.40
   3  -8 -12    4.20    0.70
   4  -8  12    4.80    1.30
   4   8 -12    7.30    1.00
  -4   8  12    5.40    1.00
   4   8  12    6.60    1.20
   0   9 -12    3.80    1.60
   0  -9  12    6.20    1.30
   0   9  12    3.80    1.10
   0  -9 -12    6.90    1.40
   1  -9  12  166.28   10.80
  -1   9  12  157.18   11.00
   1   9 -12  125.49   11.20
  -1  -9 -12  160.08   10.70
  -1  -9  12  146.29   10.80
  -1   9 -12  124.59   11.20
   1   9  12  156.58   10.80
   1  -9 -12  138.49   10.60
  -2   9  12   35.90    3.60
   2  -9  12   39.10    3.20
   2  -9 -12   36.90    3.00
  -2   9 -12   34.20    4.00
   3  -9  12   20.20    1.90
  -3   9  12   21.30    2.40
   3  -9 -12   22.70    1.80
  -3   9 -12   21.90    3.10
   0 -10  12  133.39    9.40
   0 -10 -12  122.09    9.30
   0  10 -12  125.59    9.90
   0  10  12  131.39    9.50
  -1 -10 -12    1.50    0.90
  -1  10  12    1.60    0.90
   1  10 -12    2.40    1.50
   1 -10  12    2.80    0.90
   1 -10 -12    1.80    0.80
  -1  10 -12    2.10    1.50
  -1 -10  12    3.30    1.00
   2 -10  12   39.70    3.00
  -2  10  12   33.90    3.30
   2 -10 -12   34.50    2.90
  -3  10  12    0.90    1.00
   3 -10  12    1.00    0.80
  -3  10 -12    0.80    0.90
   3  10  12    1.90    0.70
   0  11  12   31.10    2.80
   0 -11  12   25.00    2.30
   0 -11 -12   23.50    2.30
  -1  11  12   60.09    4.60
  -1 -11  12   61.59    4.50
  -1  11 -12   48.80    4.80
  -2  11  12   -0.50    0.70
   2 -11  12    0.00    0.50
   2 -11 -12    0.00    0.50
  -2  11 -12    0.40    1.20
   0   0  13   -0.10    0.60
   0   0  13    4.00    2.80
   0   0  13    0.20    0.50
   0   0 -13  -32.90   31.30
   1   0  13  520.85   36.10
  -1   0 -13  456.55   79.69
   1   0 -13  545.85   62.29
  -1   0  13  486.85   37.10
   2   0 -13   45.70    3.80
   2   0 -13   29.90   23.60
  -2   0  13   48.20    3.80
   2   0  13   38.70    4.00
   2   0  13   49.70    3.60
   2   0  13   49.80    4.90
   2   0  13   44.40    4.00
   3   0 -13   55.09    4.00
   3   0  13   43.80    4.50
  -3   0  13   51.39    4.30
   3   0  13   57.39    4.80
   3   0 -13   51.39    4.00
   3   0  13   42.60    4.90
   3   0 -13   59.39   29.00
   3   0  13   50.09    3.80
   3   0  13   55.09    5.60
   3   0 -13   50.19    4.10
   4   0  13   11.80    2.40
  -4   0  13   16.10    2.00
   4   0 -13   16.90    2.00
   4   0  13   11.80    2.30
   4   0  13   11.50    2.70
   4   0 -13   16.00    1.70
   5   0  13   17.70    2.70
   5   0 -13   22.20    2.20
   5   0  13   16.40    2.50
   6   0 -13   10.50    1.20
   6   0  13    9.90    1.40
   0   1  13   16.30    1.90
   0  -1  13   15.30    1.70
   0  -1  13   15.90    3.30
   0   1 -13   53.19   63.89
   0  -1 -13   71.29   51.99
   0   1  13   15.60    1.80
   0   1  13   17.80    3.80
  -1   1  13  104.09    8.00
  -1   1  13   98.69   10.70
   1  -1  13  104.29    7.90
   1   1 -13  163.68   33.70
  -1  -1 -13 -108.89  127.89
   1  -1  13  107.99    9.10
   1   1 -13  112.89    8.00
   1   1  13  114.79    9.20
  -1   1 -13  185.28   97.19
  -1  -1  13  110.89    8.00
   1   1  13  114.29    8.60
   1  -1 -13  166.28   33.50
  -1  -1  13   98.69   10.80
   2   1 -13   64.39   26.40
   2  -1  13   44.30    4.40
   2  -1  13   39.10    3.40
  -2   1  13   34.90    3.30
   2  -1 -13   39.30    3.20
   2  -1 -13   48.30   25.20
   2   1  13   34.40    3.50
   2  -1 -13   36.50    3.10
   2   1  13   35.90    4.40
  -2  -1  13   33.90    3.10
  -3   1  13   69.79    6.60
   3   1 -13   81.29    6.20
   3   1 -13   23.50   27.30
  -3   1  13   82.29    6.40
   3  -1  13   87.59    6.00
   3  -1  13   76.29    9.20
   3  -1  13   79.09    6.60
   3  -1  13   90.99    6.80
   3   1 -13   85.59    6.10
   3   1 -13   83.19    6.30
   3  -1 -13   32.60   29.50
   3  -1 -13   73.59    6.10
   3   1  13   77.59    6.70
   3   1  13   84.79    7.60
   3  -1 -13   73.49    6.60
  -3  -1  13   80.99    6.30
   3  -1 -13   76.29    6.00
   3   1  13   88.99    6.90
   4   1 -13   20.50    2.10
   4  -1  13   19.80    2.60
   4  -1  13   15.90    2.80
   4  -1  13   21.20    3.10
  -4   1  13   22.90    2.40
   4   1 -13   22.60    2.30
   4  -1 -13   16.20    1.90
   4   1  13   23.20    3.10
   4  -1 -13   22.20    2.30
   4   1  13   17.00    2.70
   4   1  13   17.40    2.70
  -4  -1  13   21.00    2.20
   5  -1  13    9.10    2.00
   5   1 -13   12.70    1.60
   5  -1  13    7.20    1.60
   5   1  13   10.20    1.90
   5  -1 -13   12.00    1.60
   5   1  13   10.50    2.00
   0   2 -13   76.99    5.60
   0   2  13   67.39    5.70
   0  -2 -13   84.99   37.80
   0  -2  13   65.59    7.00
   0   2  13   64.49    7.30
   0  -2  13   81.39    5.60
   0   2 -13  118.29   39.20
  -1   2  13   11.00    5.40
   1  -2  13    9.40    1.30
   1   2 -13   -6.20   25.00
  -1  -2 -13  106.39   87.69
   1  -2  13    7.00    2.40
  -1   2 -13   99.39   82.69
   1   2  13   11.50    2.90
  -1  -2  13   11.60    1.40
   1  -2 -13    2.70   24.80
  -1  -2  13   12.90    4.80
   1   2  13   13.50    1.90
   2  -2  13   29.10    2.40
   2  -2  13   32.60    4.10
   2   2 -13   35.60   25.60
  -2   2  13   26.70    3.10
   2   2 -13   32.10    2.60
   2   2 -13   22.50    2.60
   2  -2  13   29.10    2.80
  -2   2  13   27.30    2.90
  -2  -2 -13   27.80    3.20
   2   2  13   33.50    4.20
   2  -2 -13   29.60    2.50
   2   2  13   29.60    3.10
   2  -2 -13    1.30   44.40
  -2  -2  13   29.30    2.60
   2   2  13   29.40    2.40
   2  -2 -13   25.90    2.40
   2   2  13   24.20    3.00
  -3   2  13   35.50    3.70
  -3  -2 -13   32.20    3.90
   3  -2  13   36.30    5.40
   3  -2  13   31.90    4.00
  -3   2  13   34.80    4.40
   3  -2  13   49.30    4.50
   3  -2  13   34.40    3.60
   3   2 -13   40.30   29.10
   3   2  13   38.30    4.70
   3  -2 -13   47.20   28.30
   3   2  13   47.10    4.70
   3   2  13   34.70    3.70
   3   2  13   44.50    5.80
   3   2  13   44.60    4.30
   3  -2 -13   44.10    3.40
  -3  -2  13   42.50    3.40
  -4   2  13    7.80    2.10
  -4   2  13   11.10    1.90
   4  -2  13    8.30    2.20
   4  -2  13    8.50    2.00
   4   2 -13   12.00    1.60
   4   2 -13   12.90    1.90
   4  -2  13   12.10    2.20
  -4  -2  13   12.70    2.20
  -4  -2  13   13.40    1.70
   4   2  13   14.20    2.80
   4   2  13   13.30    2.40
  -4   2 -13    8.70    1.60
   4  -2 -13   11.80    1.60
   4   2  13    8.00    1.80
   5   2 -13    1.30    0.60
   5  -2  13    0.70    1.30
   5   2 -13    1.40    0.80
   5  -2  13    2.90    1.50
   5  -2 -13    2.00    0.80
   5   2  13    1.00    1.00
   5   2  13    1.00    1.10
   0   3  13    0.60    3.00
   0   3 -13   24.50   47.60
   0   3  13    0.20    0.90
   0   3 -13    0.10    0.60
   0  -3  13   -3.00    2.70
   0  -3 -13  -26.70   41.30
   1   3 -13   19.90    2.40
   1  -3  13   24.10    2.10
  -1   3  13   20.50    2.40
  -1   3  13   13.70    8.80
   1   3 -13    6.30   30.80
  -1   3  13   21.70    2.20
  -1  -3 -13   20.60    2.60
   1  -3  13   28.30    4.10
   1  -3  13   22.30    2.00
   1  -3 -13   19.80    2.00
  -1   3 -13   20.40    2.10
   1   3  13   21.30    2.70
  -1   3 -13   18.10    2.30
   1   3  13   19.60    1.90
   1  -3 -13   63.39   33.20
   1   3  13   22.40    3.90
   1  -3 -13   20.50    2.10
  -1  -3  13   21.80    2.10
  -1  -3  13   14.80    5.80
   2   3 -13   17.60    2.00
   2  -3  13   20.50    2.10
  -2  -3 -13   17.40    2.50
  -2   3  13   17.30    2.40
   2  -3  13   21.50    3.60
   2   3 -13  -36.10   29.70
   2  -3  13   21.10    1.80
   2  -3 -13   -4.00   28.30
  -2  -3  13   17.80    2.00
   2   3  13   15.20    3.10
   2   3  13   18.80    2.80
  -2   3 -13   15.80    2.00
   2  -3 -13   16.60    1.90
   2   3  13   14.60    2.40
   2  -3 -13   17.10    1.90
  -2   3 -13   19.20    2.60
   3  -3  13  114.09    8.90
   3  -3  13  112.99    7.80
   3   3 -13  121.79    8.20
   3   3 -13  111.69    7.90
   3  -3  13  106.79    8.40
   3   3 -13   53.09   33.90
  -3   3  13   92.19    8.40
   3   3 -13  101.89    8.10
  -3  -3  13  120.09    8.20
   3  -3 -13  124.99    8.60
   3   3  13  122.99    9.80
   3  -3 -13   57.09   31.60
   3  -3 -13  103.89    8.00
   3   3  13   99.79    8.50
  -3   3 -13   98.59    8.20
   3   3  13  102.19    9.10
   3   3  13   99.29    8.40
   4   3 -13    3.70    1.70
  -4   3  13    2.30    1.10
   4  -3  13    2.10    1.20
  -4   3  13    3.30    1.20
  -4   3 -13    4.10    1.10
   4   3  13    5.50    2.60
  -4  -3  13    4.20    1.20
   4   3  13    5.40    2.00
   5  -3  13    4.60    1.50
   5   3 -13   10.10    1.70
   5   3  13    4.80    1.30
   5  -3 -13    8.50    1.30
   5   3  13    7.60    1.60
   0  -4  13   27.50    5.20
   0   4  13   23.50    6.80
   0   4  13   18.60    2.30
   0   4 -13  -36.70   56.39
   0   4 -13   21.00    3.40
   0   4 -13   17.20    1.90
   0  -4 -13   18.60    1.90
   0  -4  13   16.30    1.80
   0   4  13   11.10    2.40
   0   4  13   15.50    1.70
  -1   4  13   34.30    3.80
   1  -4  13   40.40    3.40
   1   4 -13   53.29   39.10
  -1  -4 -13   38.00    4.00
   1  -4  13   44.90    5.90
  -1   4  13   43.60   10.20
  -1   4  13   35.40    3.80
   1   4 -13   42.70    3.80
   1  -4 -13   46.20    3.50
  -1  -4  13   46.60   10.10
   1   4  13   48.90    4.50
  -1   4 -13   46.50    3.70
   1  -4 -13   47.50    3.50
   1   4  13   45.20    5.60
  -1  -4  13   38.30    3.50
  -1   4 -13   43.10    3.90
   1  -4 -13   89.69   41.60
   2  -4  13   76.19    5.60
   2  -4  13   78.89    7.30
   2  -4  13   74.69    5.30
  -2   4  13   64.99    5.80
   2   4 -13   62.99    5.40
   2   4  13   74.49    7.20
  -2   4 -13   67.39    5.80
   2  -4 -13   74.19    5.40
   2   4  13   61.49    5.90
   2   4  13   73.79    6.50
  -2   4 -13   68.09    5.60
   2  -4 -13   69.19    5.40
   3   4 -13   26.60   37.50
   3  -4  13    7.00    1.00
   3  -4  13    6.60    1.70
  -3   4  13    3.70    1.30
   3  -4  13    6.50    2.60
   3   4 -13   10.70    1.90
   3   4 -13    7.80    1.50
  -3   4  13    6.90    1.80
   3   4 -13    6.60    1.40
   3  -4 -13    6.30    1.20
   3   4  13    8.50    3.10
   3  -4 -13    7.30    1.30
   3   4  13    7.30    1.60
   3  -4 -13   24.20   28.90
   3   4  13    9.10    1.80
   3   4  13    8.80    2.80
  -3   4 -13    6.90    1.60
  -3   4 -13    8.90    1.60
   4   4 -13    4.70    1.20
  -4   4  13    1.90    1.50
   4   4 -13    3.50    1.40
   4  -4  13    2.80    1.70
   4  -4  13    2.30    1.60
   4   4  13    4.30    1.40
   4  -4 -13    3.90    1.00
  -4   4 -13    2.90    1.60
   4   4  13    4.20    1.50
   4   4  13    3.60    1.30
   5   4 -13    0.80    0.70
   5   4 -13    1.00    0.60
   5  -4  13   -0.30    1.10
   5   4  13   -0.30    0.60
   5  -4 -13    0.70    0.60
   5   4  13    1.00    0.80
   0   5  13   15.00    1.90
   0   5 -13   21.30    2.50
   0   5  13   15.10    5.30
   0   5  13   15.10    2.40
   0  -5 -13  -21.70   57.19
   0  -5  13   18.50    1.90
   0  -5  13    4.10    5.20
   0  -5 -13   18.10    2.60
   0   5 -13  105.99   76.09
   0   5 -13   14.00    2.30
   1   5 -13    4.70    1.50
   1  -5  13    7.20    1.20
   1  -5  13    4.10    3.60
   1   5 -13    6.00    1.70
  -1   5  13    3.80    1.20
   1   5 -13    6.70   45.50
   1  -5 -13    8.50    1.30
   1  -5 -13   -2.30   34.50
   1  -5 -13    7.80    1.30
   1   5  13    6.80    1.20
  -1   5 -13    6.70    1.60
   1   5  13    3.20    3.20
  -1   5 -13    5.80    1.30
  -1  -5  13    8.50    1.80
   1   5  13    4.50    1.50
   1   5  13    9.10    2.20
   2   5 -13  176.78   11.80
   2   5 -13   99.69   49.00
   2  -5  13  158.78   11.40
   2  -5  13  169.08   13.60
  -2   5  13  146.99   11.70
   2   5 -13  141.59   11.50
  -2   5  13  135.59   11.80
  -2   5 -13  165.18   11.80
   2   5  13  145.39   12.00
   2  -5 -13  169.58   11.50
  -2   5 -13  168.08   12.60
   2  -5 -13  114.69   42.60
   2   5  13  161.58   13.90
   2  -5 -13  172.98   11.40
   2   5  13  162.48   12.60
   3   5 -13   14.20    1.80
   3   5 -13   11.00    1.70
   3  -5  13   10.40    1.30
  -3   5  13    9.40    3.00
  -3   5  13   11.60    2.10
   3   5 -13   15.30   42.30
   3  -5  13    8.20    3.40
   3   5  13    8.50    1.70
   3  -5 -13   10.70    1.40
   3   5  13    7.70    2.20
   3   5  13   10.80    2.00
  -3   5 -13    8.60    1.70
   3  -5 -13   11.00    1.60
   3  -5 -13   -0.30   30.80
  -3   5 -13   11.20    2.10
   3   5  13   10.70    4.00
   4  -5  13    2.40    1.60
  -4   5  13   -0.30    1.60
   4   5 -13    3.40    1.00
   4   5 -13    2.80    1.00
   4   5  13    2.00    1.00
   4   5  13    2.80    1.30
   4  -5 -13    3.80    1.00
   4   5  13    4.30    1.30
   5   5 -13    5.40    1.10
   5  -5 -13    5.50    0.90
   5   5  13    6.30    1.30
   5   5  13    4.30    1.00
   0   6  13    6.50    2.50
   0  -6 -13  -53.59  102.39
   0  -6  13    4.10    5.70
   0   6  13    9.10    6.30
   0  -6  13   11.10    1.60
   0   6 -13 -166.28   92.09
  -1   6  13    2.80    1.20
   1  -6  13    5.70    4.80
   1  -6  13    1.70    0.90
   1   6 -13    0.30    1.00
   1   6 -13    2.70    1.80
   1   6 -13  167.98   70.39
  -1  -6 -13    2.60    1.00
  -1   6  13    0.90    1.20
  -1   6 -13    0.70    0.90
  -1  -6  13    1.00    0.90
   1   6  13   -1.20    4.00
  -1   6 -13    1.20    1.20
   1  -6 -13   -6.10   42.80
   1  -6 -13    1.10    0.80
   1   6  13    3.10    1.80
   2  -6  13   63.29    7.90
   2   6 -13    8.20   54.69
   2   6 -13   59.79    5.10
  -2   6  13   51.19    5.10
   2  -6  13   62.09    4.90
   2  -6 -13  107.29   39.90
  -2   6 -13   62.59    5.50
   2   6  13   65.49    7.20
   2  -6 -13   63.89    4.80
   2   6  13   52.49    5.30
   2   6  13   60.09    7.60
  -2   6 -13   62.79    5.30
   2  -6 -13   63.49    4.90
   3  -6  13    1.30    3.40
  -3   6  13    2.80    1.20
   3   6 -13    3.20    1.00
  -3   6  13    1.10    1.30
   3   6 -13    5.40    1.80
   3  -6  13    4.20    1.00
   3   6 -13   50.69   60.39
  -3   6 -13    3.30    1.40
   3   6  13    3.20    1.10
   3   6  13    7.80    4.30
   3   6  13    2.60    1.90
   3  -6 -13    4.40    1.30
  -3   6 -13    2.70    1.20
   3  -6 -13    4.70    1.70
   3  -6 -13   -1.00   42.40
   3   6  13    4.10    1.20
   4   6 -13   23.20    2.90
   4   6 -13   18.20    2.00
  -4   6  13   12.20    2.00
   4   6  13   16.60    2.00
   4  -6 -13   17.20    1.80
   4   6  13   13.10    2.70
   4   6  13   19.80    2.40
   5   6 -13   10.60    1.30
   5   6 -13   10.40    1.30
   5  -6  13   11.90    1.80
   5   6  13   16.00    2.30
   5   6  13   11.00    1.20
   0   7  13   -1.50    7.60
   0  -7  13    1.30    9.20
   0   7 -13 -184.98  145.99
   0  -7 -13   82.99   94.59
   1  -7  13   28.70    8.30
   1   7 -13  -61.79  146.99
  -1   7  13   13.90    2.70
  -1   7  13   20.20    2.50
   1  -7  13   19.80    2.20
  -1  -7 -13   20.10    2.70
   1   7 -13   15.10    2.70
   1  -7 -13   24.90   60.29
   1  -7 -13   18.50    2.00
  -1   7 -13   22.20    3.20
   1   7  13   26.50    4.40
   1   7  13   20.30    2.30
   1   7  13   12.30    5.50
  -1   7 -13   14.50    2.50
  -1  -7  13   19.90    3.10
  -2   7  13   11.40    3.00
   2   7 -13   11.00    1.80
   2  -7  13   11.90    5.10
   2  -7  13   10.30    1.50
  -2   7  13   12.30    2.10
   2   7 -13   -8.80   71.69
   2  -7 -13    8.60    1.30
  -2   7 -13   13.10    2.40
   2   7  13    9.00    4.70
   2  -7 -13  -31.30   47.10
   2   7  13    6.30    2.30
  -2   7 -13    8.50    1.80
  -3   7  13    0.70    0.90
   3  -7  13    1.60    0.70
   3   7 -13    1.50    1.00
   3   7 -13  119.49   95.19
   3  -7 -13    3.80    1.00
   3   7  13    4.70    1.30
   3   7  13    3.30    1.00
  -3   7 -13    1.70    1.20
   3  -7 -13  -42.80   55.99
   4  -7  13    3.30    1.20
  -4   7  13    2.10    1.20
   4   7 -13    3.00    0.80
   4   7 -13    2.90    1.30
   4   7  13    3.50    1.20
   4   7  13    3.30    0.80
   0  -8  13   26.20    2.70
   0  -8 -13   24.20    2.50
   0   8  13   27.80    2.80
   0   8 -13   22.80    3.30
   0  -8  13   28.90   11.20
   1   8 -13  104.49  137.69
  -1   8  13   44.10    4.90
   1  -8  13   52.19    4.20
   1  -8  13   52.99    9.80
   1   8  13   45.00    5.10
   1   8  13   28.40    7.90
   1  -8 -13   52.39    4.60
  -1   8 -13   47.00    5.90
   1  -8 -13  -24.10  103.79
   2   8 -13  132.59  104.79
   2  -8  13   31.10    2.70
  -2   8  13   28.90    3.10
   2  -8  13   38.60    7.50
  -2   8 -13   31.60    4.90
   2   8  13   22.50    6.50
  -2  -8  13   20.90    3.40
   2  -8 -13   28.60    2.50
   2  -8 -13  146.19   78.79
  -2   8 -13   22.30    3.30
  -3   8  13    0.70    0.90
   3   8 -13    1.00    0.70
  -3   8 -13    0.80    1.40
   3   8  13    1.30    0.70
   3  -8 -13    1.00    0.60
   4  -8  13    8.60    2.10
  -4   8  13   10.50    1.30
   4   8  13    7.50    1.30
   4   8  13   11.90    1.50
   0  -9 -13    0.20    0.70
   0   9  13    0.30    0.80
   0   9 -13    0.10    1.50
   0  -9  13    1.40    0.90
  -1  -9 -13    7.60    1.30
   1   9 -13    7.20    1.90
  -1   9  13    4.50    1.20
   1  -9  13    6.60    1.20
  -1  -9  13    4.70    1.20
   1   9  13    6.90    1.20
  -1   9 -13    4.30    1.80
   1  -9 -13    4.90    1.00
  -2   9  13    2.70    1.00
   2  -9  13    5.80    1.10
   2  -9 -13    4.00    0.90
  -2   9 -13    3.10    1.50
   3  -9  13    6.40    1.40
  -3   9  13    3.70    1.00
   3  -9 -13    4.10    0.60
  -3   9 -13    2.80    1.30
   0 -10 -13    5.00    1.10
   0  10  13    3.80    1.30
   0  10 -13    7.00    1.80
   0 -10  13    7.10    1.20
   1 -10  13    5.40    1.00
  -1  10  13    3.10    1.00
  -1 -10 -13    1.40    1.00
  -1 -10  13    4.50    1.00
   1 -10 -13    3.50    0.80
  -1  10 -13    2.90    1.60
  -2  10  13    3.70    1.00
   2 -10  13    4.50    0.80
   2 -10 -13    5.00    0.80
  -2  10 -13    3.70    1.60
  -3  10  13    1.50    0.60
  -3  10 -13    2.50    1.10
   3  10  13    2.80    0.70
   0 -11  13   20.70    1.90
   0  11  13   18.20    2.10
   0  11 -13   16.40    2.30
   0 -11 -13   19.20    1.80
  -1  11  13    3.70    0.80
  -1 -11 -13    3.70    1.10
   1 -11  13    3.80    0.80
   1 -11 -13    2.70    0.60
  -1 -11  13    4.90    1.10
  -1  11 -13    5.30    1.40
  -2  11  13    6.00    1.20
   2 -11  13    3.80    0.60
  -2  11 -13    3.60    1.10
   2 -11 -13    3.90    0.60
   0   0  14  103.79    8.70
   0   0  14   97.89    7.10
   0   0  14   89.39    6.90
   0   0 -14   87.69   40.20
  -1   0  14 1013.20   73.99
   1   0  14 1050.49   73.39
   1   0 -14 1142.29   95.89
  -1   0 -14 1152.78  129.09
   2   0  14   68.39    5.00
   2   0  14   74.49    6.40
   2   0 -14   40.10   26.20
   2   0 -14   69.39    5.00
   2   0  14   56.59    5.80
   2   0  14   66.29    5.50
  -2   0  14   53.79    5.90
   2   0 -14   76.49    5.30
   2   0 -14   66.49    5.20
  -2   0  14   70.19    5.40
   3   0 -14  403.26   27.80
   3   0  14  395.66   28.40
   3   0  14  374.56   30.00
  -3   0  14  431.36   28.10
  -3   0  14  376.06   28.10
   3   0 -14  403.46   56.89
  -3   0 -14  391.46   28.30
   3   0  14  460.95   28.40
   3   0  14  356.86   28.40
  -4   0  14   40.00    4.60
   4   0  14   44.00    4.60
   4   0  14   43.40    4.60
  -4   0  14   53.09    4.20
   4   0  14   47.80    4.70
   4   0 -14   54.29    4.70
   5   0  14    1.90    1.20
   5   0  14    2.40    1.30
   5   0 -14    2.80    0.90
   0   1  14 1117.09   78.59
   0   1 -14 1049.00  107.69
   0  -1 -14 1186.98  105.29
   0  -1  14 1131.09   78.49
  -1   1  14   14.10    2.20
   1  -1  14   15.20    1.80
  -1   1  14   16.20    5.40
   1   1 -14   17.60    2.00
  -1   1  14   15.20    2.00
   1  -1  14   17.40    2.10
  -1  -1 -14   60.49   89.39
   1   1 -14   -9.40   23.00
   1  -1  14   19.70    3.40
   1  -1 -14   50.29   28.30
  -1  -1  14   18.90    1.90
   1   1  14   15.60    3.10
  -1   1 -14  -78.19  126.79
  -1  -1  14   25.00    5.30
   1   1  14   17.60    2.10
   2   1 -14  514.05   37.90
   2   1 -14  530.65   37.20
   2   1 -14  589.84   63.69
   2  -1  14  591.24   38.40
   2   1 -14  561.24   37.10
  -2  -1 -14  554.94   37.70
   2  -1  14  523.35   37.40
   2  -1  14  547.35   37.00
   2   1  14  514.55   37.60
   2  -1 -14  513.25   37.20
   2  -1 -14  535.55   37.20
   2   1  14  550.24   38.30
   2  -1 -14  590.54   65.79
   2   1  14  501.25   37.00
  -3   1  14   14.40    2.20
   3  -1  14   15.50    2.50
   3   1 -14   21.20    2.20
   3   1 -14   14.90    2.10
   3  -1  14   17.80    2.90
  -3   1  14   18.40    2.50
  -3  -1 -14   15.30    2.50
   3  -1  14   15.90    2.70
   3   1 -14  -25.50   28.20
   3  -1  14   23.80    4.60
  -3  -1  14   16.40    2.10
   3  -1 -14   10.50   29.70
   3  -1 -14   16.60    1.90
   3  -1 -14   22.20    2.60
   3   1  14   21.40    3.10
   3   1  14   17.00    3.10
   3  -1 -14   15.40    2.20
  -3   1 -14   21.30    2.70
   3   1  14   20.30    3.10
  -3  -1  14   15.30    2.10
   4  -1  14   48.40    4.80
  -4   1  14   55.29    4.60
   4   1 -14   55.29    4.30
   4  -1  14   44.10    4.90
   4   1 -14   55.89    4.50
   4   1  14   46.30    4.90
  -4  -1  14   58.69    4.60
   4   1  14   47.10    5.00
   4  -1 -14   59.99    4.60
   4   1  14   52.19    4.90
   5  -1  14    4.50    1.50
   5   1 -14    5.70    1.20
   5  -1  14    3.70    1.30
   5   1 -14    4.80    0.80
   5   1  14    3.50    1.30
   5  -1 -14    5.20    1.10
   5   1  14    5.40    1.60
   0   2 -14   94.99    6.80
   0  -2  14   93.49    8.90
   0   2  14   90.79    7.00
   0  -2  14   98.29    6.50
   0   2  14   83.99    9.10
   0   2 -14   56.19   47.50
   0  -2 -14  154.18   48.30
   0   2  14   78.59    7.20
  -1   2  14  805.12   57.99
   1   2 -14  674.93   82.19
   1   2 -14  728.53   54.39
   1  -2  14  859.31   55.39
  -1   2  14  754.22   54.09
   1  -2  14  763.72   53.79
  -1  -2 -14  793.12   54.49
   1  -2 -14  726.53   55.29
   1  -2 -14  794.42   53.89
   1  -2 -14  624.84   96.29
   1   2  14  839.82   55.39
  -1  -2  14  804.82   56.69
   1   2  14  797.12   53.89
   2   2 -14   44.20    3.40
   2  -2  14   40.00    3.60
   2  -2  14   39.40    3.20
  -2  -2 -14   34.40    4.60
  -2   2  14   38.50    3.80
   2  -2  14   46.90    5.00
   2   2 -14   39.60    3.90
   2   2 -14   37.70    3.40
   2   2 -14   51.89   29.50
  -2   2  14   36.90    3.90
  -2  -2  14   44.00    3.60
   2  -2 -14   16.40   26.70
   2   2  14   33.10    3.70
   2   2  14   39.90    3.20
   2   2  14   47.70    4.10
   2   2  14   50.19    5.10
   2  -2 -14   40.30    3.30
   3   2 -14   27.60    2.70
   3   2 -14   27.60    2.40
  -3   2  14   29.20    3.10
   3   2 -14   15.40   31.70
   3  -2  14   35.20    4.20
   3  -2  14   23.50    3.30
  -3  -2 -14   24.40    3.20
   3   2 -14   31.30    3.30
   3  -2  14   27.00    3.30
   3  -2  14   27.00    2.40
  -3  -2  14   28.00    2.70
   3   2  14   33.20    4.10
   3   2  14   27.70    3.40
   3  -2 -14   41.30   31.30
   3  -2 -14   31.30    2.70
   3  -2 -14   27.50    2.70
   3   2  14   24.30    3.00
   3   2  14   23.60    3.10
  -4   2  14   11.70    2.00
   4  -2  14   10.70    2.00
  -4  -2  14   12.20    2.00
   4   2  14    6.80    1.90
  -4  -2  14    9.90    1.70
   5   2 -14   22.50    2.20
   5   2 -14   20.40    1.90
   5  -2  14   17.10    2.20
   5  -2  14   20.70    2.70
   5  -2 -14   20.70    2.00
   5   2  14   18.50    2.40
   5   2  14   17.70    2.40
   0  -3  14  425.26   28.20
   0   3 -14  370.26   28.50
   0  -3 -14  412.16   28.70
   0   3  14  411.56   30.10
   0   3  14  427.16   28.60
   0   3 -14  363.46   28.80
   0  -3  14  446.76   30.10
   0  -3 -14  333.97   68.09
   0   3 -14  465.65   70.69
   0   3  14  402.36   28.20
  -1   3  14   61.59   12.20
   1  -3  14   66.09    4.90
   1  -3  14   62.39    6.60
  -1   3  14   64.69    4.80
   1   3 -14   62.09    4.70
  -1   3  14   49.20    4.80
   1   3 -14   93.79   40.40
   1   3 -14   60.19    4.60
   1  -3  14   56.19    4.50
   1  -3  14   55.79    4.60
   1  -3 -14   54.69    4.50
   1   3  14   60.19    5.20
  -1   3 -14   57.89    4.70
  -1  -3  14   57.79    4.60
   1  -3 -14   59.79   38.70
  -1  -3  14   63.49    9.20
   1  -3 -14   53.79    4.50
   1   3  14   56.09    6.20
   1   3  14   57.59    4.60
  -2   3  14   92.19    8.50
   2   3 -14  113.59    8.20
   2   3 -14   89.69   40.60
   2  -3  14  107.69    8.00
  -2   3  14   97.29    8.40
   2  -3 -14  111.09    8.60
   2  -3 -14  119.79    8.20
  -2   3 -14  119.39    8.40
   2   3  14  126.09   11.30
   2   3  14   98.99    8.50
   2  -3 -14   67.99   33.50
  -2  -3  14  119.59    8.30
   2   3  14  124.39    9.10
   3  -3  14    7.40    1.60
   3  -3  14    8.40    1.10
   3   3 -14    9.20    2.30
   3  -3  14   11.20    4.80
   3   3 -14   11.10    1.60
   3   3 -14   14.20    1.90
   3  -3  14    8.30    2.70
  -3   3  14    9.70    1.70
  -3   3  14    7.80    1.80
   3   3 -14   22.50   33.50
   3   3  14    8.90    2.40
   3   3  14    9.50    1.90
  -3   3 -14    7.40    1.70
   3  -3 -14   13.00    1.90
   3  -3 -14    3.70   27.30
  -3  -3  14    7.40    1.50
   3   3  14   10.60    5.80
   3   3  14   10.00    3.00
   3   3  14    6.50    2.10
   4   3 -14    7.40    1.30
  -4   3  14    4.90    1.20
   4   3 -14    6.60    1.30
   4  -3  14   10.80    2.40
   4  -3  14    6.10    1.90
  -4   3  14   10.90    2.90
   4  -3  14    5.50    1.60
   4   3  14    5.20    1.50
   4   3  14    4.10    1.90
   4  -3 -14    8.00    1.30
   4   3  14    4.70    1.50
  -4   3 -14    4.80    1.30
  -4  -3  14    6.40    1.30
   5  -3  14    4.20    1.40
   5   3 -14    2.70    0.70
   5   3 -14    5.10    1.10
   5  -3  14    4.20    2.20
   5  -3 -14    2.90    1.00
   5   3  14    1.70    1.60
   5   3  14    4.60    1.60
   0  -4 -14  -30.80   57.29
   0   4  14    5.50    1.40
   0   4  14    5.90    1.10
   0   4 -14    6.20    1.20
   0  -4  14    4.40    1.00
   0   4  14    4.00    6.70
   0  -4 -14    6.60    1.40
   0   4 -14    5.60    1.70
   0   4 -14  -36.50   59.39
   0   4  14    7.40    1.40
   0  -4  14   10.50    6.80
   1   4 -14  346.27   27.20
  -1   4  14  344.37   30.90
   1  -4  14  403.86   28.70
   1   4 -14  390.66   27.00
  -1   4  14  387.86   27.10
  -1  -4 -14  416.56   27.70
  -1  -4 -14  373.36   27.30
   1   4 -14  522.25   77.49
   1  -4  14  383.36   26.80
  -1   4 -14  410.66   27.20
   1   4  14  337.67   27.50
  -1   4 -14  377.16   27.20
   1  -4 -14  413.16   26.90
   1  -4 -14  396.86   26.90
   1   4  14  429.66   27.80
   1   4  14  365.26   28.40
  -1  -4  14  368.16   31.80
   1  -4 -14  272.97   57.19
  -2   4  14    2.90    1.40
  -2   4  14    3.20    1.50
   2  -4  14    5.80    1.30
   2  -4  14    2.20    2.90
   2   4 -14  -15.60   40.50
   2   4 -14    5.00    2.20
   2   4 -14    3.80    1.30
   2   4  14    5.40    1.30
  -2   4 -14    5.40    2.20
   2   4  14    6.50    2.10
   2   4  14    7.80    1.70
   2   4  14    3.20    2.90
   2  -4 -14  -18.90   30.00
  -2   4 -14    4.80    1.20
   3   4 -14  105.09    7.50
   3  -4  14  103.29    7.40
   3   4 -14  114.19    7.80
   3   4 -14   99.99    7.80
  -3   4  14   91.59    7.90
   3  -4  14  115.69    9.00
   3   4 -14  157.48   48.30
  -3   4  14  105.19    9.40
   3  -4  14   80.29   12.00
   3  -4 -14   51.79   33.60
   3  -4 -14  103.69    7.60
   3  -4 -14  111.29    7.50
  -3   4 -14   99.59    8.80
   3   4  14   93.69    8.00
   3   4  14  116.09    9.40
   3   4  14   94.19    7.90
  -3   4 -14   90.09    7.90
   4  -4  14    7.90    1.60
   4   4 -14    6.20    1.30
  -4   4  14    7.70    2.40
   4   4 -14    9.70    1.50
   4  -4  14    5.30    1.90
   4   4  14    8.90    2.60
   4   4  14    6.40    1.50
   4   4  14    9.50    1.80
   4  -4 -14    7.30    1.30
  -4  -4  14    6.90    1.40
   4   4  14    9.00    2.10
  -4   4 -14    7.00    1.50
   5   4 -14    5.60    1.00
   5  -4  14    1.80    1.10
   5   4 -14    4.80    1.00
   5   4  14    3.10    0.90
   5   4  14    4.00    1.00
   5  -4 -14    7.20    1.10
   0   5  14  600.54   43.90
   0   5 -14  660.73   44.10
   0  -5  14  639.04   43.60
   0   5 -14  729.43  110.09
   0   5 -14  634.24   43.90
   0   5  14  631.64   46.30
   0  -5  14  648.34   49.00
   0  -5 -14  675.03   43.60
   0  -5 -14  484.65   87.39
   0   5  14  563.24   44.00
  -1   5  14   24.30    4.00
   1   5 -14   34.80   58.69
  -1  -5 -14   40.80    3.50
   1  -5  14   34.30    3.00
  -1   5  14   31.90    3.20
   1   5 -14   30.50    3.60
   1   5 -14   30.00    3.20
   1   5  14   36.00    3.10
  -1   5 -14   34.60    3.90
  -1  -5  14   31.20    3.20
  -1   5 -14   40.10    3.50
   1   5  14   28.10    3.80
   1   5  14   37.40    4.20
   1  -5 -14   33.90    3.10
   1  -5 -14   39.80    3.30
   1  -5 -14   49.50   45.80
  -2   5  14  394.76   29.40
   2   5 -14  217.08   64.59
   2  -5  14  416.26   31.10
   2  -5  14  418.86   29.00
   2   5 -14  438.96   29.40
   2  -5 -14  444.86   29.20
   2  -5 -14  378.36   61.59
  -2   5 -14  423.46   29.50
   2   5  14  415.76   30.30
  -2   5 -14  400.56   29.60
   2  -5 -14  417.66   29.30
   3   5 -14  -21.70   81.89
   3  -5  14   16.80    6.20
  -3   5  14   18.70    2.40
   3   5 -14   21.80    2.30
   3   5 -14   18.90    2.10
   3  -5  14   19.40    1.80
  -3   5 -14   17.50    2.40
   3   5  14   15.20    5.00
   3   5  14   18.30    2.40
   3  -5 -14   18.90    2.00
   3   5  14   15.70    2.30
   3   5  14   11.30    2.70
  -3   5 -14   18.80    2.70
   3  -5 -14   17.90    1.90
   4   5 -14   15.10    2.00
   4   5 -14   16.70    2.00
   4   5  14   16.30    2.10
   4  -5 -14   19.60    1.90
   4   5  14   19.40    2.30
  -4  -5  14   15.00    2.00
   4   5  14   18.80    2.30
   5   5 -14    1.70    0.70
   5   5 -14    0.80    0.80
   5  -5  14    0.30    1.10
   5   5  14    1.00    0.70
   5  -5 -14    1.00    0.50
   5   5  14    0.80    0.70
   0   6 -14 -151.58  123.69
   0  -6 -14  106.29   73.79
   1   6 -14  287.27   23.60
   1   6 -14  282.67   90.69
   1  -6  14  309.17   26.60
   1  -6  14  329.87   23.10
  -1   6  14  321.77   23.40
   1   6  14  306.07   25.70
   1   6  14  362.46   23.30
   1  -6 -14  231.18   63.89
  -1   6 -14  324.57   23.70
   1  -6 -14  339.57   23.20
  -1  -6  14  344.17   23.50
  -1   6 -14  346.77   23.60
   1   6  14  346.07   24.30
   2  -6  14   17.10    5.20
  -2   6  14   11.40    2.80
  -2   6  14   10.80    1.90
   2   6 -14   16.40    2.30
   2  -6  14   11.70    1.60
   2   6 -14   52.29   62.89
   2  -6 -14   14.50    1.70
   2   6  14   14.90    2.00
   2  -6 -14   11.30    1.50
  -2   6 -14    9.40    1.90
   2   6  14    8.70    1.50
  -2   6 -14   10.50    2.10
   2  -6 -14    9.10   46.30
   2   6  14   16.70    3.30
   2   6  14   13.60    4.20
   3   6 -14    0.10   58.79
   3   6 -14   52.79    4.50
  -3   6  14   46.30    4.80
   3  -6  14   44.00    6.40
   3   6 -14   48.70    4.40
   3  -6  14   49.00    4.20
   3   6  14   52.49    4.80
  -3   6 -14   52.49    4.90
   3   6  14   60.29    4.70
   3   6  14   56.19    7.20
   3  -6 -14   59.99    4.40
  -3   6 -14   51.79    6.30
   3   6  14   56.89    6.10
   3  -6 -14   58.79    4.20
   3  -6 -14   38.50   42.90
   4   6 -14   23.20    2.30
   4   6 -14   17.10    2.20
   4  -6  14   18.60    2.90
  -4   6  14   17.70    2.40
   4   6  14   24.20    2.50
  -4   6 -14   19.80    3.20
   4  -6 -14   24.70    2.10
   5  -6  14    7.80    1.20
   5   6  14    9.70    1.10
   5   6  14    7.50    0.90
   0   7  14  325.07   30.20
   0  -7  14  354.96   25.40
   0   7 -14  366.16   26.00
   0  -7 -14  383.56   25.40
   0  -7  14  324.57   30.30
   0  -7 -14  522.35  203.48
   0   7  14  378.86   25.60
   1  -7  14   89.39   11.60
  -1   7  14   83.99    6.80
   1  -7  14   88.29    6.60
   1   7 -14  -17.30  137.89
  -1  -7 -14   73.79    7.20
   1   7 -14   81.99    7.70
   1  -7 -14   86.99    6.50
  -1  -7  14   79.69    6.60
   1  -7 -14   75.59   63.19
  -1   7 -14   83.99    7.20
   1   7  14   95.39    6.70
   1   7  14   85.39    7.70
  -2   7  14   98.49    9.50
   2   7 -14  114.39   82.39
   2  -7  14  134.69   12.80
   2  -7 -14   44.90   50.99
  -2   7 -14  128.49    9.70
   2   7  14  116.99    9.90
   2   7  14  125.99   12.00
   3  -7  14    3.30    0.70
   3   7 -14    4.50    1.20
  -3   7  14    3.40    1.20
   3   7  14    5.90    1.70
   3  -7 -14    3.20    0.80
   3   7  14    3.80    1.00
  -3   7 -14    2.50    1.50
  -4   7  14   35.70    3.40
   4   7 -14   32.20    3.30
   4  -7  14   36.20    3.50
   4   7 -14   39.50    3.10
  -4  -7  14   34.00    3.10
   4   7  14   42.10    3.30
   4   7  14   34.80    3.00
  -1  -8 -14   98.09    7.50
   1   8 -14   93.59    8.40
   1   8 -14  -24.40  204.98
   1  -8  14  104.39    7.50
   1  -8  14   73.59   11.70
  -1   8  14  104.29    7.80
   1  -8 -14  212.58   90.39
   1   8  14  103.19   10.30
  -1  -8  14   99.19    7.50
   1   8  14  110.49    7.50
   1  -8 -14   99.39    7.40
  -1   8 -14   88.99    8.10
   1   8  14   89.79   13.10
   2  -8 -14  177.08  132.39
   3  -8  14   18.40    1.80
  -3   8  14   23.40    3.60
   3  -8 -14   19.20    1.90
   4  -8  14    3.10    0.90
  -4   8  14    3.10    0.90
  -4  -8  14    3.30    0.80
   4   8  14    2.70    0.80
   0   9  14  104.79    7.60
   0   9 -14   89.39    8.00
   0  -9  14   99.79    7.40
   0  -9 -14   97.19    7.30
   1   9 -14    0.60    1.50
   1  -9  14    0.70    0.80
  -1   9  14   -0.60    0.70
  -1  -9 -14    1.00    0.80
  -1   9 -14   -1.00    1.40
   1  -9 -14    0.00    0.70
  -1  -9  14    0.10    0.90
   2  -9  14   23.40    2.20
  -2   9  14   20.50    2.50
  -2   9 -14   25.10    3.40
   2  -9 -14   22.60    2.10
   3  -9  14    4.20    1.10
   3   9 -14    3.60    0.80
  -3   9  14    2.40    0.80
   3  -9 -14    4.50    0.60
  -3   9 -14    2.50    1.30
   3   9  14    2.30    0.80
   0 -10  14   26.50    3.10
   0  10 -14   11.10    2.70
   0  10  14   19.20    2.00
   0 -10 -14   17.30    1.80
  -1 -10 -14   72.59    6.00
   1 -10  14   83.09    6.30
  -1  10  14   61.09    5.70
  -1 -10  14   74.69    5.50
   1 -10 -14   73.69    5.40
  -1  10 -14   67.79    6.90
   2 -10  14    0.60    0.50
  -2  10  14    0.10    0.60
  -2  10 -14   -0.30    1.00
   2 -10 -14    0.70    0.50
   0 -11  14   35.50    3.00
   0 -11 -14   39.90    3.20
   0  11 -14   39.00    3.50
   1 -11  14    0.60    0.40
  -1  11  14    1.30    0.80
  -1  11 -14    0.60    1.00
  -1 -11  14    0.50    0.50
  -1 -11  14   -0.30    0.50
   1 -11 -14    0.60    0.50
   0   0  15    2.80    2.80
   0   0 -15   -0.40   40.30
   1   0 -15   14.00   29.20
   1   0  15   24.30    2.10
   1   0  15   23.80    2.40
  -1   0  15   26.20    2.50
  -1   0  15   31.30    6.10
   1   0  15   24.70    4.00
  -1   0  15   22.50    2.60
  -1   0 -15   22.00    2.50
   1   0 -15   22.40    2.50
   1   0 -15   25.90    2.70
   1   0 -15   27.30    2.20
   2   0  15  596.74   41.10
   2   0  15  618.44   42.40
   2   0 -15  603.74   41.10
   2   0 -15  626.54   69.99
  -2   0 -15  565.64   41.70
   2   0 -15  592.84   41.30
   3   0  15    1.60    1.30
   3   0  15    2.50    2.10
   3   0 -15    0.10   30.70
   3   0 -15    1.70    0.70
  -3   0  15    0.40    0.90
   3   0 -15    1.10    0.70
   3   0  15    0.40    0.60
   3   0 -15    0.90    0.80
  -3   0 -15   -0.10    1.20
   3   0  15    0.60    1.20
   4   0 -15   11.40    2.50
  -4   0  15    7.60    2.00
   4   0  15    5.30    1.90
   4   0 -15    4.20    0.80
  -4   0  15    7.50    1.40
   5   0  15    0.70    1.00
   5   0  15    0.10    1.20
   5   0 -15    1.10    0.70
   0   1  15  120.09   10.30
   0   1 -15  101.79    8.70
   0  -1  15  111.29    7.60
   0   1 -15   97.99   47.60
   0  -1  15  104.39    7.90
   0   1  15  106.39    7.90
   0   1  15   96.39    8.40
   0   1  15  103.69    7.80
   0  -1 -15   94.59   43.10
  -1   1  15   75.49   10.30
   1  -1  15   97.89    6.80
  -1   1  15   89.79    6.80
   1   1 -15  142.79   37.90
   1   1 -15   87.69    6.70
  -1  -1 -15   97.69    7.20
  -1   1  15   88.39    6.90
   1  -1  15  102.59    8.50
   1  -1  15   91.59    6.90
   1   1 -15   97.09    6.90
  -1   1  15   94.39    7.00
   1  -1 -15   75.69    7.60
   1   1  15   90.19    7.10
  -1  -1  15   84.39    6.90
  -1  -1  15  107.09   11.20
   1   1  15   87.89    6.80
  -1  -1  15   96.89    6.90
   1  -1 -15   80.29   33.80
   1  -1 -15   90.99    6.70
   1   1  15   99.09    8.50
   2  -1  15   21.30    2.00
   2   1 -15   20.60    2.10
   2  -1  15   22.00    2.70
   2   1 -15   23.20    2.30
   2   1 -15   23.60    2.10
   2   1 -15   46.20   30.40
  -2   1  15   20.50    2.40
   2  -1  15   23.90    3.90
  -2  -1 -15   22.70    2.70
  -2   1  15   21.80    2.50
   2   1  15   25.70    3.80
  -2   1 -15   20.30    2.70
   2  -1 -15   36.90   29.50
   2   1  15   23.50    2.80
   2  -1 -15   23.10    2.10
  -2  -1  15   20.60    2.30
   2   1  15   20.00    2.60
   2   1  15   22.40    2.00
  -2  -1  15   21.50    2.40
   2  -1 -15   22.10    2.10
  -3  -1 -15   46.60    5.20
   3  -1  15   43.30    4.70
   3  -1  15   46.10    4.50
   3  -1  15   53.19    5.30
   3   1 -15   49.90    4.10
   3   1 -15   49.80    3.90
   3   1 -15   88.59   36.00
   3   1 -15   50.89    4.00
  -3   1  15   52.49    4.50
  -3   1 -15   55.09    5.00
   3   1  15   44.80    4.70
   3   1  15   58.89    5.80
  -3  -1  15   48.10    4.50
  -3  -1  15   47.90    5.30
   3  -1 -15   67.59   34.80
   3  -1 -15   49.70    3.90
   3  -1 -15   51.99    4.10
   3   1  15   43.30    4.60
   4   1 -15   26.10    2.60
   4  -1  15   22.40    3.00
  -4   1  15   30.90    3.60
   4   1 -15   23.70    2.30
  -4   1  15   23.20    2.70
   4  -1  15   21.00    3.90
   4  -1  15   16.50    3.30
  -4  -1  15   29.80    2.70
   4  -1 -15   26.20    2.70
   4   1  15   26.70    3.40
   4   1  15   29.70    4.10
   4   1  15   29.30    3.50
   5  -1  15   -0.10    1.00
   5  -1  15   -0.60    1.00
   5   1 -15    0.80    1.00
   5  -1 -15    0.90    0.70
   5   1  15    0.30    1.00
   5   1  15   -0.50    1.10
   0   2 -15    1.30    1.00
   0  -2 -15  -48.50   45.30
   0  -2  15    2.70    0.90
   0  -2 -15    1.60    1.20
   0   2  15    4.10    1.20
   0  -2  15    2.70    0.80
   0   2  15    2.70    1.20
   0   2  15    4.70    1.20
   0   2 -15   22.50   52.59
   0  -2  15    2.00    0.80
   0   2 -15    3.20    1.20
   0   2  15    2.30    0.80
   0   2  15    2.90    3.30
   0  -2  15    4.70    3.40
   1   2 -15   11.50    1.80
   1   2 -15    6.30    1.30
   1  -2  15    7.60    1.20
  -1   2  15    7.30    1.40
   1  -2  15    7.50    2.80
  -1   2  15    5.80    1.40
   1   2 -15   58.89   36.50
   1  -2  15    9.10    1.50
  -1   2  15   10.20    6.40
   1  -2  15    8.40    1.30
   1   2  15    9.90    1.80
   1   2  15   11.60    3.30
  -1  -2  15   14.90    6.00
  -1  -2  15   10.70    1.40
   1   2  15    7.20    1.20
   1  -2 -15  -42.20   33.00
   1  -2 -15    9.50    1.60
   1   2  15   11.80    1.70
   2   2 -15   19.80   30.60
   2   2 -15   78.69    6.50
   2   2 -15   84.39    6.40
   2  -2  15   92.49    9.30
  -2   2  15   78.79    6.80
   2   2 -15   89.69    6.50
   2  -2  15   81.79    6.30
  -2  -2 -15   81.09    6.90
  -2  -2  15   89.49    6.60
   2  -2 -15   76.49   35.70
   2   2  15   90.99    8.30
   2   2  15   86.29    7.20
   2   2  15   88.09    6.30
   2  -2 -15   96.49    7.20
  -3   2  15   26.10    3.10
   3   2 -15   25.90    2.40
   3  -2  15   24.80    3.20
   3  -2  15   23.50    2.10
  -3  -2 -15   19.30    2.90
   3  -2  15   24.50    3.70
   3  -2  15   22.80    2.80
   3   2 -15   12.50   32.00
  -3   2  15   21.10    2.60
   3  -2  15   24.80    7.10
   3   2 -15   25.40    2.50
   3   2 -15   26.00    2.50
   3   2  15   26.60    4.00
   3  -2 -15  -34.30   31.60
  -3   2 -15   21.90    2.90
   3   2  15   23.70    6.10
   3  -2 -15   18.40    2.80
  -3  -2  15   28.60    2.80
   3   2  15   22.90    2.90
   3  -2 -15   29.20    3.20
   3   2  15   25.20    3.30
   3   2  15   24.40    3.10
   4   2 -15   49.10    3.90
   4  -2  15   43.50    4.40
   4  -2  15   43.20    4.60
  -4   2  15   49.99    4.40
  -4   2  15   37.80    3.90
   4  -2  15   36.80    4.30
   4   2 -15   48.50    3.80
  -4  -2  15   45.60    4.10
   4   2  15   43.40    4.40
   4  -2 -15   49.50    3.90
   4   2  15   44.80    4.80
   4   2  15   42.80    4.30
   5   2 -15    1.90    0.60
   5   2 -15    0.60    0.70
   5  -2  15    0.50    0.80
   5   2  15    0.70    1.20
   0   3  15   50.99    4.80
   0  -3  15   60.79    4.70
   0  -3 -15   47.60    5.10
   0   3 -15   44.50    4.70
   0  -3  15   60.79    7.00
   0  -3 -15   52.79    4.30
   0   3 -15   56.49    4.40
   0   3  15   56.79    4.40
   0  -3 -15   67.59   59.59
   0   3  15   60.09    7.30
   0   3  15   63.89    5.00
   1  -3  15   97.89    6.90
  -1   3  15   92.09    7.30
   1  -3  15   95.39    6.80
   1   3 -15  174.18   51.19
  -1   3  15   78.19   16.10
  -1   3  15   84.99    7.10
  -1   3  15   91.59    7.10
   1   3 -15   94.39    7.30
   1  -3  15   98.39    9.00
  -1  -3 -15   83.79    7.50
   1   3 -15   97.99    7.00
   1  -3 -15   92.99    6.90
  -1  -3  15  107.39   12.70
  -1  -3  15   88.19    6.90
   1  -3 -15   97.79   46.00
   1   3  15   89.99    7.00
   1  -3 -15   93.79    6.90
  -1   3 -15   95.39    7.10
   1   3  15   95.29    8.80
  -1   3 -15   79.59    7.20
   1   3  15   85.99    6.80
   1   3  15   97.29    7.60
  -1  -3  15   96.29    7.00
   2   3 -15  115.19    8.00
  -2   3  15   97.29    8.10
   2  -3  15  107.79    9.70
   2   3 -15   92.99    7.80
  -2  -3 -15   93.39    8.30
   2   3 -15   43.70   38.20
   2  -3  15  111.29    7.70
   2  -3  15  101.89    8.00
  -2   3 -15   91.29    8.20
   2  -3 -15  113.69   39.80
   2  -3 -15  110.89    8.10
  -2  -3  15  109.49    8.00
   2   3  15  111.99    9.60
   2  -3 -15  116.39    7.90
   2   3  15  114.09    8.90
   2   3  15  109.19    7.70
  -2   3 -15  112.19    8.10
   3  -3  15   22.00    2.70
   3  -3  15   14.00    4.60
   3  -3  15   22.40    1.90
   3  -3  15   16.10    3.10
   3   3 -15   19.00    2.30
   3   3 -15   20.10    2.00
  -3   3  15   25.10    4.10
  -3  -3 -15   22.80    3.00
  -3   3  15   19.90    2.50
   3   3 -15   20.50    2.10
   3  -3  15   15.30    6.50
   3   3 -15   28.90   36.20
   3  -3 -15   20.50    2.10
   3   3  15   15.40    2.30
   3  -3 -15   17.60    2.00
  -3   3 -15   16.40    3.20
   3  -3 -15    2.20   32.00
   3   3  15   25.20    4.90
   3   3  15   18.30    8.70
   3   3  15   15.70    3.00
   3   3  15   18.50    2.60
   4   3 -15   29.70    2.60
   4   3 -15   29.30    2.70
   4  -3  15   23.90    3.00
   4  -3  15   24.20    3.30
   4  -3  15   25.30    3.00
  -4   3  15   27.50    3.30
  -4  -3  15   26.00    2.80
   4   3  15   24.00    3.70
   4   3  15   25.80    3.00
   4  -3 -15   26.90    2.60
   4   3  15   26.10    3.10
   5   3 -15    1.90    0.80
   5  -3  15    0.80    1.00
   5   3 -15    2.00    0.60
   5   3  15    2.20    1.00
   5   3  15    2.10    0.90
   5  -3 -15    3.40    0.90
   0   4  15    1.10    1.10
   0  -4  15    0.10    0.70
   0   4 -15 -134.69   75.79
   0  -4 -15   27.70   68.29
   0   4  15    1.30    0.80
   0  -4  15   -1.40    4.60
   0   4 -15    0.50    1.00
   0   4  15    1.00    0.70
   0  -4 -15    1.10    0.80
   0   4 -15    0.70    1.20
   0   4  15   -3.50    6.70
   1  -4  15   53.49    4.40
   1   4 -15   26.20   48.30
   1  -4  15   56.49    7.10
   1  -4  15   58.79    4.30
   1   4 -15   56.39    4.50
   1   4 -15   54.89    4.80
  -1   4  15   55.79    4.50
  -1  -4 -15   53.69    5.00
  -1   4 -15   50.09    4.40
   1   4  15   53.79    5.20
  -1   4 -15   47.60    4.70
   1  -4 -15   51.39   41.20
   1   4  15   51.99    6.90
  -1  -4  15   51.19    4.40
   1  -4 -15   52.69    4.20
   1  -4 -15   51.09    4.30
   1   4  15   50.89    4.40
  -2   4  15    1.50    1.20
   2   4 -15    2.10    0.90
   2   4 -15    3.10   44.80
   2  -4  15   -1.50    2.80
   2  -4  15    0.70    0.80
  -2   4  15    2.00    1.10
   2  -4 -15    0.90    0.80
  -2   4 -15    1.00    1.00
   2   4  15    5.30    2.10
   2   4  15   -0.30    3.30
   2   4  15    2.10    1.30
   2  -4 -15   26.10   35.30
   2  -4 -15    2.20    0.90
  -2   4 -15    0.20    1.40
   3   4 -15    1.60    0.90
   3  -4  15    0.10    3.40
  -3   4  15    1.30    0.90
   3   4 -15  -31.30   43.40
   3   4 -15    2.30    1.20
  -3   4  15    1.10    1.20
   3   4 -15    1.30    0.80
   3  -4  15    0.40    0.60
   3   4  15    2.30    1.10
   3   4  15    0.20    1.50
   3   4  15    1.80    1.10
  -3   4 -15    0.70    1.10
   3  -4 -15    0.80    0.70
   3   4  15   -3.10    3.30
   3  -4 -15    2.10    0.90
   3  -4 -15  -36.00   32.10
  -3   4 -15    0.50    0.90
   4  -4  15   20.00    3.10
  -4   4  15   18.10    3.50
   4   4 -15   22.60    2.20
   4  -4  15   19.50    2.30
   4   4 -15   22.60    2.40
   4  -4 -15   21.60    2.20
   4   4  15   22.50    2.60
   4   4  15   19.40    2.50
   5  -4  15   -0.70    1.00
   5   4 -15    0.30    0.50
   5   4 -15   -0.10    0.60
   5   4  15    0.30    0.70
   5  -4 -15    0.60    0.50
   5   4  15    0.70    0.70
   0  -5  15    0.30    6.30
   0   5 -15  -28.60  106.79
   0   5  15    3.50    6.10
   0   5  15    2.90    1.10
   0  -5  15    3.40    1.00
   0   5 -15    3.80    1.60
   0   5  15    2.00    1.30
   0  -5 -15    1.70    1.00
   0   5 -15    3.90    1.60
   1   5 -15  117.19   71.59
  -1   5  15   23.90    2.50
   1  -5  15   22.10    2.50
  -1  -5 -15   23.00    2.60
  -1   5  15   19.50    2.90
   1  -5  15   23.50    5.70
   1  -5  15   23.50    2.30
  -1   5 -15   22.30    2.80
   1  -5 -15   26.50    2.60
  -1   5 -15   24.70    3.00
  -1  -5  15   21.30    2.40
   1   5  15   26.30    2.50
   1  -5 -15  -38.70   44.10
   1   5  15   27.00    3.60
   1   5  15   18.40    2.40
   1  -5 -15   26.70    2.40
   1   5  15   31.10    5.80
   2   5 -15   28.30    2.80
   2  -5  15   32.30    5.40
   2  -5  15   28.00    2.40
  -2   5  15   24.60    3.50
  -2   5  15   25.50    3.40
   2   5 -15   11.20   58.79
  -2   5 -15   22.50    2.80
   2   5  15   24.70    2.70
   2  -5 -15   24.30    2.40
   2  -5 -15   25.20    2.50
  -2   5 -15   20.70    3.00
   2   5  15   29.20    5.30
   2   5  15   20.70    2.60
   2   5  15   18.90    3.40
   2  -5 -15   64.69   38.00
  -3   5  15   13.60    2.50
   3   5 -15   12.30    1.90
   3   5 -15   33.10   54.19
   3  -5  15   10.80    3.50
   3  -5 -15   24.10   64.99
   3   5  15    9.90    3.90
   3   5  15    8.50    2.40
  -3   5 -15   11.00    2.00
   3  -5 -15   19.80    3.10
   4   5 -15    5.90    1.40
  -4   5  15    4.30    1.60
   4  -5  15    3.20    1.50
   4   5 -15    8.20    1.40
   4  -5 -15    4.30    0.90
   4   5  15    5.70    1.40
   4   5  15    5.60    1.30
   4   5  15    3.30    1.00
   5   5 -15    1.70    0.50
   5  -5  15    1.10    1.20
   5   5 -15    1.00    0.60
   5  -5 -15    1.30    0.50
   5   5  15    1.20    0.80
   5   5  15    1.10    0.60
   0  -6 -15  -46.90  152.58
   0   6 -15 -213.88  217.38
  -1   6  15   16.80    3.30
   1   6 -15   54.69  123.09
   1  -6  15   21.30    3.30
   1  -6  15   23.00    6.10
   1  -6  15   22.80    2.50
  -1  -6 -15   26.70    2.50
  -1   6  15   24.20    2.80
   1   6  15   25.40    3.00
   1  -6 -15   29.60    2.60
  -1  -6  15   24.30    2.60
   1   6  15   17.20    5.40
   1   6  15   30.10    3.70
   1  -6 -15  -15.10   54.39
  -1   6 -15   25.50    3.00
  -1   6 -15   28.60    3.50
   2  -6  15   14.10    1.80
   2   6 -15  213.18   81.19
   2   6 -15   14.70    2.20
   2  -6  15   20.30    6.00
  -2   6  15   11.50    2.30
  -2   6  15   12.40    2.00
   2  -6 -15   18.10    1.90
   2  -6 -15  -29.70   47.00
   2  -6 -15   16.40    1.90
   2   6  15   13.60    1.90
   2   6  15   15.20    4.90
   2   6  15   13.40    2.80
  -2   6 -15   13.90    2.40
   2   6  15   19.80    2.70
   3  -6  15   51.89    6.10
   3   6 -15   54.39    4.50
   3   6 -15   44.30   66.59
  -3   6  15   53.29    4.70
   3   6 -15   47.90    4.30
   3  -6  15   54.59    4.00
   3   6 -15   55.09    4.30
   3   6  15   43.90    4.30
   3   6  15   56.19    4.70
   3   6  15   48.40    6.70
   3  -6 -15   62.09   45.40
   3  -6 -15   54.89    4.10
   3  -6 -15   55.09    4.30
  -3   6 -15   48.90    4.80
   3   6  15   57.39    6.30
   4   6 -15   -0.20    0.80
   4   6 -15    0.00    0.60
   4   6  15    0.00    0.60
   4  -6 -15    0.90    0.60
  -4  -6  15    0.40    0.90
   4   6  15    1.10    1.00
   4   6  15    0.70    0.80
   0  -7 -15   51.59    4.20
   0  -7  15   48.70    4.20
   0  -7  15   52.79   12.10
   0   7  15   51.69    4.40
   0   7 -15   51.19    5.10
  -1   7  15   21.00    2.50
   1   7 -15   23.20    3.20
  -1  -7 -15   19.70    2.10
   1  -7  15   18.80    2.10
   1   7 -15   57.89  125.69
   1  -7  15   17.80    2.20
  -1   7 -15   18.60    3.20
   1   7  15   16.60    2.30
  -1   7 -15   16.70    2.80
   1  -7 -15   17.60    2.00
  -1  -7  15   18.10    2.30
   1   7  15   23.80    4.10
   2   7 -15   91.29   87.79
   2  -7 -15   53.69   54.69
   3   7 -15    0.60    0.80
   3  -7  15    0.10    0.60
   3   7 -15    0.90    0.90
  -3   7  15    0.30    0.90
   3  -7 -15    0.90    0.60
  -3   7 -15    0.10    1.20
   3   7  15    0.20    0.90
  -4   7  15    4.40    1.10
   4  -7  15    5.20    1.30
   4   7  15    6.50    1.10
   4   7  15    6.20    0.90
  -4  -7  15    6.00    1.10
   0  -8  15    0.60    0.90
   0   8  15    0.90    1.60
   0   8  15    2.50    1.00
   0   8 -15    0.80    1.50
   0  -8 -15    0.30    0.80
   0  -8  15  -23.40   19.50
   1  -8  15   81.69    5.80
  -1  -8 -15   69.69    5.70
   1  -8  15   63.79    5.80
   1  -8  15   97.89   12.40
   1   8 -15   72.39    6.40
  -1   8  15   81.79    6.10
   1  -8 -15   51.89   95.09
  -1   8 -15   69.19    6.50
   1   8  15   90.59    8.60
  -1  -8  15   78.59    5.90
   1   8  15   44.30   12.30
   1  -8 -15   73.89    5.70
   1   8  15   71.49    5.70
   2  -8  15   10.60    1.50
   2  -8  15    4.70    8.20
  -2   8  15   14.60    2.10
  -2  -8  15    9.20    1.50
  -2   8 -15    9.90    2.20
   2  -8 -15   10.00    1.30
   2   8  15   10.90    7.60
   3  -8  15    0.40    0.50
  -3   8  15    0.60    0.80
   3   8 -15    0.80    0.70
   3  -8 -15    0.60    0.50
  -3   8 -15   -0.20    1.20
   4  -8  15    0.90    0.90
  -4   8  15    1.00    0.60
  -4  -8  15    1.00    0.70
   0   9 -15    1.90    1.50
   0  -9  15    3.10    1.10
   0   9  15    2.10    0.90
   0  -9 -15    2.90    0.90
   1  -9  15    7.90    1.30
  -1  -9 -15   11.90    1.80
  -1   9  15    4.90    1.20
   1  -9 -15    8.10    1.20
  -1  -9  15    6.30    1.20
  -1   9 -15    6.30    1.80
  -2   9  15    8.50    1.50
   2  -9  15   14.10    1.60
  -2   9 -15   11.60    2.70
   2  -9 -15   12.60    1.40
  -3   9  15    0.70    0.70
   3   9 -15    0.00    0.50
   3  -9  15    0.40    0.80
   3  -9 -15    0.30    0.60
   3   9  15    0.90    0.70
  -3   9 -15    0.10    1.00
   0  10  15    5.40    1.30
   0 -10 -15    2.90    0.80
   0 -10  15    6.40    1.40
   0  10 -15    3.10    1.50
   0 -10  15    2.60    0.80
   1 -10  15    0.80    0.60
  -1  10  15    1.80    0.80
  -1 -10 -15    1.60    0.80
  -1  10 -15    1.80    1.40
  -1 -10  15    1.40    0.70
   1 -10 -15    1.40    0.60
  -2  10  15    1.30    0.70
   2 -10  15    0.30    0.40
   2 -10 -15    0.40    0.40
  -2  10 -15    0.50    1.30
   0 -11 -15    0.80    0.60
   0 -11  15    0.00    0.70
  -1  11  15    5.50    0.80
   1 -11  15    3.80    1.00
  -1  11 -15    4.80    1.20
   1 -11 -15    4.20    0.80
   0   0  16  136.99   11.40
   0   0 -16   59.69   48.00
   0   0  16  116.39    9.20
   0   0  16  127.79    9.50
   0   0  16  140.69    9.50
   0   0  16  126.29    9.80
  -1   0 -16  151.38   11.00
   1   0 -16  129.09   37.90
   1   0 -16  144.59   10.40
   1   0  16  151.08   12.10
   1   0 -16  140.19   11.40
  -1   0  16  151.48   11.00
  -1   0  16  148.29   14.20
   1   0  16  148.19   10.50
  -1   0  16  143.39   10.60
   1   0  16  135.69   10.60
   2   0 -16   76.79    6.20
   2   0 -16  104.69   33.70
  -2   0  16   83.99    6.50
   2   0 -16   89.49    6.40
  -2   0 -16   97.59    8.40
   2   0  16   83.09    6.20
   2   0  16   73.69    6.70
   2   0 -16   88.49    6.20
  -2   0  16   89.39    6.60
   2   0  16   79.69    7.20
  -3   0 -16   41.80    4.00
   3   0  16   43.90    3.20
   3   0  16   40.00    4.00
   3   0  16   34.00    3.90
   3   0 -16   35.70    3.20
  -3   0  16   38.70    4.70
   3   0  16   42.50    4.90
  -3   0  16   40.50    3.80
   3   0 -16   24.30   35.00
   3   0 -16   42.70    3.70
   4   0 -16    4.40    1.10
   4   0  16    4.30    1.60
   4   0  16    5.00    2.10
  -4   0  16    1.70    1.40
   4   0 -16    2.60    0.70
   4   0  16    5.40    1.70
  -4   0  16    5.30    1.30
   5   0  16    6.30    1.50
   5   0 -16    6.20    1.10
   5   0  16    6.80    1.80
   0  -1  16  244.78   17.50
   0  -1 -16  274.97   62.89
   0   1 -16  316.67   61.99
   0   1  16  236.98   17.60
   0  -1  16  260.47   17.60
   0  -1  16  257.47   19.40
   0   1 -16  268.27   17.90
   0   1  16  226.88   17.40
   0  -1 -16  237.48   17.50
   0   1  16  257.67   19.60
   0   1  16  257.97   17.70
   1  -1  16  466.75   31.60
   1  -1  16  415.66   31.80
  -1  -1 -16  464.25   32.00
   1   1 -16  458.05   31.60
   1   1 -16  409.06   32.30
  -1   1  16  445.16   31.80
  -1   1  16  465.85   31.80
   1  -1  16  475.75   33.30
   1   1 -16  446.46   66.59
   1   1  16  472.35   32.00
  -1   1 -16  459.85   32.00
   1  -1 -16  376.16   59.79
  -1  -1  16  414.26   36.60
  -1  -1  16  469.75   31.90
   1  -1 -16  487.35   31.70
   1   1  16  475.15   31.60
   2   1 -16   28.00    2.60
  -2  -1 -16   30.50    3.30
   2   1 -16   31.70    2.70
   2  -1  16   35.70    5.30
  -2   1  16   28.60    2.90
   2   1 -16   31.60    2.70
  -2   1  16   28.70    3.10
   2  -1  16   31.20    2.60
   2  -1  16   28.90    3.00
  -2  -1  16   33.90    3.00
   2   1  16   26.00    3.20
  -2  -1  16   30.10    3.00
  -2   1 -16   29.90    3.20
   2   1  16   35.80    5.20
   2   1  16   31.50    3.30
   2  -1 -16   32.20    2.70
   2   1  16   29.70    2.60
  -3  -1 -16  140.19   10.90
   3  -1  16  151.48   10.30
   3  -1  16  132.09   11.00
   3   1 -16  153.68   10.50
   3  -1  16  162.78   11.80
  -3   1  16  150.38   10.90
   3  -1  16  143.59   13.60
   3   1 -16  147.39   10.50
   3  -1  16  136.69   10.90
   3   1 -16  161.98   10.50
  -3   1  16  151.78   10.80
   3   1 -16  133.89   43.50
  -3  -1  16  125.89   10.60
   3  -1 -16  133.69   10.40
   3   1  16  139.39   15.40
   3   1  16  145.79   11.80
  -3  -1  16  142.89   10.70
   3   1  16  129.39   11.00
   3  -1 -16  112.79   41.90
   3  -1 -16  143.29   10.50
  -3   1 -16  131.09   10.80
   4   1 -16   23.10    2.40
  -4   1  16   22.40    3.00
   4   1 -16   20.10    2.20
   4  -1  16   19.50    4.60
   4  -1  16   20.70    3.10
  -4   1  16   26.60    3.40
   4  -1  16   18.10    3.00
   4   1  16   20.40    2.80
  -4  -1  16   20.90    2.90
   4   1  16   21.60    3.00
   4   1  16   23.40    4.60
   4  -1 -16   27.40    2.40
  -4  -1  16   30.00    3.20
   5  -1  16    6.70    2.00
   5   1 -16    5.30    1.00
   5  -1  16    3.30    1.20
   5   1  16    6.20    1.50
   5  -1 -16    6.10    1.00
   5   1  16    5.50    1.30
   0   2  16  669.33   43.00
   0   2 -16  548.85   42.90
   0  -2  16  659.63   42.70
   0  -2  16  636.64   44.50
   0   2 -16  605.14   42.50
   0   2  16  644.64   44.60
   0   2  16  580.34   43.10
   0  -2 -16  609.84   42.60
   0  -2 -16  593.04   43.90
   0   2  16  634.44   42.70
   0   2  16  603.04   42.80
  -1   2  16  262.47   18.00
  -1   2  16  253.57   22.70
   1  -2  16  247.68   17.60
   1   2 -16  241.88   17.70
  -1   2  16  248.48   18.00
  -1   2  16  227.98   17.80
   1  -2  16  262.87   19.40
  -1  -2 -16  249.88   18.10
   1   2 -16  281.37   58.19
  -1   2  16  250.27   17.90
   1   2 -16  274.17   18.10
   1  -2  16  236.78   17.70
  -1  -2  16  266.47   22.50
   1  -2 -16  232.28   18.10
  -1  -2  16  263.07   18.00
   1  -2 -16  254.87   17.70
   1   2  16  261.17   18.00
   1   2  16  263.07   18.20
  -1  -2  16  240.38   17.70
   1   2  16  257.17   19.50
   1  -2 -16  239.98   52.99
   1   2  16  245.48   17.60
   2   2 -16  151.28   11.50
   2   2 -16  154.28   11.50
   2  -2  16  175.08   13.20
  -2   2  16  151.38   11.80
   2   2 -16  131.49   43.00
   2  -2  16  153.18   11.40
  -2   2  16  162.58   12.40
  -2  -2 -16  148.09   12.20
   2   2 -16  155.98   11.60
   2  -2 -16  170.18   11.60
   2   2  16  180.08   13.30
   2  -2 -16  159.48   42.70
  -2   2 -16  147.19   12.00
   2   2  16  171.48   11.40
   2   2  16  174.58   12.40
   2  -2 -16  173.78   11.60
  -2  -2  16  174.38   11.80
   2   2  16  137.99   11.80
   3  -2  16   30.40    2.50
  -3   2  16   28.70    4.00
   3   2 -16   32.60    2.90
   3  -2  16   36.00    9.10
   3  -2  16   30.20    3.20
   3  -2  16   28.90    3.60
   3   2 -16   33.00    2.80
   3   2 -16   32.70    2.70
  -3   2  16   33.70    3.70
   3   2 -16   54.59   37.50
   3  -2  16   31.40    4.60
  -3  -2 -16   24.50    3.30
  -3  -2  16   25.00    2.90
   3  -2 -16   27.10    2.70
   3  -2 -16   29.60    2.80
  -3   2 -16   24.30    3.80
   3   2  16   27.80    3.70
   3   2  16   32.70    4.50
  -3  -2  16   32.40    3.30
   3   2  16   24.50    3.10
   3  -2 -16   14.00   34.00
   4   2 -16   27.80    3.00
   4  -2  16   22.80    3.30
  -4   2  16   27.90    3.10
   4  -2  16   19.80    3.00
   4  -2  16   25.50    3.10
   4   2 -16   26.90    2.50
   4   2  16   30.80    5.30
   4  -2 -16   29.10    2.60
  -4  -2  16   27.00    2.80
   4   2  16   27.50    3.10
   4   2  16   27.40    3.10
   5  -2  16    2.60    1.10
   5  -2  16    2.20    0.90
   5   2  16    2.10    0.90
   5  -2 -16    4.00    0.90
   5   2  16    3.90    1.20
   0   3 -16   64.39    5.80
   0   3  16   72.99    5.60
   0  -3 -16   71.49    5.70
   0   3  16   65.89    5.40
   0   3  16   80.99   10.60
   0  -3  16   70.49    5.40
   0   3 -16   76.19    5.60
   0   3  16   76.59    6.30
   0  -3 -16  147.59   73.39
   0  -3  16   65.69    8.90
   0   3 -16   -4.40   72.09
   0  -3 -16   63.59    5.90
   0   3  16   74.19    6.00
   1  -3  16  387.96   26.40
  -1  -3 -16  351.26   27.00
   1   3 -16  392.06   27.00
  -1   3  16  380.26   26.70
   1  -3  16  385.66   26.60
   1   3 -16  450.15   76.39
   1  -3  16  405.06   26.70
  -1  -3 -16  364.96   26.60
  -1   3  16  345.17   26.80
   1  -3  16  411.36   28.50
  -1   3  16  340.37   26.50
  -1  -3  16  363.96   30.70
   1   3  16  389.76   28.40
   1  -3 -16  355.26   26.60
   1   3  16  394.46   26.40
  -1   3 -16  400.66   26.70
  -1  -3  16  384.96   26.50
   1   3  16  399.86   27.20
   1  -3 -16  382.76   26.50
   1  -3 -16  337.77   65.39
   2   3 -16   48.70    5.10
   2  -3  16   56.59    4.80
  -2  -3 -16   55.09    6.10
   2   3 -16   55.79   40.40
   2   3 -16   57.59    4.80
   2  -3  16   62.19    7.10
   2   3 -16   68.99    6.50
  -2   3  16   48.30    5.70
   2  -3  16   58.19    4.60
  -2   3  16   57.09    5.20
   2   3 -16   63.19    4.80
   2   3  16   61.59    6.80
   2   3  16   62.49    5.70
   2  -3 -16   67.49    5.30
   2  -3 -16   62.29    4.90
   2   3  16   51.59    5.30
  -2  -3  16   63.19    4.90
  -2   3 -16   51.49    6.00
   2  -3 -16    6.60   38.10
   2   3  16   62.39    4.60
  -2   3 -16   64.29    5.00
   3   3 -16   71.19   42.90
   3  -3  16   68.59    6.60
   3   3 -16   79.79    6.00
   3   3 -16   79.69    5.80
  -3  -3 -16   80.39    6.60
  -3   3  16   76.79    6.30
   3  -3  16   81.49    6.40
   3  -3  16   89.29    9.40
  -3   3  16   72.99    6.50
   3  -3 -16   80.09    5.80
   3   3  16   72.59    6.30
  -3   3 -16   78.59    6.30
   3  -3 -16   69.79   35.10
   3   3  16   72.79    6.90
   3  -3 -16   82.79    6.00
   3   3  16   83.19    7.70
   3   3  16   70.79    6.30
  -3  -3  16   74.39    6.20
  -3   3 -16   73.49    6.70
   4   3 -16    4.30    1.20
   4  -3  16    5.50    1.60
   4  -3  16    6.40    1.90
  -4   3  16    7.40    1.50
   4   3 -16    5.90    1.10
   4  -3 -16    6.30    1.20
  -4  -3  16    6.00    1.40
   4   3  16    4.80    1.40
   4   3  16    5.80    1.50
   5  -3  16    0.60    0.90
   5   3 -16    1.50    1.20
   5  -3 -16    0.40    0.60
   5   3  16    1.00    0.80
   5   3  16   -0.10    0.60
   0   4 -16  164.18   11.80
   0   4 -16  261.37   84.49
   0  -4 -16  159.98   11.60
   0   4 -16  141.69   11.90
   0   4  16  160.38   15.40
   0   4  16  147.39   12.00
   0   4  16  173.88   12.30
   0  -4  16  189.08   18.70
   0  -4 -16  231.78  113.09
   0   4  16  160.88   11.50
   0  -4  16  167.18   11.60
   1  -4  16  189.78   14.00
  -1  -4 -16  197.18   14.10
  -1   4  16  177.58   14.40
   1  -4  16  198.48   14.10
   1   4 -16  190.68   14.40
  -1   4  16  191.78   14.30
   1   4 -16  202.98   65.69
  -1  -4 -16  187.68   14.50
   1  -4 -16  209.28   14.00
  -1  -4  16  198.78   14.00
   1   4  16  210.28   14.90
   1  -4 -16  199.18   54.69
   1   4  16  212.98   14.10
   1  -4 -16  198.88   14.50
  -1   4 -16  171.08   14.70
   2  -4  16  259.27   20.30
   2  -4  16  265.07   17.90
  -2   4  16  258.47   18.30
   2   4 -16  210.08   64.19
   2   4 -16  271.47   18.20
   2  -4 -16  255.87   17.90
  -2   4 -16  221.78   18.40
  -2   4 -16  256.37   18.30
   2   4  16  261.47   19.10
   2   4  16  255.97   19.80
   2  -4 -16  186.18   47.60
   2  -4 -16  265.67   18.00
   2   4  16  223.68   18.40
   3  -4  16   44.20    3.40
  -3   4  16   41.20    4.60
   3   4 -16   47.10    3.60
   3   4 -16   45.80    3.80
   3   4 -16   17.50   47.10
   3   4 -16   42.70    3.70
   3  -4  16   45.80    5.60
  -3   4  16   45.50    4.10
   3  -4 -16   46.20    3.60
  -3   4 -16   37.20    4.10
   3  -4 -16   18.40   41.20
  -3   4 -16   40.70    4.10
   3   4  16   41.40    4.00
   3  -4 -16   48.90    3.90
   3   4  16   37.90    4.70
   3   4  16   43.60    6.30
   3   4  16   39.60    3.90
   4   4 -16   16.50    1.90
   4  -4  16   13.30    2.00
   4   4 -16   18.40    2.00
  -4   4  16   16.00    2.40
   4  -4 -16   17.00    1.80
   4   4  16   15.50    2.10
  -4  -4  16   15.80    2.10
   4   4  16   18.70    2.50
   5   4 -16    1.70    0.70
   5  -4  16    1.30    1.00
   5   4  16    0.70    0.60
   5   4  16    0.70    0.70
   5  -4 -16    1.50    0.60
   0   5  16   52.19    4.40
   0   5 -16   52.29    4.50
   0   5  16   53.69   10.20
   0  -5  16   47.10    4.10
   0  -5 -16  124.29  103.39
   0   5 -16  115.99  116.99
   1  -5  16  175.48   12.10
  -1   5  16  145.29   12.70
   1   5 -16  166.08   12.70
   1  -5  16  175.08   12.30
   1  -5  16  146.69   14.70
   1   5 -16   36.60   73.19
  -1   5  16  177.68   12.50
  -1  -5 -16  182.48   12.60
   1   5  16  176.28   13.20
   1  -5 -16  165.68   12.10
  -1   5 -16  159.58   12.70
   1  -5 -16  101.89   57.29
  -1  -5  16  158.78   12.50
  -1   5 -16  166.38   12.50
   1   5  16  164.88   15.00
   1   5  16  185.08   12.30
   2  -5  16  108.19    8.00
   2   5 -16  111.79    8.40
   2   5 -16   31.30   61.09
   2  -5  16  106.29   10.80
  -2   5  16  112.49    8.50
   2   5  16  103.59    8.90
   2  -5 -16  111.19    8.10
   2  -5 -16  103.59    8.00
   2  -5 -16  126.09   50.09
   2   5  16  103.19   10.60
   2   5  16  114.09   10.40
   3   5 -16    8.20    1.40
   3   5 -16   11.10    1.70
  -3   5  16   12.20    2.00
   3   5 -16  -43.60   58.19
  -3   5  16    6.30    2.50
   3   5 -16    7.50    1.30
   3  -5  16   12.10    3.90
   3  -5  16   10.00    1.30
  -3   5 -16    9.20    2.20
   3   5  16    9.10    2.30
   3   5  16    6.20    2.10
   3  -5 -16   11.30    1.60
   3  -5 -16   22.20   39.70
  -3   5 -16    5.30    1.70
   3   5  16    9.50    1.70
   3  -5 -16   10.10    1.30
   3   5  16   10.50    3.90
  -4   5  16    8.00    1.50
   4  -5  16    8.40    2.00
   4   5 -16    9.30    1.40
   4   5  16    6.60    1.80
   4  -5 -16    9.50    1.30
  -4   5 -16    6.30    1.60
   4   5  16    5.20    1.20
  -4  -5  16    8.50    1.50
   5  -5  16    9.50    1.50
   5  -5 -16    7.50    1.00
   5   5  16    8.40    1.00
   0  -6 -16  112.39  119.49
   0   6  16  290.47   26.60
   0  -6  16  312.27   27.00
   0  -6  16  286.97   20.30
   0   6 -16  210.68  204.48
   0   6  16  309.47   20.50
   0  -6 -16  276.77   20.30
   0   6 -16  265.27   20.80
  -1   6  16   51.39    5.70
   1   6 -16  161.18  122.59
   1  -6  16   51.29    5.30
   1   6 -16   55.99    5.40
  -1   6  16   62.59    5.00
   1  -6  16   55.69    9.20
  -1  -6 -16   59.09    4.70
   1  -6  16   58.79    4.70
   1   6  16   39.70    7.20
  -1  -6  16   55.09    4.80
   1  -6 -16   61.39    4.70
   1  -6 -16   39.60   63.59
   1   6  16   67.79    5.20
  -1   6 -16   57.59    5.30
  -1   6 -16   58.99    5.20
  -2   6  16   15.90    3.10
   2   6 -16  -62.19   73.49
   2  -6  16   20.50    2.20
   2   6 -16   20.30    2.50
  -2   6  16   21.50    2.60
   2  -6  16   17.60    5.50
   2  -6 -16   21.00    2.20
   2   6  16   28.00    5.40
   2  -6 -16   22.80    2.30
   2   6  16   20.10    2.80
  -2   6 -16   20.10    2.70
   2  -6 -16  -42.50   47.10
  -2   6 -16   21.60    3.00
  -3   6  16   16.70    2.30
   3  -6  16   16.00    1.70
   3   6 -16   15.20    2.10
   3   6 -16   16.50    2.00
  -3   6 -16   20.70    3.90
   3   6  16   20.70    2.30
   3   6  16   17.90    2.30
   3  -6 -16   20.80    2.00
   3  -6 -16   18.00    1.80
   4   6 -16    5.70    1.10
  -4   6  16    7.90    1.40
   4  -6 -16    9.40    1.20
   4   6  16    8.40    1.20
  -4  -6  16    8.50    1.30
   4   6  16    9.40    1.30
   0   7  16  196.48   13.60
   0   7 -16  180.68   14.00
   0   7  16  175.58   14.30
   0  -7 -16  182.78   13.30
   0  -7  16  190.18   13.40
   1   7 -16  -35.80  145.39
  -1   7  16   92.49    7.20
   1   7 -16   95.59    8.90
   1  -7  16   86.79    6.80
   1  -7 -16  178.68   85.99
   1  -7 -16   87.29    6.80
  -1   7 -16   99.09    8.00
   1   7  16   78.19   12.40
   1   7  16   92.89    8.30
  -1   7 -16   79.09    7.70
   2  -7  16    8.60    5.80
  -2   7  16    7.40    1.60
   2   7 -16  -64.19   94.69
   2  -7  16    5.00    1.10
  -2   7 -16    5.00    1.70
   2   7  16    8.90    2.60
   2   7  16    5.60    5.40
   2  -7 -16   57.39   59.49
  -2   7 -16    5.30    2.00
   2  -7 -16    5.20    1.00
  -2  -7  16    2.80    1.30
  -3   7  16   35.40    3.30
   3  -7  16   32.20    2.80
   3   7 -16   37.20    3.00
  -3   7 -16   29.40    3.90
   3  -7 -16   33.10    2.70
   4  -7  16    1.30    0.90
  -4   7  16    2.00    0.70
  -4  -7  16    2.10    1.00
   0   8 -16   77.99    7.50
   0  -8  16   95.29    7.00
   0   8  16   86.29    8.00
   0  -8 -16   91.69    6.90
   0   8  16  103.69    7.20
  -1   8  16    6.20    1.40
  -1  -8 -16    6.80    1.30
   1  -8  16    4.50    1.20
   1   8 -16    9.30    2.20
   1   8  16    9.20    1.30
  -1   8 -16    6.80    2.00
  -1  -8  16    7.50    1.60
   1  -8 -16    7.10    1.20
   1   8  16   11.80    3.00
   2  -8  16   81.39    5.80
  -2   8  16   86.09    6.30
  -2   8 -16   67.69    6.60
   2  -8 -16   74.39    5.80
  -2  -8  16   74.49    6.40
   3  -8  16   10.10    1.80
  -3   8  16   10.60    1.60
   3   8 -16    9.50    1.20
   3  -8 -16    6.10    0.90
  -3   8 -16    4.70    1.50
   0   9  16   38.40    3.10
   0  -9  16   35.10    3.00
   0  -9 -16   29.00    3.00
   0   9 -16   29.20    3.80
  -1  -9 -16   38.60    3.60
  -1   9  16   42.80    3.60
   1   9 -16   41.70    3.90
   1  -9  16   39.10    3.30
   1  -9 -16   36.10    3.20
  -1  -9  16   37.80    3.50
  -1   9 -16   35.10    4.20
   2  -9  16   14.20    1.60
  -2   9  16   17.20    2.00
   2  -9 -16   14.50    1.50
  -2   9 -16   14.40    2.60
   3  -9  16   17.30    2.30
   3   9 -16   16.20    1.40
  -3   9  16   14.00    1.80
   3   9  16   15.80    1.60
  -3  -9  16   12.90    1.60
  -3   9 -16    9.90    2.20
   0 -10 -16   38.70    3.40
   0  10  16   46.30    3.40
   0 -10  16   40.80    3.40
  -1  10  16   19.30    1.90
  -1 -10 -16   17.70    2.00
   1 -10  16   17.30    1.90
   1 -10 -16   15.10    1.70
  -1 -10  16   18.30    2.20
  -2  10  16   13.70    1.40
   2 -10  16   11.20    1.20
   2  10 -16   12.30    1.40
   2 -10 -16   10.40    1.10
  -2  10 -16   11.60    1.90
   0 -11 -16   21.70    1.70
   0 -11  16   18.50    1.70
   0  11 -16   20.90    1.90
   0   0 -17   43.60   52.59
  -1   0  17    1.40    0.80
  -1   0  17    1.50    0.90
   1   0  17    3.40    0.80
  -1   0  17    1.80    1.00
   1   0  17   -0.30    2.50
  -1   0  17   11.90    7.50
   1   0  17    3.40    1.10
   1   0 -17    0.80    0.70
   1   0  17    2.70    1.30
   1   0 -17    1.60    1.30
  -1   0 -17    1.30    1.10
   1   0 -17    0.50   33.80
   2   0  17  110.79    7.70
  -2   0  17  105.19    8.10
   2   0  17  104.69    8.20
  -2   0 -17  109.29    9.30
   2   0  17   94.59    8.20
   2   0 -17   99.69    7.90
   2   0 -17   88.99   38.60
   2   0  17  122.69    9.70
  -2   0  17  111.29    8.20
   3   0  17   15.80    1.70
   3   0 -17   18.40    2.00
   3   0 -17   20.60   37.90
   3   0 -17   17.90    1.90
   3   0  17   12.80    2.40
   3   0  17   11.60    6.50
  -3   0  17   16.30    2.20
  -3   0 -17   16.20    2.50
   3   0  17   16.30    4.10
   4   0  17   15.40    2.60
  -4   0  17   10.00    2.40
   4   0 -17   19.00    2.00
   4   0  17   19.70    3.00
   4   0  17   14.00    2.50
   5   0 -17    1.20    0.70
   5   0  17   -0.20    0.70
   5   0  17    0.50    0.80
   0   1  17   15.90    8.60
   0   1 -17  -11.00   57.29
   0   1 -17   22.70    3.20
   0   1  17   21.10    2.20
   0   1  17   19.80    2.00
   0  -1 -17   28.60    3.60
   0  -1  17   16.80    2.60
   0  -1  17   22.80    5.00
   0   1  17   21.80    2.50
   0  -1  17   19.80    2.00
   0  -1 -17  -71.49   52.49
   0  -1  17   16.50    2.00
   0   1  17   22.80    2.20
   0  -1  17   20.20    2.20
  -1   1  17    3.90    1.00
  -1   1  17   -7.80    8.50
   1  -1  17   -0.60    2.60
  -1  -1 -17    0.90    1.10
  -1   1  17    1.30    1.10
   1   1 -17    1.20    1.20
   1   1 -17    4.00   37.50
   1   1 -17    0.80    0.70
   1  -1  17    1.40    1.10
   1  -1  17    0.80    0.60
   1  -1 -17    0.90    1.30
   1   1  17    2.90    2.90
   1  -1 -17   -7.90   39.50
  -1  -1  17    3.00    1.10
   1   1  17    3.50    1.80
  -1  -1  17    0.20    6.70
  -1  -1  17    1.80    1.00
   1  -1 -17    1.60    0.80
   1   1  17    1.30    0.70
  -1   1 -17    1.70    1.20
   1   1  17    2.10    1.40
   1  -1 -17    2.00    0.80
  -2   1  17  100.29    7.60
   2  -1  17   83.29    7.70
   2  -1  17  106.59    9.20
   2   1 -17  160.18   42.60
   2  -1  17   90.89    7.80
   2   1 -17   96.19    7.30
  -2   1  17   95.29    7.70
  -2  -1  17  103.39    7.60
  -2   1 -17  105.69    8.10
   2   1  17  114.59    9.20
   2   1  17   94.59    7.80
   2  -1 -17  104.19    7.80
  -2  -1  17   98.59    7.60
   2  -1 -17  135.09   42.70
  -3  -1 -17  148.39   11.70
   3   1 -17  183.68   46.20
   3  -1  17  180.48   12.60
  -3   1  17  163.38   12.60
  -3   1  17  152.78   11.50
   3   1 -17  167.18   11.20
   3  -1  17  136.79   11.80
   3  -1  17  164.68   11.00
   3   1 -17  151.78   11.20
   3  -1  17  127.59   14.60
   3   1 -17  166.48   11.40
   3  -1 -17  157.08   11.30
   3  -1 -17  156.78   11.20
   3   1  17  143.79   13.10
  -3  -1  17  144.09   11.50
   3  -1 -17   74.99   42.00
  -3   1 -17  155.48   11.70
   3   1  17  165.98   12.50
   4  -1  17   19.50    2.80
   4   1 -17   22.90    2.20
   4  -1  17   19.00    2.80
   4  -1  17   20.70    3.80
   4   1 -17   25.90    2.40
  -4   1  17   24.80    3.50
  -4   1  17   19.40    2.40
  -4  -1  17   25.20    2.60
  -4   1 -17   17.80    2.50
   4   1  17   21.70    2.90
  -4  -1  17   19.10    2.40
   4  -1 -17   23.80    2.30
   4   1  17   19.70    2.70
   5  -1  17    0.20    0.90
   5   1 -17    0.40    0.60
   5  -1  17   -0.50    0.80
   5   1  17   -0.10    0.70
   5  -1 -17    0.30    0.50
   5   1  17    0.00    0.60
   0  -2 -17  224.38   18.00
   0   2 -17  249.48   17.60
   0   2 -17  259.87   17.80
   0   2  17  250.37   17.80
   0  -2  17  262.07   17.60
   0   2  17  254.77   20.10
   0  -2 -17  153.38   68.09
   0   2 -17  253.57   18.00
   0  -2  17  262.77   20.10
   0   2  17  261.37   18.10
   0   2 -17  137.69   72.69
   0   2  17  230.88   18.10
   0   2  17  252.47   17.60
   0  -2  17  248.38   17.80
   1   2 -17   22.50   44.10
  -1   2  17    5.10    1.20
   1  -2  17    3.30    3.30
  -1  -2 -17    5.90    1.60
   1  -2  17    5.80    1.10
  -1   2  17    3.40    1.30
  -1  -2 -17    5.00    1.30
  -1   2  17    4.10    1.10
   1  -2  17    6.10    1.10
   1   2 -17    6.00    1.70
  -1   2  17    7.40    1.50
   1  -2  17    5.80    1.40
  -1   2  17    0.10    9.20
   1   2  17    3.20    1.00
   1  -2 -17    4.10    1.10
  -1   2 -17    4.00    1.50
  -1  -2  17    4.80    1.10
   1  -2 -17    5.10    1.00
   1  -2 -17   29.00   47.60
   1   2  17    1.60    3.20
   1  -2 -17   -0.20    2.00
  -1  -2  17    5.50    1.10
   1   2  17    4.40    1.10
  -1  -2  17   -9.70    8.70
  -1   2 -17    5.40    1.50
  -1  -2  17    4.30    1.10
   2   2 -17   23.70   38.50
   2   2 -17   15.20    1.80
  -2   2  17   14.70    2.30
   2  -2  17    7.90    3.30
   2   2 -17   14.30    3.10
   2   2 -17   13.80    1.70
  -2   2  17   10.70    1.90
   2  -2  17   14.10    1.60
   2   2  17   13.20    2.40
   2  -2 -17   -3.30   39.50
   2   2  17   12.40    3.50
   2   2  17   12.90    2.10
   2   2  17   13.40    1.60
  -2  -2  17   11.40    2.00
   3   2 -17  -23.00   39.20
  -3  -2 -17   11.10    2.20
  -3   2  17   11.40    1.90
   3   2 -17   12.50    1.50
   3   2 -17   11.00    1.50
   3  -2  17    9.10    1.50
   3  -2  17   11.30    2.40
   3  -2  17    8.70    3.40
   3  -2  17    7.40    1.70
  -3   2  17   13.40    2.30
   3   2 -17   13.20    1.70
  -3  -2  17    9.20    1.70
   3   2  17    9.60    1.90
   3   2  17   10.10    3.20
  -3   2 -17    7.70    1.50
   3   2  17    7.40    1.70
   3  -2 -17    3.10   37.00
   3  -2 -17   10.40    1.50
   3  -2 -17   11.70    1.70
  -3  -2  17    9.10    1.60
   3   2  17   11.10    2.40
  -3   2 -17    9.20    2.10
  -4   2  17    1.00    0.90
   4  -2  17    2.40    1.30
   4  -2  17    2.40    1.40
   4   2 -17    3.10    0.90
   4   2 -17    2.50    0.80
  -4  -2  17    2.70    1.00
   4   2  17    2.90    1.30
   4   2  17    2.20    1.20
   4  -2 -17    3.80    1.00
   5  -2  17    1.10    0.90
   5   2 -17    1.70    0.70
   5  -2  17    1.00    0.80
   5   2  17    1.00    0.80
   5  -2 -17    1.40    0.60
   5   2  17    0.70    0.70
   0   3 -17  212.08   94.39
   0  -3 -17  105.79   72.69
  -1  -3 -17   20.00    2.20
   1  -3  17   11.70    4.30
   1  -3  17   18.30    1.90
   1  -3  17   17.50    2.20
  -1   3  17   17.30    2.60
   1   3 -17   45.60   58.79
  -1   3  17   22.50    2.50
  -1   3  17   19.30    2.20
   1   3 -17   21.40    2.80
   1  -3  17   19.90    2.00
  -1  -3 -17   19.20    2.80
   1   3  17   14.40    4.50
   1  -3 -17   26.10   52.39
   1  -3 -17   18.50    2.10
  -1   3 -17   12.50    3.50
   1   3  17   15.90    1.90
  -1   3 -17   16.70    2.20
  -1   3 -17   18.80    2.20
   1  -3 -17   16.00    2.00
  -1  -3  17   17.90    2.10
   1   3  17   19.60    3.00
   2  -3  17   27.20    4.80
   2   3 -17   26.20    4.30
   2  -3  17   17.80    2.90
   2   3 -17   23.60    2.40
  -2  -3 -17   20.00    3.00
  -2   3  17   21.00    2.50
  -2   3  17   25.40    3.70
   2  -3  17   21.40    2.20
   2   3 -17   -1.70   44.20
   2   3 -17   24.60    2.40
   2   3  17   25.50    3.80
  -2   3 -17   24.10    3.20
   2  -3 -17   24.60    2.30
   2   3  17   23.80    4.40
   2  -3 -17   22.30   42.80
   2  -3 -17   21.30    2.30
  -2  -3  17   23.70    2.60
  -2   3 -17   23.80    2.70
   3   3 -17   56.39    4.50
   3   3 -17   58.29    4.30
   3  -3  17   48.00    5.10
   3   3 -17   51.79    4.40
  -3   3  17   51.49    4.70
   3  -3  17   55.89    4.10
   3  -3  17   51.29    4.70
  -3  -3 -17   51.39    5.00
  -3   3  17   52.59    5.20
   3   3  17   54.39    5.40
  -3  -3  17   56.89    4.70
   3  -3 -17   59.09    4.50
   3   3  17   51.29    4.80
   3  -3 -17   59.39    4.30
   3   3  17   47.30    4.70
  -3   3 -17   54.09    4.80
  -3   3 -17   53.69    4.90
   4   3 -17    7.30    1.20
   4  -3  17    6.90    2.00
   4  -3  17    5.60    1.50
  -4   3  17    5.40    1.30
   4   3 -17    7.30    1.20
  -4  -3  17    5.50    1.20
   4   3  17    6.30    1.40
   4   3  17    5.50    1.40
   4  -3 -17    7.70    1.30
   5   3 -17    9.80    1.50
   5   3  17    8.60    1.40
   5   3  17    8.30    1.30
   5  -3 -17    8.70    1.10
   0   4 -17  235.68  112.09
   0  -4 -17  347.57   90.99
   0  -4  17  216.28   15.20
   0  -4 -17  216.58   15.20
   0   4 -17  187.28   16.40
   0  -4  17  225.18   19.10
   0   4  17  214.88   18.50
   0   4  17  216.98   15.90
   0   4  17  216.98   15.20
   1  -4  17    4.50    1.20
   1  -4  17    4.40    1.10
   1   4 -17    5.20    1.70
  -1  -4 -17    6.80    1.40
   1  -4  17    0.90    4.20
  -1   4  17    6.40    1.80
   1   4 -17  -64.39   66.79
  -1  -4 -17    7.40    1.90
  -1   4  17    4.90    1.30
   1   4  17    7.40    3.90
   1   4  17    3.90    1.20
  -1   4 -17    2.90    1.10
   1  -4 -17   22.70   90.09
  -1  -4  17    4.30    1.20
   1   4  17    5.30    1.80
   1  -4 -17    5.50    1.30
   1  -4 -17    4.60    1.20
  -1   4 -17    3.30    1.60
   2   4 -17   13.60    1.90
  -2   4  17   15.30    2.10
   2  -4  17   13.30    1.70
   2   4 -17  133.69   52.29
   2  -4  17   12.40    4.10
  -2   4  17   11.30    2.20
  -2   4 -17   13.10    2.20
   2   4  17   15.60    2.90
   2  -4 -17   18.80    1.90
   2   4  17   16.20    4.40
   2  -4 -17   18.90    1.90
   2   4  17   13.40    2.00
   2  -4 -17  105.79   50.69
  -2   4 -17   14.70    2.50
   3  -4  17   34.70    3.00
   3   4 -17   31.70    3.70
  -3   4  17   33.80    4.20
   3  -4  17   36.90    6.90
   3   4 -17   45.60   50.39
  -3   4  17   34.10    3.60
   3   4  17   32.10    4.10
  -3  -4  17   30.80    3.30
   3  -4 -17    6.90   37.60
  -3   4 -17   29.80    3.50
   3   4  17   31.70    4.90
   3  -4 -17   35.80    3.70
   3   4  17   33.70    3.40
  -3   4 -17   33.10    3.50
   3   4  17   30.80    4.10
   4  -4  17    5.70    1.60
   4  -4  17    4.70    1.60
  -4   4  17    6.30    1.50
   4   4 -17    6.40    1.20
   4   4  17    7.30    1.50
  -4  -4  17    8.70    2.00
   4  -4 -17    9.30    1.30
   4   4  17    8.30    1.60
   5  -4  17   -0.30    0.80
   5  -4 -17    0.40    0.50
   5   4  17   -0.20    0.60
   5   4  17   -0.10    0.50
   0  -5 -17   27.70  116.19
   0  -5  17    2.20    7.60
   0   5 -17   -0.50    1.40
   0   5 -17    0.20    1.10
   0  -5 -17   -1.10    0.70
   0   5  17   -0.60    0.80
   0  -5  17   -0.90    0.70
   0   5  17   -0.30    1.50
   0   5  17   -3.80    7.10
   1   5 -17  211.28  100.49
   1  -5  17   86.89   10.80
  -1  -5 -17   94.29    8.30
  -1   5  17  105.19    7.50
   1   5 -17   90.69    8.70
   1  -5  17   92.19    7.10
  -1   5  17   78.79    7.80
   1  -5 -17   95.89    7.20
   1  -5 -17   29.60   60.39
  -1   5 -17   99.29    7.60
  -1  -5  17   91.19    7.40
   1   5  17   88.99   10.40
   1   5  17  101.29    7.20
   1   5  17  101.49    8.30
  -1   5 -17   87.19    7.80
   2   5 -17    9.70   64.09
   2   5 -17   21.30    2.40
  -2   5  17   20.40    2.50
   2  -5  17   19.60    2.10
   2  -5  17   22.10    5.50
   2  -5 -17   20.30    2.20
   2  -5 -17   -2.30   45.20
   2  -5 -17   21.90    2.20
  -2   5 -17   20.90    2.80
   2   5  17   16.90    2.30
   2   5  17   14.00    5.20
  -3   5  17    7.00    1.50
   3  -5  17   10.00    4.40
   3   5 -17    6.30    1.40
   3  -5  17    4.60    0.80
   3   5 -17    4.40    1.00
  -3   5  17    4.40    1.70
   3   5 -17  151.18   62.99
   3   5  17   -0.20    3.80
   3  -5 -17    5.90    1.00
   3   5  17    4.00    1.30
  -3   5 -17    3.00    1.40
   3   5  17    4.00    1.10
   3  -5 -17   -6.50   43.20
   3  -5 -17    4.20    1.00
   3   5  17    2.80    1.70
  -3   5 -17    4.10    1.40
   4   5 -17    1.30    0.80
   4  -5  17    0.60    1.10
  -4   5  17    1.40    0.80
   4   5 -17    1.30    0.70
  -4  -5  17    0.50    0.70
   4   5  17    1.00    0.70
   4   5  17    1.20    0.90
   4  -5 -17    1.20    0.60
   0  -6  17    3.80    8.20
   0  -6 -17  219.58  132.99
   0   6  17    4.40    8.80
   1   6 -17  117.09  113.69
  -1  -6 -17   50.79    4.40
   1  -6  17   56.19    4.50
  -1   6  17   59.29    4.80
   1  -6  17   50.39    9.20
   1  -6  17   50.69    4.50
  -1   6  17   49.50    5.90
   1   6 -17   51.29    5.50
  -1   6 -17   46.70    5.10
  -1  -6  17   54.09    4.50
   1   6  17   63.19    4.70
   1  -6 -17   56.99    4.50
   1   6  17   58.09    5.70
   1   6  17   38.80    7.40
   1  -6 -17   91.49   76.79
  -1   6 -17   66.59    5.60
  -2   6  17   23.40    3.80
   2  -6  17   29.30    2.80
  -2   6  17   31.00    3.30
   2   6 -17   21.30   79.59
   2  -6  17   25.10    6.20
   2   6  17   46.70    6.50
   2  -6 -17   31.50    3.00
  -2   6 -17   26.50    3.60
  -2   6 -17   31.90    3.40
   2   6  17   33.60    4.10
  -2  -6  17   28.90    3.50
   2  -6 -17    5.60   53.19
   3   6 -17    2.30    0.80
  -3   6  17    1.70    1.10
   3  -6  17    1.70    0.60
   3   6 -17    2.80    1.00
   3   6  17    3.60    1.00
   3  -6 -17    3.90    1.00
   3  -6 -17    3.40    0.80
  -3   6 -17    2.20    1.30
   4  -6  17    2.50    1.10
  -4   6  17    5.20    1.40
   4   6  17    5.50    0.90
   4  -6 -17    4.80    0.80
  -4  -6  17    4.30    0.90
   4   6  17    4.50    1.10
   0   7  17    0.50    1.60
  -1  -7 -17   48.70    4.20
   1  -7  17   51.69   10.70
   1  -7  17   51.69    4.20
   1   7 -17   52.09  160.68
   1   7 -17   50.39    4.90
  -1   7  17   56.29    4.50
   1   7  17   56.89    4.40
   1  -7 -17   51.49    4.10
   1   7  17   52.49    9.00
  -1   7 -17   45.80    4.90
   1   7  17   45.80    5.20
   1  -7 -17   76.79   89.49
  -1  -7  17   45.70    4.20
  -2   7  17    4.20    1.30
   2  -7  17    2.80    0.90
  -2   7 -17    2.00    1.60
   2  -7 -17    2.70    0.80
  -2  -7  17    1.90    1.30
   2   7  17    6.20    7.60
   3   7 -17    5.10    1.00
   3  -7  17    4.40    0.70
   3  -7 -17    3.90    0.80
  -3   7 -17    6.50    1.80
   4  -7  17   -0.70    0.60
  -4   7  17    0.60    0.50
  -4  -7  17   -0.50    0.40
   0  -8  17   22.10    2.40
   0   8 -17   20.70    3.20
   0   8  17   23.90    2.70
   0  -8 -17   21.30    2.30
  -1   8  17    3.10    1.00
   1  -8  17    5.00    1.10
  -1  -8 -17    5.20    1.30
   1   8 -17    7.40    2.50
  -1  -8  17    4.30    1.20
   1  -8 -17    3.50    0.90
  -1   8 -17    2.20    1.60
   2  -8  17    4.10    0.90
  -2   8  17    4.20    1.10
   2  -8 -17    3.20    0.80
  -2   8 -17    3.70    1.70
   3  -8  17    4.40    1.30
   3   8 -17    5.80    0.90
  -3   8  17    3.80    0.90
  -3  -8  17    3.20    0.80
   3   8  17    5.30    1.20
   3  -8 -17    4.40    0.70
  -3   8 -17    2.50    1.20
   0   9 -17    8.60    1.90
   0  -9 -17   11.60    1.90
   0  -9  17    7.30    1.30
   0  -9  17   13.10    1.90
   1  -9  17    8.20    1.20
   1   9 -17   13.20    2.40
  -1   9  17    8.60    1.40
  -1  -9 -17    9.10    1.30
   1  -9 -17    7.80    1.20
  -1   9 -17    4.40    1.50
  -1  -9  17   10.00    1.40
  -2   9  17    2.60    0.80
   2  -9  17    2.90    0.70
   2  -9 -17    2.80    0.60
  -2   9 -17    0.90    1.20
  -3   9  17    4.70    0.80
   3  -9  17    4.30    0.90
  -3   9 -17    3.50    1.10
  -3  -9  17    4.00    0.80
   0  10  17    1.10    0.60
   0 -10  17    1.40    0.60
   0 -10 -17    0.60    0.60
   0  10 -17    1.00    1.20
   1 -10  17    1.60    0.60
  -1  10  17    2.20    0.70
   1 -10 -17    1.80    0.60
  -1 -10  17    1.70    0.90
  -1 -10  17    0.60    0.70
  -1  10 -17    2.40    1.20
  -2  10  17    4.50    0.90
   2  10 -17    5.80    0.90
  -2 -10  17    4.80    0.80
   2 -10 -17    4.10    0.60
  -2  10 -17    5.40    1.50
   0   0 -18  670.13   98.79
   0   0 -18  694.93   47.80
   0   0 -18  753.52   48.40
   0   0  18  663.63   47.70
   0   0  18  701.83   48.00
   0   0  18  646.24   48.00
   0   0  18  688.93   48.20
   0   0  18  699.53   49.90
   1   0  18   56.09    4.40
  -1   0 -18   58.39    5.10
  -1   0  18   55.99    4.70
  -1   0  18   57.79    4.70
   1   0  18   54.89    5.00
   1   0 -18   57.19    5.10
   1   0  18   55.39    6.70
   1   0  18   60.49    4.60
   1   0 -18   58.09    5.10
   1   0 -18   30.50   43.70
  -1   0  18   57.19    5.90
   2   0 -18  417.86   28.70
   2   0 -18  421.46   28.60
  -2   0  18  422.06   29.00
   2   0  18  432.16   30.40
   2   0  18  388.26   29.10
   2   0  18  410.46   28.50
  -2   0 -18  409.06   29.70
  -2   0  18  390.36   28.90
   3   0 -18    7.60    1.60
   3   0  18    7.30    3.80
   3   0  18    7.60    1.90
   3   0  18    6.60    1.70
  -3   0  18    9.90    1.80
  -3   0 -18   10.40    2.30
   3   0 -18   13.50   42.30
   3   0 -18    6.40    1.20
  -3   0  18   11.60    1.90
   3   0  18   10.40    1.20
  -4   0  18   27.20    3.50
   4   0  18   34.60    3.50
   4   0  18   33.10    3.50
   5   0  18    3.10    1.20
   5   0  18    1.80    0.80
   0   1  18  178.98   13.90
   0   1 -18  167.58   76.29
   0   1  18  176.68   12.80
   0  -1 -18  202.98   14.00
   0   1  18  162.88   13.00
   0  -1  18  186.58   15.80
   0   1 -18  196.18   13.60
   0   1 -18  175.18   12.90
   0   1  18  178.08   15.70
   0  -1  18  174.38   12.80
   0  -1  18  182.08   13.10
   0   1  18  168.78   13.20
   0  -1 -18  182.58   12.90
   0  -1  18  193.28   13.50
   0  -1 -18   61.59   73.09
   1  -1  18  363.16   27.00
   1   1 -18  388.76   25.50
   1  -1  18  356.66   25.00
  -1   1  18  354.06   25.20
   1   1 -18  355.26   25.00
   1   1 -18  390.66   70.19
  -1  -1 -18  362.56   25.50
   1  -1  18  330.17   25.60
   1  -1  18  330.87   25.10
   1  -1 -18  375.76   25.10
   1  -1 -18  248.98   58.09
  -1  -1  18  368.46   25.20
   1   1  18  370.06   25.00
   1   1  18  371.76   27.00
  -1   1 -18  373.86   25.50
   1  -1 -18  331.17   25.40
  -1  -1  18  354.16   25.20
   2   1 -18   81.49   45.80
   2  -1  18  157.18   13.50
  -2   1  18  181.98   13.30
   2  -1  18  170.08   13.20
   2   1 -18  185.38   12.90
   2   1 -18  179.08   12.80
   2  -1  18  177.38   14.60
  -2  -1 -18  182.78   13.40
   2  -1  18  190.48   12.80
  -2   1  18  177.48   13.20
  -2   1 -18  190.38   13.50
  -2  -1  18  179.38   13.40
   2   1  18  166.18   13.40
   2  -1 -18  182.38   12.90
   2  -1 -18  132.09   47.70
  -2  -1  18  188.98   13.20
   2   1  18  186.18   12.80
   2   1  18  185.48   14.70
   3  -1  18   73.09    7.10
   3   1 -18  110.69   49.40
   3  -1  18   79.59    7.00
  -3  -1 -18   74.09    6.90
  -3   1  18   81.19    6.80
   3   1 -18   83.09    6.90
   3   1 -18   90.19    6.60
   3  -1  18   84.39    6.20
  -3   1  18   91.59    7.10
   3  -1  18   98.19    8.60
   3   1  18   92.09    8.30
   3  -1 -18   94.09    6.60
   3   1  18   74.69    7.60
  -3  -1  18   79.69    7.00
  -3   1 -18   89.09    7.10
  -3  -1  18   95.09    6.90
   3  -1 -18   95.79    6.60
   3   1  18   83.79    7.30
   3  -1 -18   60.39   49.40
  -4   1  18   20.80    2.90
   4  -1  18    9.30    1.90
   4   1 -18   13.20    1.70
   4  -1  18    9.00    1.90
   4   1  18   13.10    2.30
   4  -1 -18   14.00    1.70
   4   1  18   13.20    2.30
  -4  -1  18   13.90    1.90
   5  -1  18    2.40    1.00
   5   1 -18    2.80    0.70
   5  -1  18    3.00    1.20
   5  -1 -18    3.80    0.90
   5   1  18    3.40    1.00
   5   1  18    3.50    1.00
   0   2 -18  281.47   84.69
   0   2 -18  257.57   17.60
   0  -2 -18  224.38   18.00
   0   2  18  238.08   17.40
   0  -2  18  293.27   23.80
   0   2  18  261.57   17.80
   0  -2 -18  168.18   78.49
   0   2  18  243.58   21.30
   0   2  18  225.18   17.10
   0  -2  18  243.78   17.40
   0  -2 -18  240.48   17.20
   0   2 -18  253.17   17.70
   0   2 -18  238.28   17.20
   0   2  18  233.48   17.50
   0  -2  18  245.48   17.20
   1  -2  18    7.70    1.30
  -1   2  18    6.00    2.00
  -1  -2 -18    8.10    1.50
  -1  -2 -18    8.70    1.90
   1   2 -18   12.50    2.20
   1  -2  18    9.70    1.40
  -1   2  18    6.30    1.30
  -1   2  18   11.60    2.10
   1   2 -18  -13.00   44.70
   1   2 -18    8.80    1.30
   1  -2  18    9.20    1.50
  -1   2  18   10.40    1.70
   1   2  18    7.20    1.30
   1   2  18   10.80    2.00
   1  -2 -18   87.49   52.89
   1  -2 -18    5.30    1.40
   1   2  18    5.30    1.60
  -1  -2  18    5.80    1.30
  -1   2 -18    8.90    1.50
   1  -2 -18    6.30    1.30
  -1  -2  18    6.40    1.30
   1  -2 -18    3.70    1.50
  -2   2  18  131.29    9.60
   2   2 -18   86.49   47.70
   2  -2  18  139.79   11.40
   2  -2  18  123.99    9.50
   2  -2  18  141.39    9.20
  -2  -2 -18  124.69    9.90
   2   2 -18  137.09    9.30
  -2   2  18  107.69   10.10
   2  -2 -18   86.29   48.10
   2   2  18  128.89   10.20
  -2  -2  18  124.79    9.50
   2   2  18  128.19    9.20
  -2  -2  18  123.39    9.60
   2   2  18  134.19   11.40
  -2   2 -18  121.49    9.80
   2  -2 -18  121.39    9.30
   2  -2 -18  125.79    9.30
   3  -2  18   57.79    4.50
  -3   2  18   56.59    5.10
   3   2 -18   54.79    4.80
   3  -2  18   51.89    5.10
  -3   2  18   64.59    5.90
   3   2 -18   30.70   55.79
  -3  -2 -18   52.69    5.30
   3  -2  18   57.39    6.70
   3   2 -18   61.19    4.80
   3   2 -18   58.79    4.70
  -3  -2  18   70.99    5.20
   3   2  18   61.89    5.80
  -3   2 -18   59.39    5.40
   3   2  18   61.99    5.30
  -3   2 -18   68.09    5.30
   3   2  18   54.49    5.20
   3  -2 -18   15.70   49.90
   3  -2 -18   69.59    4.90
   3  -2 -18   64.29    4.80
  -3  -2  18   63.29    5.10
  -4   2  18    3.00    1.00
   4  -2  18    1.10    1.20
   4  -2  18    2.30    1.40
   4   2 -18    3.10    0.90
   4   2  18    1.50    1.00
  -4  -2  18    3.00    1.00
   4  -2 -18    3.40    1.00
   4   2  18    1.40    1.00
   5   2 -18    7.00    1.40
   5  -2  18    4.50    1.00
   5  -2  18    6.50    1.30
   5  -2 -18    7.10    1.00
   5   2  18    6.80    1.30
   5   2  18    5.90    1.20
   0   3  18  193.18   14.90
   0  -3 -18  195.38   14.50
   0  -3  18  200.98   17.60
   0   3 -18  207.18   15.70
   0   3 -18  258.47  102.99
   0   3  18  223.98   19.00
   0  -3  18  203.38   14.40
   0  -3 -18  301.17   99.49
   0   3 -18  197.88   14.40
   0   3  18  206.08   14.60
   0   3 -18  203.48   15.00
   0   3  18  195.58   14.40
   0  -3  18  206.18   14.60
   1  -3  18   60.79    7.30
   1  -3  18   55.39    4.50
  -1   3  18   60.09    4.80
   1   3 -18   -5.80   61.39
  -1   3  18   52.39    4.60
   1   3 -18   58.89    4.60
  -1   3  18   54.39    5.00
  -1   3  18   54.59    5.20
  -1  -3 -18   55.39    4.70
  -1  -3 -18   57.99    6.80
   1  -3  18   55.79    4.90
   1  -3 -18   54.39    4.60
   1   3  18   57.29    4.60
  -1   3 -18   58.19    4.90
  -1  -3  18   56.19    4.80
   1   3  18   58.39    4.50
   1   3  18   61.79    5.50
   1   3  18   60.89    7.90
  -1   3 -18   55.29    4.70
   1  -3 -18   27.50   55.39
  -1  -3  18   57.19    4.60
  -1   3 -18   50.39    5.10
   1  -3 -18   67.39    4.90
   2   3 -18   17.90    1.90
  -2   3  18   10.20    2.00
  -2   3  18   20.40    2.30
   2  -3  18   21.60    4.70
   2   3 -18  -16.80   51.39
   2  -3  18   15.60    2.10
   2   3 -18   17.50    1.90
   2  -3  18   19.20    1.80
  -2  -3 -18   18.80    2.80
   2  -3 -18   17.10    2.10
   2  -3 -18   -0.70   46.60
  -2  -3  18   11.40    1.90
  -2   3 -18   14.20    2.10
   2  -3 -18   13.70    1.80
  -2   3 -18   11.40    2.50
   2   3  18   18.20    4.20
   2   3  18   13.90    2.10
  -3   3  18    2.40    1.40
   3   3 -18   10.30   49.80
   3   3 -18    2.90    1.00
   3  -3  18    4.00    3.20
  -3   3  18    1.80    1.40
   3  -3  18   -0.30    1.20
  -3   3 -18    0.60    0.90
   3   3  18    1.00    1.40
   3  -3 -18   -2.10   39.20
   3   3  18    5.90    3.40
   4   3 -18    1.40    0.70
   4  -3  18    1.50    1.30
   4  -3  18    0.70    1.00
   4   3 -18    1.70    1.20
   4   3  18    1.10    0.90
   4  -3 -18    2.40    0.80
   4   3  18    1.00    0.90
   5   3 -18    3.80    0.90
   5  -3  18    2.00    0.90
   5   3  18    3.20    1.20
   5  -3 -18    4.00    0.70
   5   3  18    2.70    0.80
   0  -4  18  250.07   22.50
   0   4  18  259.37   17.90
   0  -4  18  252.27   17.90
   0   4 -18   42.50  126.99
   0  -4 -18  243.58   17.90
   0   4  18  266.57   19.00
   0  -4  18  248.58   18.10
   0   4  18  252.97   25.70
   0   4 -18  269.27   18.50
   0   4 -18  234.28   18.40
   0   4  18  252.97   18.60
   0  -4 -18  290.77  117.49
  -1   4  18  125.69    9.00
   1  -4  18  112.99    8.70
   1  -4  18  105.29    9.00
   1   4 -18  138.09   79.79
   1   4 -18  109.69   10.00
  -1   4  18  104.89    9.30
   1  -4  18  116.79   15.60
  -1  -4 -18  117.79    9.40
   1  -4 -18  119.79    8.80
   1  -4 -18  149.99   91.39
   1   4  18  130.39    8.90
  -1   4 -18  102.29    9.20
  -1   4 -18  126.59    9.10
   1   4  18  120.79    9.90
  -1  -4  18  125.99    9.00
   1  -4 -18  127.79    8.80
  -2   4  18   44.20    5.00
   2   4 -18  126.79   58.09
   2  -4  18   42.80    3.80
   2   4 -18   46.30    3.90
  -2   4  18   46.60    4.20
   2  -4  18   35.60    6.30
   2  -4 -18   52.09    3.90
   2   4  18   43.70    6.30
   2  -4 -18  -14.00   47.60
   2   4  18   46.00    4.50
   2   4  18   48.50    5.20
   2   4  18   53.69    5.10
  -2   4 -18   46.10    4.60
  -3   4  18   26.20    2.80
   3   4 -18   19.60    2.70
   3  -4  18   23.40    3.30
   3  -4  18   28.50    4.60
   3   4 -18   -6.90   56.99
   3  -4  18   25.30    2.20
   3   4 -18   26.70    2.60
   3   4 -18   25.90    2.40
   3   4  18   20.50    2.60
   3  -4 -18   25.40    2.40
   3  -4 -18  -18.90   41.90
   3   4  18   26.20    4.50
  -3   4 -18   22.30    3.00
   3   4  18   25.00    3.20
   3  -4 -18   23.60    2.30
  -3  -4  18   23.40    2.80
  -3   4 -18   26.50    4.10
   3   4  18   32.70    6.70
   4   4 -18    7.60    1.40
  -4   4  18   11.90    2.10
   4  -4  18    7.90    1.30
   4  -4  18    4.90    1.50
   4   4  18    6.60    1.20
  -4  -4  18    6.90    1.20
   4  -4 -18    8.00    1.20
   4   4  18    5.10    1.10
   5  -4  18    0.00    0.60
   5   4  18    0.20    0.50
   5   4  18   -0.20    0.50
   5  -4 -18    0.20    0.40
   0  -5 -18  264.67  135.89
  -1  -5 -18  240.78   18.20
   1   5 -18  181.98  100.89
   1  -5  18  249.48   17.80
   1  -5  18  255.97   21.10
  -1   5  18  221.08   19.00
  -1   5  18  264.57   18.10
   1   5 -18  270.67   18.50
   1  -5  18  250.17   18.20
   1  -5 -18  263.67   17.90
  -1   5 -18  284.27   18.70
   1   5  18  248.88   20.80
  -1   5 -18  225.78   18.30
  -1  -5  18  257.27   17.90
   1  -5 -18  130.29   71.19
   1   5  18  238.28   18.70
   2   5 -18   30.50    3.00
   2  -5  18   29.70    2.90
   2  -5  18   32.40    6.00
  -2   5  18   30.60    3.80
   2   5 -18   69.69  105.59
   2   5  18   31.90    3.50
   2  -5 -18   35.70    3.00
   2   5  18   35.10    4.30
   2  -5 -18   36.20    3.10
  -2   5 -18   35.80    3.60
   2   5  18   36.10    6.00
   2  -5 -18    0.60   50.89
  -2   5 -18   33.60    3.80
   3  -5  18   93.09    6.60
   3   5 -18  100.99    6.90
   3   5 -18   90.49    7.00
   3  -5  18   86.79    7.70
  -3   5  18   99.29    7.30
   3   5  18   80.69    7.20
  -3  -5  18   90.19    7.20
   3  -5 -18   94.89    6.90
   3  -5 -18   90.99    6.70
   4  -5  18    2.00    1.20
  -4   5  18    4.90    1.30
  -4   5 -18    2.40    1.30
  -4  -5  18    4.70    1.00
   4  -5 -18    3.60    0.80
   4   5  18    4.30    1.40
   4   5  18    3.60    0.90
   0  -6  18  206.48   15.00
   0   6  18  224.38   15.20
   0   6 -18  185.28   15.60
   0   6  18  216.38   26.00
   0  -6 -18  208.18   15.00
   0   6  18  228.18   16.60
  -1   6  18   48.10    4.00
   1   6 -18   45.30    4.40
   1   6 -18   87.39  125.49
  -1  -6 -18   43.90    3.60
   1  -6  18   34.80    8.00
   1  -6  18   41.50    3.60
   1   6  18   41.60    4.70
   1   6  18   34.10    3.90
   1  -6 -18   47.30    3.70
   1  -6 -18  153.38   77.99
  -1  -6  18   40.20    3.70
  -1   6 -18   38.30    4.30
  -1   6 -18   44.50    4.40
   1   6  18   33.40    7.30
   2  -6  18  107.79   11.20
   2   6 -18  200.98   92.49
   2  -6  18  100.89    6.70
  -2   6  18   76.59    7.50
  -2  -6  18   91.99    6.90
  -2   6 -18   82.99    7.40
  -2   6 -18   96.49    8.60
   2  -6 -18  -41.50   59.19
   2  -6 -18   96.19    6.70
   2   6  18   80.69    6.70
   2   6  18   88.89   14.30
  -3   6  18   21.30    2.40
   3   6 -18   20.90    2.10
   3  -6  18   21.00    1.80
  -3   6 -18   17.90    2.70
   3   6  18   19.00    2.70
   3  -6 -18   18.10    1.90
  -3  -6  18   21.10    2.40
   3  -6 -18   21.60    2.10
   3   6  18   25.90    2.90
   4  -6  18    7.50    1.70
  -4   6  18    7.60    1.30
   4   6  18    8.10    1.20
  -4  -6  18    6.70    1.40
   0   7  18   43.80    6.00
   0  -7  18   48.00    4.20
   0  -7  18   46.50    3.90
   0  -7  18   53.19   14.40
   0   7  18   50.09    4.10
   0   7 -18   40.60    4.70
   0  -7 -18   48.30    3.90
   1  -7  18   81.79   12.40
   1  -7  18  113.09    8.10
   1  -7  18  112.49    8.80
  -1  -7 -18  107.29    8.10
   1   7 -18  114.19    8.80
  -1   7  18  125.79    8.50
   1  -7 -18  106.09    8.10
   1   7  18  106.09    9.30
  -1   7 -18   96.19    8.80
   1   7  18  117.29   14.10
  -1  -7  18  108.89    8.20
   2  -7  18   10.50    1.50
  -2   7  18    8.30    1.50
  -2   7 -18    4.30    1.60
  -2  -7  18    9.30    1.40
   2  -7 -18    7.90    1.20
  -3   7  18   19.60    2.10
   3  -7  18   14.70    1.50
   3   7 -18   17.90    1.80
   3  -7  18   12.80    3.10
  -3  -7  18   17.20    2.00
   3  -7 -18   17.20    1.60
   3   7  18   17.80    2.40
  -4   7  18    0.80    0.60
   4  -7  18   -0.10    0.60
  -4  -7  18   -0.20    0.50
   0  -8  18   24.40    2.60
   0   8 -18   23.40    3.30
   0   8  18   28.80    2.60
   0  -8 -18   23.50    2.40
   0  -8  18   25.60    2.50
  -1   8  18   31.10    2.90
   1   8 -18   34.40    3.60
   1  -8  18   31.20    2.70
  -1  -8  18   29.00    2.80
  -1   8 -18   22.60    3.40
   1  -8 -18   26.80    2.60
   2  -8  18   23.90    2.20
  -2   8  18   28.00    2.60
   2  -8 -18   24.30    2.20
  -2   8 -18   21.70    3.40
   3   8 -18    2.00    0.60
   3  -8  18    1.10    0.80
  -3   8  18    1.70    0.80
   3   8  18    4.50    1.10
   3  -8 -18    3.30    0.60
  -3   8 -18    1.60    1.00
  -3  -8  18    1.90    0.70
   0  -9  18    0.00    0.90
   0   9  18    0.60    0.60
   0  -9 -18   -0.10    0.90
   0   9 -18    0.60    1.50
   0  -9  18    0.30    0.80
   1  -9  18   24.60    2.30
  -1   9  18   27.00    2.50
   1  -9 -18   23.80    2.20
  -1   9 -18   20.90    3.10
  -1  -9  18   25.60    2.50
  -1   9 -18   23.70    3.20
  -1  -9  18   25.20    2.40
   2   9 -18    3.60    0.80
   2  -9  18    4.70    0.80
  -2   9  18    7.40    1.20
  -2  -9  18    2.60    0.80
   2  -9 -18    4.40    0.70
  -2   9 -18    4.40    1.40
   0  10 -18   37.40    3.30
   0 -10 -18   31.40    3.00
   0 -10  18   31.80    2.70
   1  10 -18    6.80    1.00
  -1  10  18    9.30    1.10
  -1  10 -18    9.10    1.50
  -1 -10  18    7.70    1.10
  -1 -10  18    8.50    1.00
   1 -10 -18    9.80    1.00
   0   0 -19   60.69   76.59
   1   0  19   11.40    2.00
   1   0  19   14.70    3.90
  -1   0  19   14.80    2.10
   1   0  19   14.60    1.80
   1   0 -19  -33.70   48.70
   1   0 -19   16.40    2.50
   1   0 -19   16.70    2.00
   1   0  19   13.90    3.00
  -1   0 -19   18.20    2.10
  -1   0 -19   16.80    2.90
  -1   0  19   15.70    1.90
   2   0  19    6.00    1.10
   2   0  19    5.90    1.60
  -2   0 -19    8.20    2.10
   2   0  19    4.20    3.40
   2   0  19    4.90    1.70
   2   0 -19  -33.70   42.80
   2   0 -19    8.00    1.30
  -2   0  19    3.80    1.30
  -2   0  19    7.40    1.50
   2   0 -19    5.70    1.20
   3   0  19  121.89    9.00
  -3   0  19  123.99    9.50
  -3   0  19  120.39    9.30
   3   0  19  114.89    9.70
   3   0 -19  129.19   53.39
   3   0  19  135.29   10.60
   3   0 -19  119.59    9.00
  -3   0 -19  133.39   10.20
   3   0 -19  124.49    9.10
   4   0  19    2.50    1.20
   4   0  19    4.20    1.40
  -4   0  19    5.50    1.40
   4   0 -19    4.40    1.00
   5   0  19    2.20    0.80
   5   0  19    4.00    1.00
   5   0 -19    3.60    0.80
   0   1  19   86.09   10.00
   0   1 -19   85.09    6.70
   0   1  19   92.59    7.10
   0   1 -19   88.89    6.50
   0  -1  19   88.79    6.50
   0  -1  19   86.19    6.70
   0   1  19   78.39    6.50
   0  -1 -19  -68.09   73.59
   0  -1  19   85.39   10.00
   0   1 -19   50.49   79.29
   0  -1 -19   88.39    7.20
   0   1  19   77.19    6.90
   0   1 -19   87.69    7.00
   0  -1 -19   87.29    6.50
   1  -1  19   27.40    2.90
   1  -1  19   30.60    5.60
  -1   1  19   31.40    3.40
  -1   1  19   29.70    2.90
   1   1 -19   89.79   85.19
  -1  -1 -19   36.70    3.30
   1   1 -19   36.60    3.80
   1  -1  19   34.20    3.10
   1   1  19   36.30    3.10
  -1   1 -19   34.70    3.10
  -1  -1  19   32.20    3.00
   1   1  19   39.30    5.90
   1   1  19   34.20    3.40
   1  -1 -19   31.90    3.70
   1  -1 -19   35.30    3.40
  -1  -1  19   42.10    4.50
  -1  -1  19   34.20    3.30
   2   1 -19    3.40   44.80
   2   1 -19   14.10    1.70
  -2  -1 -19    8.30    3.30
  -2   1  19   13.60    2.40
  -2   1  19   14.00    2.00
   2  -1  19   11.00    1.40
   2   1 -19   10.90    1.80
   2  -1  19   12.20    2.20
   2  -1  19    7.60    3.70
   2  -1  19    7.20    1.50
  -2  -1  19    8.90    1.60
   2  -1 -19   -4.90   47.20
  -2  -1  19    7.40    1.60
   2   1  19    9.30    1.30
  -2   1 -19   10.90    2.80
   2   1  19   11.40    3.70
   2  -1 -19   11.50    1.60
   2  -1 -19   11.40    1.60
   2   1  19    6.30    1.70
   2   1  19   10.30    2.00
   3  -1  19   39.30    4.70
   3   1 -19    4.10   54.89
  -3   1  19   50.89    4.60
   3   1 -19   45.90    3.90
   3  -1  19   45.80    8.00
  -3   1  19   53.09    4.80
   3  -1  19   40.00    4.40
   3   1 -19   56.69    4.60
   3  -1 -19   48.60    3.90
   3   1  19   42.10    4.70
  -3  -1  19   44.40    4.30
  -3  -1  19   51.19    4.40
   3  -1 -19   29.00   45.10
   3  -1 -19   47.80    4.30
   3   1  19   49.80    5.70
   3   1  19   51.99    6.40
   4   1 -19    6.20    1.10
   4  -1  19    5.70    1.60
   4  -1  19    6.20    1.60
   4   1  19    5.30    1.40
   4  -1 -19    6.90    1.20
   4   1  19    8.30    1.80
   5  -1  19    1.00    1.00
   5  -1  19   -0.20    1.10
   5   1 -19    0.50    0.50
   5   1  19    0.20    0.60
   5  -1 -19    0.50    0.50
   5   1  19    0.70    0.70
   0   2 -19    6.60    1.80
   0   2 -19  -39.10   82.29
   0   2  19    6.40    5.90
   0  -2 -19   14.40   95.89
   0  -2  19    9.90    2.20
   0  -2 -19    9.70    1.60
   0  -2  19    2.80    5.20
   0   2 -19    8.50    1.40
   0  -2  19   10.40    1.50
   0   2  19    7.50    1.30
   1   2 -19   17.40    2.00
  -1   2  19   17.00    2.10
   1  -2  19   17.90    1.90
   1  -2  19   14.10    4.70
   1  -2  19   16.60    2.40
  -1  -2 -19   17.40    2.10
  -1  -2 -19   16.20    2.60
  -1   2  19   16.90    2.10
   1   2 -19  -38.00   57.49
   1   2 -19   21.70    3.20
   1  -2  19   19.00    2.20
   1  -2 -19   17.80    2.10
   1   2  19   15.90    2.00
  -1  -2  19   18.30    2.50
   1   2  19   19.30    4.50
   1   2  19   18.10    2.00
  -1   2 -19   16.30    2.30
  -1   2 -19   17.80    2.20
  -1  -2  19   19.50    2.20
  -1  -2  19   15.80    2.10
   1   2  19   15.90    2.60
  -1   2 -19   16.80    2.70
   1  -2 -19   15.50   59.49
   2  -2  19   15.40    2.10
   2   2 -19   33.60   46.60
   2  -2  19   19.20    2.00
  -2   2  19   19.70    2.30
   2  -2  19   22.20    4.60
  -2   2  19   20.00    2.80
  -2  -2 -19   18.70    2.80
   2   2 -19   18.90    2.10
  -2  -2  19   17.20    2.30
   2  -2 -19   18.50    2.20
  -2   2 -19   22.50    3.00
   2   2  19    9.90    3.90
   2   2  19   16.60    2.40
   2   2  19   13.90    2.60
   2  -2 -19   47.10   50.19
   2   2  19   18.00    2.00
   2  -2 -19   23.50    2.90
  -2   2 -19   18.00    2.30
  -2  -2  19   19.20    2.30
  -3   2  19   16.10    2.50
   3   2 -19   38.80   50.59
  -3   2  19    8.60    1.80
   3  -2  19   10.10    3.70
  -3  -2 -19    9.90    2.00
   3  -2  19   12.40    2.20
   3   2 -19   13.50    1.70
  -3   2 -19   14.80    2.10
  -3  -2  19   10.70    2.10
   3  -2 -19   12.90    2.20
  -3   2 -19   15.00    2.30
   3  -2 -19  -48.60   44.10
  -3  -2  19   12.80    1.90
   3   2  19    7.60    2.00
   3   2  19   12.40    4.10
   3   2  19   16.60    3.00
   4  -2  19    7.50    1.80
   4   2 -19    4.70    1.30
   4  -2  19    4.20    1.40
   4  -2 -19    5.70    1.10
  -4  -2  19    8.80    1.90
   4   2  19    3.90    1.50
   4   2  19    4.80    1.30
   5  -2  19    1.40    0.80
   5  -2  19    1.40    0.70
   5   2 -19    1.40    0.70
   5  -2 -19    2.30    0.90
   5   2  19    1.70    1.10
   5   2  19    1.10    0.60
   0  -3  19    7.60    1.60
   0   3  19    7.50    1.40
   0   3  19    7.10    1.50
   0   3 -19    6.90    1.80
   0   3  19    7.80    1.90
   0  -3 -19    6.90    2.00
   0  -3  19    6.30    1.30
   0  -3 -19  -14.80  109.39
   0   3 -19    8.10    2.10
   0  -3 -19    5.80    1.50
   0  -3  19   15.60   11.90
   0   3 -19  112.59  108.29
   1  -3  19   24.20    5.10
   1  -3  19   16.80    2.30
  -1  -3 -19   17.40    2.80
   1  -3  19   19.40    2.10
   1   3 -19   15.50    2.50
   1   3 -19   18.90    2.20
  -1   3  19   17.60    2.30
  -1   3  19   25.20    4.20
  -1   3  19   19.40    3.20
   1   3 -19   80.19   70.19
  -1   3  19   20.60    2.80
   1   3  19   20.50    2.90
   1   3  19   25.10    5.60
   1  -3 -19  -66.39   57.29
   1  -3 -19   22.40    2.70
   1  -3 -19   21.80    2.30
  -1   3 -19   19.80    2.70
  -1  -3  19   19.10    2.30
   1   3  19   24.40    3.40
   1   3  19   19.30    2.10
  -1   3 -19   15.90    2.60
   2  -3  19   14.80    2.20
  -2   3  19   15.20    3.20
  -2   3  19   15.20    2.20
   2  -3  19   18.00    4.50
   2   3 -19  -45.50   53.09
   2  -3  19   10.90    1.60
   2   3 -19   15.70    1.90
  -2  -3 -19   16.50    2.80
   2  -3 -19   14.30    1.70
   2   3  19   14.20    3.30
   2  -3 -19   11.30    1.70
   2  -3 -19  -19.50   49.60
   2   3  19   14.10    2.10
  -2   3 -19   13.90    2.30
  -2   3 -19   20.90    3.30
   2   3  19   17.80    4.90
  -2  -3  19   11.50    1.90
   3  -3  19    5.40    2.40
   3  -3  19   12.50    2.40
   3   3 -19   11.60    1.50
   3   3 -19   11.10    1.50
   3  -3  19   12.20    1.40
   3   3 -19   33.30   56.99
  -3   3  19    9.40    1.60
   3  -3  19   14.30    4.50
   3   3  19   17.00    3.80
   3  -3 -19   11.30    1.60
  -3   3 -19    8.30    1.90
   3   3  19    8.20    4.00
   3   3  19   14.60    2.20
  -3   3 -19   13.50    2.80
   3   3  19    8.70    1.70
   3  -3 -19  -50.39   43.40
   3  -3 -19    8.20    1.30
  -3  -3  19   10.40    2.40
   4  -3  19    7.50    1.70
   4   3 -19    7.50    1.60
  -4   3  19    8.30    1.90
   4  -3 -19    6.30    1.10
   4   3  19    7.70    1.60
  -4  -3  19    6.90    1.30
   5  -3  19    7.00    1.60
   5   3  19    5.60    1.00
   5  -3 -19    5.80    0.80
   5   3  19    5.20    0.80
   0   4 -19   78.29    6.40
   0   4  19   81.19    6.30
   0   4  19   82.69    7.20
   0   4 -19  145.29  135.49
   0  -4  19   87.09    6.60
   0  -4  19   86.49    7.20
   0  -4  19   66.89   10.40
   0   4  19   74.49   11.40
   0  -4 -19  -82.79  124.99
   0   4 -19   81.79    7.40
   0  -4 -19   84.29    6.50
   0   4  19   87.19    6.50
   0   4 -19   81.39    7.00
   1   4 -19   12.00    3.10
   1  -4  19   10.80    1.60
   1   4 -19   18.40   93.09
  -1   4  19    9.50    2.10
   1  -4  19    2.50    4.80
  -1  -4 -19    9.50    1.70
  -1   4  19   10.60    1.90
   1  -4  19   10.60    2.10
  -1   4  19    8.70    2.10
   1   4 -19   11.50    2.40
  -1   4 -19   10.50    1.60
   1   4  19   11.50    4.80
  -1   4 -19   13.30    2.10
   1   4  19   13.40    2.00
  -1  -4  19   12.60    1.80
  -1   4 -19   11.10    2.40
   1  -4 -19   11.30    1.70
  -1  -4  19    9.70    1.90
   1   4  19    7.10    2.00
  -2   4  19    4.80    1.40
   2   4 -19    3.00    1.00
  -2   4  19    6.10    2.10
   2  -4  19    3.20    0.90
  -2   4 -19    3.80    1.30
   2   4  19    4.30    1.20
  -2  -4  19    4.00    1.20
  -2  -4  19    3.60    1.50
  -2   4 -19    4.60    1.70
   2  -4 -19    4.50    1.10
   2   4  19    6.10    2.40
   2  -4 -19    5.20    1.20
  -3   4  19    4.30    1.20
   3   4 -19  -64.09   61.89
   3  -4  19    5.10    1.70
   3   4 -19    5.20    1.10
   3  -4  19    5.30    0.90
   3  -4  19    1.90    4.20
   3   4  19    7.90    2.40
   3   4  19    6.70    1.40
   3  -4 -19    5.90    1.10
   3   4  19    6.60    2.00
   3  -4 -19  -48.70   46.10
  -3  -4  19    6.00    2.00
  -3   4 -19    6.00    1.90
   3  -4 -19    6.40    1.10
   3   4  19    4.70    4.10
  -3   4 -19    3.90    1.40
   4  -4  19    5.50    1.10
  -4   4  19    6.80    1.20
   4   4  19    6.30    1.10
   4   4  19    5.90    1.30
   4  -4 -19    4.20    0.90
  -4  -4  19    5.30    1.00
   0  -5  19    6.40    1.30
   0   5  19    4.30    9.00
   0   5 -19    5.00    1.90
   0  -5  19    5.10   14.00
   0   5  19    5.00    2.70
   0  -5  19    4.40    1.30
   0  -5 -19    4.90    1.30
   0   5  19    4.80    1.30
  -1   5  19   29.50    2.90
  -1  -5 -19   24.50    2.60
   1  -5  19   21.00    8.00
   1   5 -19  136.89  119.39
   1  -5  19   25.00    2.50
   1   5 -19   33.20    3.60
   1  -5  19   26.30    2.60
  -1   5  19   31.40    4.10
  -1   5  19   32.40    4.40
   1   5  19   19.80    2.70
   1   5  19   27.20    2.60
  -1   5 -19   19.70    2.90
   1  -5 -19  -76.89  127.69
  -1   5 -19   23.40    2.70
   1   5  19   18.30    6.00
   1   5  19   23.30    3.60
  -1  -5  19   25.40    2.60
   1  -5 -19   24.90    2.60
  -1   5 -19   21.90    3.20
   2   5 -19   29.50    2.80
  -2   5  19   24.40    3.50
   2   5 -19   28.00   76.39
  -2   5  19   31.10    3.10
   2  -5  19   29.70    2.60
   2  -5  19   27.70    5.90
   2   5  19   28.80    3.40
   2  -5 -19   30.30    2.80
   2   5  19   21.10    5.40
  -2  -5  19   32.90    3.40
   2  -5 -19   18.10   54.89
  -2   5 -19   26.20    3.30
  -2   5 -19   25.40    3.20
   2   5  19   31.90    4.50
   2  -5 -19   27.20    2.70
  -3   5  19    1.60    0.90
   3  -5  19    1.00    1.30
   3  -5  19    1.80    0.60
   3   5 -19    1.90    0.80
  -3   5 -19   -0.20    1.00
   3  -5 -19    1.30    0.80
  -3  -5  19    1.20    0.90
   3  -5 -19    2.10    0.70
   3   5  19    0.90    0.80
   4  -5  19    1.00    1.00
  -4   5  19    2.90    0.90
  -4  -5  19    1.90    0.70
   4   5  19    1.00    0.70
   4  -5 -19    1.90    0.60
  -4   5 -19   -0.40    1.00
   4   5  19    2.40    1.00
   0  -6  19   25.00   15.10
   0   6 -19   29.20    4.00
   0  -6  19   29.10    3.40
   0   6  19   33.90    3.30
   0   6  19   28.20   11.20
   0   6  19   33.50    4.50
   0  -6  19   27.70    3.80
  -1   6  19   26.00    2.80
  -1  -6 -19   24.40    2.50
  -1   6  19   24.20    3.70
   1  -6  19   19.40    9.60
   1   6 -19   24.30    3.30
   1  -6  19   20.60    2.40
   1   6 -19  -54.39  150.28
  -1   6 -19   19.00    3.20
   1   6  19   27.60    2.50
  -1  -6  19   22.20    2.50
   1   6  19   24.50    3.50
   1  -6 -19   22.00    2.40
   1  -6 -19   72.79   87.69
   1   6  19   21.00    7.30
  -1   6 -19   26.00    3.20
   2  -6  19   32.80    2.90
   2   6 -19   31.40    3.00
  -2   6  19   35.10    3.30
   2   6  19   34.10    9.00
   2   6  19   28.20    3.10
   2   6  19   35.10    4.70
  -2   6 -19   30.40    3.70
   2  -6 -19   33.20    2.80
  -2  -6  19   32.60    3.10
   2  -6 -19   31.80   77.99
   3  -6  19    2.70    0.60
   3   6 -19    5.10    1.00
  -3   6  19    3.90    1.00
   3  -6  19    1.70    1.30
  -3  -6  19    2.50    1.10
  -3   6 -19    3.80    1.60
   3   6  19    3.80    1.00
   3  -6 -19    2.80    0.70
   4  -6  19    0.50    0.70
  -4   6  19    1.10    0.50
  -4  -6  19    1.70    0.60
   4   6  19    1.70    0.70
   0   7  19   28.10    2.70
   0   7  19   32.20    5.00
   0   7 -19   19.90    3.10
   0  -7  19   23.80    2.50
   0  -7  19   23.80    2.80
   0  -7 -19   25.60    2.50
   1   7 -19    6.60    1.80
  -1  -7 -19    4.20    1.20
   1  -7  19    6.40    1.20
  -1   7  19    7.30    1.50
  -1   7 -19    6.10    2.00
  -1  -7  19    7.30    2.10
   1   7  19    5.90    1.40
  -1   7 -19    7.00    1.60
   1  -7 -19    7.00    1.20
   2  -7  19   10.50    1.40
   2   7 -19    7.80    1.40
  -2   7  19   12.90    1.90
  -2   7 -19   10.90    2.30
   2  -7 -19    8.90    1.20
   3  -7  19    2.00    1.20
   3   7 -19    2.80    0.80
  -3   7  19    3.40    1.00
  -3  -7  19    1.80    0.90
   3  -7 -19    2.30    0.50
  -3   7 -19    1.40    1.00
   0  -8  19    2.60    1.30
   0  -8  19    2.30    0.90
   0   8 -19    2.00    1.50
   0   8  19    2.80    0.90
   0  -8 -19    2.10    0.90
  -1   8  19    2.60    0.90
   1  -8  19    1.70    0.80
  -1  -8 -19    3.10    0.90
   1   8 -19    1.70    1.40
  -1  -8  19    3.30    1.10
  -1   8 -19    2.90    1.40
   1  -8 -19    3.60    0.90
  -1  -8  19    2.60    1.10
  -1   8 -19    2.20    1.30
  -2   8  19    0.90    0.70
   2  -8  19    1.10    0.60
   2   8 -19    1.60    0.80
   2  -8 -19    1.90    0.80
  -2  -8  19    0.80    0.70
  -2   8 -19    0.20    1.00
  -3   8  19    0.80    0.60
   3   8 -19    1.10    0.60
   3  -8  19    0.30    0.70
  -3  -8  19    0.40    0.60
   3  -8 -19    1.00    0.40
  -3   8 -19    0.70    0.90
   0   9 -19   31.30    3.60
   0  -9 -19   33.10    2.90
   0   9 -19   32.60    3.20
   0  -9  19   35.00    3.00
   0   9  19   41.40    3.10
  -1  -9 -19    8.80    1.50
  -1   9  19   11.20    1.40
   1   9 -19    7.30    1.30
   1  -9  19    7.00    1.10
  -1  -9  19    9.20    1.20
  -1   9 -19   12.10    2.10
  -1  -9  19   11.90    1.90
   1  -9 -19    7.80    1.10
  -2   9  19    2.20    0.70
   2   9 -19    0.60    0.50
   2  -9  19    0.90    0.40
  -2  -9  19    0.10    0.50
  -2   9 -19    1.10    1.10
   2  -9 -19    0.90    0.50
   0 -10  19    0.60    0.60
   0 -10 -19   -0.10    0.40
   0  10 -19    0.50    0.70
   1 -10  19    0.60    0.40
  -1  10  19    1.70    0.70
   1  10 -19    0.90    0.50
  -1  10 -19    1.10    1.00
   1 -10 -19    1.30    0.50
   0   0  20   -1.80    5.80
   0   0  20   -0.70    0.80
   0   0 -20   -6.50   95.69
   0   0 -20   -0.60    0.70
   0   0 -20   -0.50    1.30
   1   0  20   86.99    7.70
   1   0  20  103.49   10.20
   1   0 -20   91.39    7.60
   1   0 -20   42.00   56.29
   1   0  20   95.39    7.00
  -1   0 -20   93.59    7.40
  -1   0  20  104.19    7.60
   1   0  20   83.99    7.20
  -1   0 -20   99.79    7.70
  -1   0  20  102.09    7.50
   1   0 -20   95.09    7.10
   2   0 -20  100.69    7.60
   2   0 -20   62.09   54.99
  -2   0 -20  100.49    8.50
   2   0  20  101.39    7.50
   2   0 -20  104.39    7.60
  -2   0  20   96.99    7.80
  -2   0  20  111.89    8.20
   2   0  20  108.89   10.20
   2   0  20   93.89    8.10
   3   0 -20   62.69   53.79
   3   0  20   65.89    6.90
   3   0 -20   49.20    4.70
  -3   0  20   63.19    5.40
   3   0  20   62.19    4.40
   3   0 -20   61.99    4.70
  -3   0  20   61.89    5.00
   3   0  20   53.59    5.30
   3   0  20   53.49    5.10
  -3   0 -20   59.79    5.50
   4   0 -20   11.90    2.00
   4   0  20   10.10    1.80
  -4   0 -20    7.70    2.00
  -4   0  20   11.80    1.60
   4   0  20    8.10    1.60
   5   0 -20   10.10    1.10
   5   0  20    9.50    1.50
   5   0  20    9.10    1.30
   0   1  20  351.56   24.00
   0   1  20  278.87   27.00
   0   1 -20  461.55  111.79
   0  -1 -20  387.06  109.49
   0  -1 -20  366.76   25.00
   0  -1  20  329.17   23.90
   0   1 -20  328.07   24.10
   0  -1  20  361.56   24.10
   0  -1  20  342.67   29.80
   0   1  20  339.37   24.00
   1   1 -20   76.19   61.79
   1   1 -20   14.40    2.40
   1  -1  20   17.80    2.10
  -1   1  20   16.80    2.10
   1   1 -20   17.90    2.00
  -1  -1 -20   16.50    2.50
   1  -1  20   18.10    8.10
  -1  -1 -20   15.70    2.30
   1  -1  20   16.10    1.90
   1  -1  20   16.90    1.90
  -1  -1  20   19.60    2.30
   1  -1 -20    6.40   59.49
   1   1  20   18.00    2.20
   1  -1 -20   16.00    2.60
  -1   1 -20   18.10    2.70
   1   1  20   16.20    5.30
  -1  -1  20   17.00    2.20
   1   1  20   15.80    2.40
  -1  -1  20   16.00    2.20
  -1   1 -20   16.40    2.30
   1  -1 -20   17.20    2.00
   1   1  20   13.90    1.80
  -2  -1 -20  156.38   12.40
   2  -1  20  154.88   11.70
   2  -1  20  168.18   13.70
   2  -1  20  142.09   11.90
   2   1 -20   88.79   51.19
   2  -1  20  167.28   11.20
   2   1 -20  167.78   11.30
  -2   1  20  163.08   11.50
   2  -1 -20  153.88   60.69
   2  -1 -20  155.88   11.20
   2   1  20  148.69   11.10
   2   1  20  141.29   11.90
  -2  -1  20  148.19   11.50
  -2   1 -20  179.68   12.50
   2   1  20  149.59   13.30
   2  -1 -20  144.49   11.20
   3  -1  20   23.50    2.10
   3  -1  20   15.90    2.60
  -3   1  20   19.70    2.40
   3  -1  20   15.80    3.90
   3   1 -20   53.59   53.79
   3  -1  20   30.30    4.80
   3   1 -20   18.90    2.00
  -3   1  20   14.40    2.40
   3   1 -20   21.30    2.10
  -3  -1 -20   15.00    2.80
   3   1  20   19.00    2.50
  -3  -1  20   21.90    2.60
  -3   1 -20   16.10    3.80
   3  -1 -20   17.40    2.00
   3   1  20   15.50    2.60
   3  -1 -20   20.40    2.10
   3   1  20   17.70    4.00
   3  -1 -20    7.40   51.29
  -3  -1  20   19.80    2.40
  -3   1 -20   18.00    2.40
   4  -1  20    2.60    1.10
   4  -1  20    5.60    1.50
  -4   1  20    5.30    1.10
   4   1 -20    5.50    1.00
   4   1  20    3.70    1.10
   4   1  20    3.60    1.30
   4  -1 -20    4.40    1.00
  -4   1 -20    1.90    1.60
  -4  -1  20    4.40    1.20
   5  -1  20    5.50    1.00
   5  -1  20    5.80    1.50
   5   1  20    3.10    0.70
   5   1  20    2.80    0.90
   5  -1 -20    4.70    0.80
   0   2  20   20.90    7.90
   0  -2  20   14.50    1.80
   0  -2 -20  -95.99  210.98
   0   2  20   12.20    2.10
   0  -2 -20   16.20    2.10
   0   2 -20   12.80    2.30
   0  -2 -20   13.60    2.40
   0   2  20   12.50    1.70
   0   2  20   13.50    1.90
   0   2 -20  127.49  110.89
   0  -2  20   14.10    2.00
   0   2 -20   15.40    2.30
   0  -2  20    5.40    6.40
   0   2 -20   12.70    1.80
  -1   2  20  311.97   22.30
  -1   2  20  283.17   21.00
   1  -2  20  314.77   25.60
   1  -2  20  292.97   20.70
  -1   2  20  275.47   20.80
   1   2 -20  289.27   20.80
   1  -2  20  318.17   21.00
   1   2 -20  226.38   80.09
  -1  -2 -20  262.87   21.20
   1  -2 -20  265.37   21.50
  -1   2 -20  309.77   21.40
   1   2  20  300.37   20.70
  -1  -2  20  305.07   21.10
   1   2  20  322.37   21.10
   1   2  20  309.87   23.50
   1   2  20  279.47   21.70
   1  -2 -20  305.67   21.10
  -1   2 -20  304.57   21.20
   1  -2 -20  212.28   72.29
   1  -2 -20  285.37   20.90
   2  -2  20   23.70    3.20
  -2   2  20   32.40    3.80
   2   2 -20   39.50   56.29
   2  -2  20   21.60    5.10
  -2  -2 -20   25.70    3.40
   2  -2  20   29.50    2.60
   2   2 -20   31.00    2.80
  -2   2  20   28.60    3.00
   2   2  20   29.10    3.60
   2   2  20   26.40    2.90
  -2  -2  20   32.20    3.20
   2  -2 -20   37.40   54.19
   2   2  20   28.10    5.80
   2  -2 -20   32.10    2.90
   2   2  20   31.20    2.60
  -2   2 -20   30.20    3.50
   2  -2 -20   31.10    2.70
  -2  -2  20   29.80    3.00
  -3  -2 -20   26.50    3.20
   3   2 -20    2.10   57.69
   3   2 -20   26.60    2.60
   3  -2  20   29.30    4.60
  -3   2  20   24.70    4.10
   3   2 -20   27.70    2.50
  -3   2  20   27.20    3.10
   3  -2  20   27.00    2.30
   3  -2  20   25.60    3.20
   3  -2 -20   29.30    2.60
  -3  -2  20   21.70    3.50
   3  -2 -20  -27.00   50.19
  -3  -2  20   30.00    2.90
   3   2  20   20.60    3.20
  -3   2 -20   26.30    3.50
   3   2  20   26.70    4.40
   3  -2 -20   27.00    2.50
  -3   2 -20   27.60    3.20
   3   2  20   25.00    2.90
  -4   2  20    3.80    0.90
   4  -2  20    3.00    1.10
   4  -2  20    3.40    1.20
   4   2 -20    5.40    1.10
  -4  -2  20    4.60    1.00
   4   2  20    3.30    1.00
   4  -2 -20    6.80    1.60
   5  -2  20    6.50    1.10
   5   2  20    4.50    0.90
   5  -2 -20    5.70    0.80
   5   2  20    5.70    0.90
   0  -3  20  227.08   15.70
   0   3 -20  243.78   15.90
   0  -3  20  191.38   19.20
   0  -3 -20 -107.69  145.59
   0  -3 -20  211.78   15.60
   0   3 -20  213.88   16.20
   0   3 -20  215.68   16.30
   0   3  20  220.88   16.10
   0  -3 -20  201.48   16.00
   0   3  20  211.98   15.50
   0  -3  20  229.68   16.10
   0   3  20  212.88   20.10
   0   3 -20 -222.98  127.99
   0   3  20  220.68   15.70
   1   3 -20   33.80  136.49
  -1   3  20   33.30    4.00
   1  -3  20   28.10    6.10
  -1  -3 -20   31.50    3.20
  -1   3  20   39.20    4.80
   1   3 -20   40.90    4.20
  -1  -3 -20   30.60    3.90
  -1   3  20   36.20    3.40
   1  -3  20   38.20    3.10
  -1  -3  20   34.90    3.40
  -1   3 -20   34.30    3.20
   1   3  20   35.70    3.30
  -1   3 -20   34.00    3.90
  -1  -3  20   35.70    3.20
   1  -3 -20   89.99   79.99
   1   3  20   35.60    3.90
  -1   3 -20   36.80    3.60
   1   3  20   37.30    6.70
   1  -3 -20   32.60    3.20
   1   3  20   33.20    3.10
  -2   3  20   97.99    8.50
  -2   3  20  101.49    8.10
  -2  -3 -20   91.99    8.40
   2   3 -20  105.19    7.90
   2  -3  20  100.99    7.70
  -2  -3  20  108.09    8.20
   2  -3 -20  103.69    7.90
   2  -3 -20  113.89    7.90
   2   3  20  107.29    9.10
  -2   3 -20  114.69    8.50
  -2   3 -20  111.89    8.50
   3   3 -20    1.20    0.80
  -3   3  20    2.50    0.90
   3   3 -20  -11.40   65.59
   3  -3  20   -4.10    3.60
   3  -3  20    1.80    1.30
  -3   3  20    2.40    1.60
   3  -3  20    1.20    0.60
  -3  -3  20    2.10    1.50
  -3   3 -20    2.00    1.10
   3  -3 -20    1.70    1.10
   3  -3 -20  -32.40   48.50
   3   3  20    0.80    1.40
   3   3  20    1.40    1.00
   3  -3 -20    2.50    0.90
   3   3  20    3.80    5.00
   3   3  20    1.20    1.20
  -4   3  20   15.30    1.80
   4  -3  20   12.90    1.90
   4   3  20   17.90    2.60
  -4  -3  20   15.90    1.80
   4  -3 -20   16.50    1.70
   4   3  20   15.30    1.90
   0  -4 -20 -212.58  210.68
   0  -4  20    7.40    8.20
   0   4  20   -4.20    7.30
   1  -4  20  241.18   18.50
  -1   4  20  225.98   15.00
  -1  -4 -20  195.98   14.90
  -1   4  20  192.48   16.40
   1   4 -20  223.88   14.90
   1  -4  20  220.08   14.70
   1   4 -20  118.49  159.48
  -1   4 -20  185.78   15.20
  -1   4 -20  230.48   16.40
  -1  -4  20  192.58   14.90
   1   4  20  184.08   15.80
   1  -4 -20  130.09   90.39
   1   4  20  197.08   18.00
  -1  -4  20  208.08   14.80
   1   4  20  222.98   14.90
  -1   4 -20  201.98   15.40
   1  -4 -20  185.08   14.70
   2  -4  20   -3.30    4.40
   2   4 -20  -42.70   78.19
  -2   4  20   -0.80    1.10
  -2  -4  20    1.00    1.10
   2  -4 -20    1.70    1.20
   2  -4 -20  -77.99   53.59
   2   4  20    0.30    1.30
   2   4  20   -3.20    4.10
  -2   4 -20    0.70    0.90
   2   4  20   -0.10    1.40
   3  -4  20   38.70    4.30
   3   4 -20   49.80    3.80
   3  -4  20   43.60    3.50
  -3   4  20   49.50    4.10
   3   4  20   41.00    4.00
  -3   4 -20   44.00    4.30
   3  -4 -20   52.89    3.80
  -3  -4  20   47.70    4.10
   3  -4 -20   47.70    3.70
   4  -4  20    0.40    0.90
   4  -4  20    0.10    0.80
  -4   4  20    1.80    0.70
   4   4  20    1.10    0.80
   4  -4 -20    1.70    0.70
  -4   4 -20    1.30    0.90
   4   4  20    1.10    0.80
  -4  -4  20    1.30    0.70
   0   5 -20  227.88   16.20
   0   5  20  225.28   15.70
   0  -5  20  219.98   15.50
   0  -5 -20  211.38   15.50
   0  -5  20  210.08   15.70
   0   5  20  228.78   30.10
   0   5 -20  210.78   15.60
   1   5 -20  259.37  133.69
   1  -5 -20   92.99   89.69
   2   5 -20   90.19    6.30
   2  -5  20   64.89    9.00
   2  -5  20   90.89    6.10
   2   5 -20  -28.10   83.49
  -2   5  20   92.99    6.60
   2   5  20   78.29   10.30
   2  -5 -20  179.08   67.29
  -2   5 -20   78.89    6.90
  -2   5 -20   72.19    7.00
  -2  -5  20   80.29    6.20
   2  -5 -20   81.29    6.10
  -2  -5  20   80.09    6.40
   2   5  20   74.09    7.20
   2   5  20   70.29    6.20
   3   5 -20    4.80    1.00
   3  -5  20    2.60    1.40
  -3   5  20    6.40    1.30
   3  -5  20    3.90    0.70
   3  -5 -20    3.00    0.70
  -3   5 -20    4.60    1.50
   3   5  20    6.00    1.80
  -3  -5  20    4.00    1.10
   3  -5 -20    3.40    0.90
  -4   5  20    5.90    1.10
   4  -5  20    5.50    1.30
   4   5  20    6.50    1.10
  -4  -5  20    8.50    1.40
   0   6 -20   28.80    3.70
   0  -6  20   24.90    2.70
   0  -6  20   46.50   14.00
   0   6  20   41.70    7.20
   0   6  20   30.70    2.90
   0  -6 -20   27.40    2.70
   0  -6  20   25.90    2.90
   1  -6  20  101.79    8.00
   1   6 -20  116.79    8.80
  -1   6  20  113.09    8.30
   1   6 -20   99.49    8.10
  -1   6  20  100.69    9.70
   1  -6  20  120.89    8.60
   1  -6  20  108.99   14.40
  -1  -6 -20  101.79    8.00
   1   6  20   96.99    9.00
  -1   6 -20  110.19    8.70
   1   6  20  114.19   13.70
   1  -6 -20  108.49    8.00
  -1  -6  20  118.69    8.20
  -1  -6  20  108.19    8.30
  -1   6 -20  107.39    8.80
   2  -6  20   -2.70    8.40
   2  -6  20    7.20    1.20
   2   6 -20   12.10    2.50
  -2   6  20    6.80    1.30
  -2   6 -20    6.80    1.80
  -2  -6  20    9.60    1.60
  -2  -6  20   10.40    1.70
   2  -6 -20    7.90    1.30
   3  -6  20    7.70    2.30
   3   6 -20   15.60    1.60
  -3   6  20   15.20    1.80
   3  -6  20   14.50    1.40
  -3   6 -20    9.90    1.90
  -3  -6  20   12.70    1.80
   3  -6 -20   12.20    1.30
  -4   6  20    2.30    0.80
   4  -6  20    0.70    1.10
  -4  -6  20    1.20    0.50
   0   7  20   55.19    4.60
   0  -7  20   60.29    4.80
   0  -7 -20   53.49    4.40
   0  -7  20   52.59    4.40
   0   7 -20   52.39    5.10
  -1   7  20    1.50    0.90
   1  -7  20    1.10    0.80
   1   7 -20    0.70    1.30
   1   7 -20    1.20    0.90
  -1  -7  20    0.40    0.90
   1  -7 -20    0.90    0.70
  -1  -7  20    1.00    0.80
  -1   7 -20   -0.80    1.30
  -1   7 -20    1.00    1.40
  -2   7  20   30.40    2.80
   2   7 -20   27.50    2.60
   2  -7  20   26.60    2.40
  -2  -7  20   25.70    2.70
  -2   7 -20   26.40    3.40
   2  -7 -20   26.70    2.40
   3   7 -20    0.90    0.60
  -3   7  20    1.80    0.70
   3  -7  20    0.60    1.10
  -3   7 -20    0.60    0.90
   3  -7 -20    0.90    0.40
  -3  -7  20    1.50    0.80
   0   8 -20   25.30    3.30
   0   8 -20   22.40    2.80
   0  -8  20   26.70    2.60
   0   8  20   36.80    3.60
   0  -8  20   29.50    2.80
   0  -8 -20   36.30    3.30
   1  -8  20   54.09    4.20
  -1  -8  20   52.99    4.70
  -1  -8  20   52.49    4.20
  -1   8 -20   42.80    4.80
   1  -8 -20   62.89    4.60
  -1   8 -20   46.10    4.90
   2   8 -20    0.00    0.60
   2  -8  20   -0.20    0.50
  -2   8  20    0.70    0.60
  -2   8 -20   -0.50    1.10
   2  -8 -20   -0.30    0.40
  -2  -8  20    0.20    0.60
  -3   8  20    4.20    0.70
  -3   8 -20    4.50    1.10
  -3  -8  20    2.60    0.70
   0  -9  20   37.80    3.10
   0   9  20   39.00    3.00
   0  -9 -20   35.30    3.20
   0   9 -20   37.50    3.50
   0   9 -20   35.40    3.30
   1  -9  20    1.40    0.50
   1   9 -20    1.40    0.70
  -1   9  20    3.00    0.70
   1  -9 -20    2.30    0.70
  -1   9 -20    4.10    1.40
  -1  -9  20    3.30    0.90
  -1  -9  20    1.70    0.70
  -2   9  20   18.10    1.80
   2  -9  20   15.70    1.40
  -2  -9  20   18.80    1.70
  -2   9 -20   20.70    2.80
   2  -9 -20   17.10    1.60
   0   0  21    0.20    0.70
   0   0 -21   -0.60    0.70
   0   0  21    8.60    6.90
   0   0 -21   -0.20    1.30
   0   0  21    0.20    1.50
   1   0 -21  -12.30   75.79
   1   0  21    5.90    4.50
  -1   0 -21   11.40    1.70
   1   0  21   11.10    1.50
  -1   0  21    9.50    1.60
   1   0  21    8.70    1.60
  -1   0  21   12.50    2.50
   1   0 -21   10.70    1.60
   1   0 -21   11.50    2.70
  -1   0 -21   13.00    2.40
  -1   0  21    9.60    1.60
   2   0  21   28.90    2.50
  -2   0  21   28.10    2.80
  -2   0 -21   27.10    3.20
   2   0 -21  -11.80   58.09
   2   0 -21   26.50    2.60
   2   0  21   23.30    4.90
   2   0  21   21.80    2.80
   2   0 -21   24.50    2.60
   2   0  21   28.70    3.50
   3   0  21    3.10    0.70
   3   0 -21    3.70    1.00
   3   0  21    1.90    3.60
   3   0  21    3.90    1.40
  -3   0  21    4.70    1.30
   3   0 -21  -60.89   58.29
   3   0 -21    4.70    1.20
  -3   0  21    4.10    1.30
   3   0  21    4.30    1.90
  -3   0 -21    2.90    1.30
   4   0  21   34.20    4.30
   4   0 -21   38.00    3.00
   4   0  21   31.00    3.30
   0  -1  21    0.00    0.70
   0  -1 -21 -145.49  155.58
   0   1  21    1.20    0.90
   0   1  21    2.00    7.40
   0   1 -21    2.10    1.10
   0   1 -21   -0.30    0.90
   0   1  21    0.00    0.70
   0  -1 -21   -0.10    1.40
   0   1 -21   -0.50    1.50
   0  -1  21    1.00    1.00
   0  -1  21    0.30    6.60
   0   1 -21  -35.20  214.08
   0  -1 -21    0.80    0.90
  -1  -1 -21    1.80    1.60
   1  -1  21   -1.00    4.40
   1  -1  21    0.90    1.00
   1   1 -21    1.30    1.50
  -1   1  21    1.40    0.90
   1  -1  21    0.70    0.80
   1   1 -21    0.60    0.90
  -1   1  21    1.00    1.40
  -1  -1 -21    2.30    1.00
   1   1 -21  -18.30   71.19
  -1   1  21    2.50    1.10
  -1  -1  21    1.70    0.90
   1  -1 -21    1.60    1.00
   1   1  21    3.50    4.40
   1  -1 -21   42.10   72.99
   1   1  21    3.20    1.50
   1  -1 -21    0.80    1.60
  -1   1 -21    0.90    0.90
  -1   1 -21    1.50    1.40
   1   1  21    1.00    0.80
  -1  -1  21    0.70    0.90
   2  -1  21    7.40    4.40
   2   1 -21   96.59   89.89
   2  -1  21    6.30    1.60
  -2   1  21    6.70    2.00
   2   1 -21    6.50    1.20
   2  -1  21    5.60    1.10
   2  -1  21    4.70    1.30
  -2  -1 -21    5.90    1.80
  -2   1  21    7.80    1.60
   2   1  21    5.30    1.40
   2  -1 -21    8.40    1.30
  -2  -1  21    6.90    1.40
   2   1  21    9.60    2.10
   2   1  21    4.90    5.90
  -2   1 -21    8.90    2.10
   2   1  21    8.20    1.20
   2  -1 -21   18.50   70.99
  -2  -1  21    8.10    1.90
   2  -1 -21    8.60    1.40
   3  -1  21   43.30    6.10
  -3   1  21   56.39    4.50
   3   1 -21   49.30   60.89
  -3  -1 -21   42.00    5.70
  -3   1  21   57.59    4.90
   3  -1  21   49.10    4.80
   3   1 -21   56.69    4.30
   3  -1  21   56.09    4.00
   3   1  21   46.40    4.50
   3  -1 -21   54.29    4.20
   3  -1 -21   54.19    4.20
  -3   1 -21   53.39    5.00
   3   1  21   47.90    4.60
   3   1  21   43.10    6.20
   3  -1 -21  114.99   58.69
   3   1  21   48.70    6.10
  -3  -1  21   55.69    4.60
  -3  -1  21   55.69    4.80
   4   1 -21    2.30    0.90
   4  -1  21    3.40    1.80
  -4   1  21    5.10    1.20
   4  -1  21    2.90    1.30
   4  -1 -21    3.10    0.80
   4   1  21    2.50    1.00
   4   1  21    1.60    0.90
  -4  -1  21    3.60    0.90
  -4   1 -21    0.90    1.20
   0   2 -21   12.80    1.70
   0   2 -21   11.00    2.10
   0  -2 -21    9.70    2.10
   0  -2 -21   12.00    1.80
   0   2  21   15.60    7.10
   0   2 -21   11.10    2.10
   0   2 -21  -84.79  137.79
   0  -2  21    9.50    1.60
   0  -2  21    9.40    2.10
   0  -2  21    7.50    7.70
   0  -2 -21  -75.29  132.89
   0   2  21   13.40    1.90
   0   2  21   11.30    1.60
   0   2  21   10.80    2.20
   1  -2  21   32.90    6.50
  -1  -2 -21   27.50    3.70
  -1   2  21   39.00    3.70
   1   2 -21   77.29   80.69
  -1   2  21   41.00    4.80
   1   2 -21   33.60    3.00
   1   2 -21   36.90    4.30
  -1  -2 -21   34.60    3.20
   1  -2  21   39.30    3.40
   1  -2  21   34.00    2.90
   1   2  21   26.60    3.40
   1  -2 -21  126.09  114.29
  -1   2 -21   32.30    3.80
   1   2  21   29.50    6.20
  -1  -2  21   31.90    3.10
   1  -2 -21   30.20    3.00
   1   2  21   31.10    3.50
   1   2  21   29.30    2.80
  -1   2 -21   31.50    3.40
  -1   2 -21   34.60    3.10
   1  -2 -21   33.00    3.90
  -1  -2  21   30.60    3.20
  -2   2  21   21.50    2.90
   2  -2  21   11.60    7.00
   2   2 -21  -62.19   67.09
  -2   2  21   23.10    2.50
   2  -2  21   22.10    2.10
   2  -2  21   17.90    2.70
   2   2 -21   25.30    2.30
  -2  -2 -21   16.10    2.70
   2   2  21   21.70    3.20
   2  -2 -21   54.59   68.79
   2   2  21   16.00    2.30
   2  -2 -21   21.60    2.10
  -2  -2  21   14.40    2.90
  -2  -2  21   22.90    2.60
  -2  -2  21   18.90    2.20
   2   2  21   22.60    2.10
  -2   2 -21   22.20    3.00
  -2   2 -21   21.20    2.60
   2   2  21   24.80    5.40
   2  -2 -21   21.50    2.40
   3  -2  21   19.10    2.70
  -3   2  21   23.40    2.60
   3   2 -21   21.30    2.10
   3  -2  21   21.20    1.80
   3   2 -21  -47.40  114.49
  -3  -2 -21   20.70    2.90
   3  -2 -21   20.50    2.10
   3   2  21   18.00    2.40
   3  -2 -21  136.99   57.69
   3   2  21   17.60    2.40
  -3  -2  21   21.60    2.90
  -3   2 -21   19.80    2.80
   3  -2 -21   24.10    2.40
   4  -2  21    1.00    1.00
   4  -2  21    0.80    0.90
  -4   2  21    1.50    0.70
   4  -2 -21    0.60    0.60
  -4  -2  21    0.70    0.70
   4   2  21    0.90    0.80
   4   2  21    0.60    1.00
   0   3  21   26.30    3.20
   0   3 -21   29.60    2.80
   0   3 -21   33.00    3.60
   0  -3 -21   35.00    4.00
   0   3  21   26.30    2.60
   0   3  21   29.60    2.90
   0  -3 -21   26.70    3.50
   0  -3  21   29.40    2.70
   0  -3  21   25.80    2.90
   0  -3  21   19.20    7.80
   0   3  21   14.20    7.50
  -1   3  21    3.80    1.10
   1   3 -21    5.30    1.20
  -1   3  21    3.90    1.10
   1  -3  21    6.00    5.20
   1   3 -21    6.10    1.90
  -1  -3 -21    3.60    1.70
   1  -3  21    3.90    1.00
  -1  -3 -21    7.20    2.10
   1  -3  21    5.40    1.40
   1   3 -21  -84.69  164.08
   1   3  21    5.70    1.20
   1   3  21    4.80    1.20
   1   3  21    2.40    1.50
  -1   3 -21    3.20    1.10
   1  -3 -21   18.30  103.19
   1  -3 -21    4.80    1.30
   1   3  21    4.60    5.10
  -1  -3  21    7.70    1.60
  -1   3 -21    7.10    2.00
  -1  -3  21    5.00    1.20
  -2   3  21   27.00    3.60
  -2   3  21   20.20    3.50
   2  -3  21   31.10    5.70
   2   3 -21    8.40   73.29
   2   3  21   25.10    3.60
  -2  -3  21   27.70    3.10
  -2   3 -21   26.70    3.00
   2  -3 -21   -8.20   62.09
   2   3  21   35.90    5.80
   3  -3  21   11.10    2.20
   3  -3  21    9.80    1.20
   3   3 -21    8.40    1.30
  -3   3  21    9.50    1.60
   3  -3 -21   10.90    1.50
   3   3  21    8.90    1.70
  -3  -3  21    8.90    1.50
   3   3  21   10.50    1.70
   3  -3 -21   11.70    1.40
  -3   3 -21   10.10    2.00
  -4   3  21    7.90    1.20
   4  -3  21    4.30    1.00
   4  -3  21    6.60    1.40
   4   3  21    5.70    1.20
  -4  -3  21    5.90    1.10
   4   3  21    5.70    1.70
   4  -3 -21    7.90    1.10
  -4   3 -21    5.30    1.60
   0  -4 -21    2.40    1.10
   0   4  21    4.70    1.20
   0  -4  21    2.90    1.00
   0   4 -21    2.10    1.00
   0  -4  21    1.50    1.00
   0   4  21  -10.90    8.30
   0   4  21    2.70    1.70
   0   4 -21    2.10    1.60
   0  -4  21    1.20   12.20
  -1   4  21   14.90    2.10
   1  -4  21   17.50    2.50
   1  -4  21   13.70    1.80
   1   4 -21  -44.00  102.09
   1   4 -21   13.90    2.00
   1  -4  21   14.10    6.50
   1   4 -21   13.80    2.50
  -1  -4 -21   13.30    2.00
  -1   4 -21   16.40    2.10
   1  -4 -21  -93.19   91.09
   1   4  21   16.80    3.20
  -1  -4  21   14.50    1.90
   1   4  21   15.20    2.00
   1   4  21    7.40    6.40
  -1   4 -21   13.50    2.50
  -1  -4  21   15.90    2.20
  -1   4 -21   16.70    2.40
   2  -4  21   25.10    2.40
   2   4 -21   26.60    2.50
   2  -4  21   17.90    5.50
  -2   4  21   26.30    2.70
   2   4 -21   66.79   87.69
  -2  -4  21   21.90    2.60
  -2   4 -21   28.70    4.00
  -2  -4  21   26.00    2.80
   2   4  21   20.70    2.60
   2  -4 -21   28.80    2.80
   2   4  21   29.10    6.00
  -2   4 -21   28.10    3.30
   2   4  21   18.00    3.80
   2  -4 -21   24.00    2.40
   2  -4 -21   14.50   61.49
   3  -4  21    3.10    1.40
   3  -4  21    3.70    0.80
  -3   4  21    4.20    1.10
   3   4 -21    2.00    0.80
  -3  -4  21    5.80    1.30
   3  -4 -21    4.00    0.80
  -3   4 -21    6.20    1.60
   3  -4 -21    6.10    1.10
   3   4  21    5.20    1.30
  -4   4  21    0.30    0.70
   4  -4  21    0.30    0.90
   4  -4  21    0.70    0.80
   4   4  21   -0.30    1.00
   4  -4 -21    0.50    0.50
  -4  -4  21    1.10    0.70
   0   5  21   24.20    3.20
   0   5  21   18.70    3.40
   0   5 -21   17.80    2.50
   0   5  21   44.00   11.20
   0  -5 -21   19.10    3.00
   1   5 -21  294.07  152.68
   1  -5 -21   14.80   98.59
   1   5  21    1.80    6.20
  -2   5  21    0.50    0.70
   2   5 -21    1.20    0.90
   2  -5  21    0.80    0.60
   2   5  21    0.60    0.80
   2  -5 -21    0.10    0.70
  -2   5 -21   -0.30    1.10
  -2  -5  21    0.30    0.90
   3   5 -21    6.40    1.70
   3  -5  21    4.70    0.60
   3  -5  21    3.40    1.00
  -3   5  21    8.70    2.00
   3  -5  21    3.60    1.30
   3   5  21    5.20    1.10
   3  -5 -21    4.80    1.10
  -3   5 -21    4.30    1.30
  -3  -5  21    4.50    1.40
   4  -5  21    1.10    0.80
  -4   5  21    1.20    0.70
  -4  -5  21    0.50    0.50
   4   5  21    0.60    0.50
   0  -6  21   33.00    3.10
   0  -6 -21   36.90    3.20
   0   6  21   38.40    3.30
   0  -6  21   35.40    3.40
   0   6 -21   34.90    4.00
   0   6 -21   32.50    3.30
  -1   6  21   24.90    2.60
   1   6 -21   26.70    3.20
   1  -6  21   23.90    2.40
   1   6 -21   23.60    2.50
   1  -6  21    5.90   11.60
  -1  -6 -21   26.30    3.00
  -1  -6  21   21.90    2.60
   1   6  21   13.50   10.10
  -1   6 -21   22.50    2.80
  -1   6 -21   23.90    3.30
   1  -6 -21   24.10    2.40
   2   6 -21    0.50    0.80
   2  -6  21    0.20    0.60
  -2   6  21    0.80    0.80
   2  -6 -21    1.00    0.60
  -2  -6  21    0.20    0.80
  -2   6 -21    2.10    1.50
   3   6 -21    2.20    0.70
   3  -6  21    2.20    1.00
  -3   6  21    4.20    1.00
  -3   6 -21    1.30    0.90
  -3  -6  21    1.90    0.80
   3  -6 -21    2.60    0.60
   0  -7  21   15.50    2.40
   0  -7 -21   13.70    1.80
   0   7  21   17.20    1.90
   0  -7  21   17.40    2.40
   0   7 -21   17.10    2.70
   0   7 -21   11.60    1.80
  -1  -7 -21    6.90    1.50
  -1   7  21    8.60    1.40
   1   7 -21    5.60    1.20
   1  -7  21    5.80    1.10
  -1   7 -21    4.00    1.60
  -1  -7  21    5.90    1.30
  -1  -7  21    7.50    1.50
   1  -7 -21    6.10    1.10
   2   7 -21    1.80    1.20
   2  -7  21    0.10    0.60
  -2   7  21    1.60    1.10
   2  -7 -21    1.50    0.90
  -2  -7  21    1.60    1.40
  -2   7 -21    0.80    1.10
  -3   7  21    2.40    0.80
   3  -7  21    1.00    0.90
   3   7 -21    0.70    0.70
   3  -7 -21    1.50    0.40
  -3  -7  21    1.30    0.70
  -3   7 -21    1.80    1.30
   0   8 -21    0.20    0.80
   0  -8  21   -0.20    0.70
   0   8 -21    1.30    1.30
   0   8  21    0.10    0.50
   0  -8  21    0.60    0.70
   0  -8 -21    0.40    0.70
  -1   8  21    1.50    0.70
   1  -8  21    0.90    0.70
  -1  -8 -21    1.00    0.90
   1   8 -21    1.00    0.80
   1  -8 -21    1.00    0.60
  -1   8 -21    0.10    0.90
  -1   8 -21   -0.10    1.20
  -1  -8  21    0.80    0.80
  -1  -8  21    0.40    0.70
  -2   8  21    2.20    0.70
   2   8 -21    0.60    0.70
   2  -8  21    1.60    0.60
   2  -8 -21    0.20    0.50
  -2   8 -21    2.60    1.20
   0   9 -21    3.70    1.40
   0  -9  21    2.70    0.70
   0  -9 -21    3.30    1.10
   0   9 -21    4.10    1.00
  -1   9  21    9.90    1.30
   1   9 -21    6.60    1.10
   1  -9 -21    7.00    0.90
  -1  -9  21    7.50    1.00
  -1  -9  21    5.90    0.90
  -1   9 -21    8.40    1.60
   0   0 -22  171.98   12.90
   0   0  22  190.68   13.10
   0   0  22  175.68   12.90
   0   0 -22  179.48   13.50
  -1   0  22   48.30    4.20
   1   0  22   48.90    4.10
   1   0 -22    1.70   87.09
  -1   0  22   50.59    4.40
   1   0  22   57.99    8.20
  -1   0  22   62.19    5.60
  -1   0 -22   48.30    4.80
  -1   0 -22   60.09    5.30
   1   0  22   57.19    4.80
   1   0 -22   42.10    4.80
   1   0 -22   49.30    4.20
   2   0  22    9.10    4.30
   2   0 -22  -30.40   64.19
  -3   0  22   78.69    6.00
   3   0 -22  -31.50   80.39
   3   0 -22   81.89    6.30
   3   0  22   65.99    6.10
   3   0 -22   74.39    5.70
  -4   0  22   22.10    2.10
   4   0 -22   19.10    2.30
   4   0  22   21.00    2.70
   4   0  22   19.80    2.30
   0  -1  22   46.80    4.00
   0  -1 -22   42.30    3.90
   0  -1  22   46.00   10.20
   0   1  22   46.50    4.00
   0   1 -22   49.70    4.60
   0   1  22   41.70    3.70
   0  -1 -22   42.20    4.50
   0   1 -22   45.20    3.80
   0   1  22   57.89   10.70
   0  -1  22   45.30    3.80
   1   1 -22  277.07   20.10
  -1  -1 -22  263.77   20.10
   1  -1  22  267.97   22.40
   1  -1  22  293.37   19.50
  -1   1  22  271.47   19.50
   1   1 -22  288.37   19.60
  -1  -1 -22  271.27   19.70
  -1   1  22  297.97   19.80
   1   1 -22  203.58   96.49
   1   1  22  251.77   22.20
   1   1  22  282.97   19.50
  -1   1 -22  294.57   20.20
   1  -1 -22  256.07   20.10
  -1  -1  22  270.27   19.50
   1  -1 -22  137.99   88.19
  -1  -1  22  286.77   19.80
   1  -1 -22  263.67   19.60
  -1   1 -22  280.17   19.70
   2  -1  22   23.00    5.40
   2   1 -22  -43.80   69.39
   2   1 -22   26.90    2.80
  -2   1  22   28.90    3.40
   2  -1  22   26.50    2.60
  -2   1  22   26.80    3.30
   2   1  22   31.30    2.70
   2  -1 -22   27.50    3.10
  -2   1 -22   29.10    3.10
   2   1  22   19.20    5.10
  -2   1 -22   38.90    5.50
  -2  -1  22   26.90    3.00
  -2  -1  22   32.50    3.30
   2  -1 -22   27.40    2.80
   2  -1 -22   61.79   68.89
  -2  -1  22   36.90    3.70
   2   1  22   27.80    3.30
   3  -1  22   48.00    4.80
   3   1 -22   47.90    3.80
  -3   1  22   51.69    4.10
  -3  -1 -22   41.80    4.40
   3   1 -22  -16.00   76.59
   3   1 -22   39.60    4.00
   3  -1  22   48.40    3.70
  -3  -1  22   53.09    4.20
   3  -1 -22   48.40    3.80
  -3   1 -22   50.79    4.80
   3   1  22   44.50    4.10
   3  -1 -22   45.90    3.90
   3   1  22   41.10    4.10
   4  -1  22    2.30    0.90
  -4   1  22    2.90    0.80
   4  -1  22    3.20    1.10
   4   1 -22    2.60    0.80
   4  -1 -22    3.50    0.80
   4   1  22    2.00    0.80
   4   1  22    1.70    0.80
  -4  -1  22    3.50    0.90
   0  -2  22   41.00    3.70
   0   2 -22   39.40    3.70
   0  -2 -22   37.30    4.20
   0  -2 -22   34.50    4.10
   0   2  22   38.90    3.40
   0   2 -22   43.10    4.30
   0   2  22   44.00    9.20
   0  -2  22   41.90    3.50
   0   2  22   43.20    3.70
   0  -2  22   46.20   10.60
   1   2 -22   83.99    6.00
  -1   2  22   67.49    7.80
   1  -2  22   80.39    6.00
   1  -2  22   79.79    5.90
  -1   2  22   78.99    5.90
   1   2 -22  -44.60  133.69
  -1  -2 -22   70.69    6.50
   1  -2  22   75.09   10.70
  -1  -2 -22   74.49    6.20
   1   2 -22   87.19    6.80
  -1   2  22   81.09    6.20
   1   2  22   90.29   11.30
  -1   2 -22   73.19    6.40
  -1  -2  22   73.29    6.20
   1   2  22   79.59    5.90
  -1   2 -22   77.09    6.60
   1   2  22   75.09    5.80
   1  -2 -22  -95.49   89.19
  -1  -2  22   75.39    5.90
  -1   2 -22   71.69    6.10
   1   2  22   72.79    6.50
   1  -2 -22   71.99    6.00
  -2   2  22   61.99    5.50
  -2   2  22   65.99    5.20
   2  -2  22   65.19    8.00
   2   2 -22  -89.59   68.69
   2  -2  22   58.99    4.70
   2   2 -22   52.89    4.80
  -2  -2 -22   48.10    5.50
  -2   2  22   59.59    4.80
   2  -2  22   50.89    5.10
   2  -2 -22   68.99    4.70
   2   2  22   63.49    5.10
   2   2  22   64.59    8.50
   2  -2 -22   -3.50   72.89
  -2  -2  22   61.69    5.30
  -2   2 -22   69.29    5.90
   2   2  22   57.59    5.50
   2  -2 -22   57.69    5.10
  -2   2 -22   55.69    5.10
  -2  -2  22   48.00    5.40
   3  -2  22    2.90    0.60
   3   2 -22   31.00   90.49
   3   2 -22    2.30    0.90
  -3  -2 -22    4.90    1.50
   3  -2  22    3.50    1.50
  -3   2  22    5.10    1.20
   3   2  22    3.60    1.10
  -3  -2  22    3.20    1.00
   3  -2 -22    3.80    1.00
  -3   2 -22    2.70    1.20
   3   2  22    4.40    1.30
   3  -2 -22    5.20    1.00
  -4   2  22    5.40    0.90
   4  -2  22    5.50    1.30
   4  -2  22    4.90    1.10
  -4  -2  22    5.30    1.00
   4   2  22    5.20    1.20
  -4   2 -22    3.30    1.30
   4   2  22    4.50    1.00
   4  -2 -22    4.80    0.80
   0  -3 -22   -0.40    1.40
   0  -3  22    0.70    1.20
   0   3 -22    1.00    1.40
   0  -3  22    0.80    0.80
   0   3 -22    0.90    0.90
   0  -3  22    1.70    8.70
   0   3  22    0.30    0.80
   0   3  22    0.40    0.80
   0  -3 -22   -1.00    0.80
   0   3  22   -3.90    9.80
  -1   3  22   59.09    4.90
   1   3 -22  111.89  108.89
   1   3 -22   65.19    5.60
  -1   3  22   62.59    5.20
   1  -3  22   63.49    4.90
   1  -3  22   62.99    5.80
   1  -3  22   66.89    9.30
  -1  -3 -22   55.29    5.60
  -1  -3 -22   52.09    5.00
   1   3 -22   61.29    5.00
   1  -3 -22   64.49    5.30
  -1  -3  22   65.29    5.30
   1   3  22   46.60    8.60
  -1   3 -22   70.09    5.80
  -1   3 -22   59.39    5.00
  -1  -3  22   67.09    5.00
   1   3  22   61.09    5.70
  -1   3 -22   63.69    5.60
   1   3  22   63.29    4.90
   1   3  22   69.69    5.40
   1  -3 -22 -125.19  130.09
   2   3 -22  102.89   86.99
  -2  -3 -22   33.80    3.80
  -2   3  22   30.30    4.00
   2  -3  22   18.30    5.90
   2  -3  22   32.90    2.80
   2  -3  22   29.90    3.50
   2   3 -22   36.50    3.00
  -2   3  22   35.90    3.20
  -2   3 -22   33.40    3.70
   2   3  22   28.00    3.20
   2   3  22   30.60    4.20
   2  -3 -22  134.89   69.59
  -2  -3  22   32.00    3.20
  -2   3 -22   37.80    4.30
   2  -3 -22   30.50    3.00
   2   3  22   26.30    5.90
   2  -3 -22   35.30    3.10
  -2  -3  22   30.80    2.90
   3  -3  22   13.40    1.50
   3  -3  22   12.40    2.50
  -3   3  22   15.00    1.80
   3   3 -22   11.50    1.40
   3   3  22   12.40    2.00
   3  -3 -22   11.80    1.40
   3  -3 -22   10.50    1.40
  -3   3 -22    7.60    1.60
  -3  -3  22   12.60    1.90
   3   3  22    8.90    2.10
   4  -3  22    1.10    0.90
   4  -3  22    1.20    0.70
  -4   3  22    2.00    1.00
  -4  -3  22    1.80    0.70
   4  -3 -22    1.20    0.50
   4   3  22    1.30    0.70
   4   3  22    1.30    0.80
   0   4 -22  118.69    9.20
   0  -4  22   89.19   14.80
   0   4  22   96.19    8.40
   0  -4  22  117.79    8.40
   0   4  22  111.09   21.00
   0   4  22   95.69    8.30
   0  -4  22   98.09    8.40
   1   4 -22   31.70  133.39
   1   4 -22   15.50    2.10
  -1  -4 -22   12.80    1.90
  -1   4  22   15.70    2.10
   1   4 -22   12.60    2.80
   1  -4  22   17.50    7.30
   1  -4 -22   50.39  107.19
   1  -4 -22   16.80    2.10
   1   4  22    8.10    6.30
   1   4  22   14.50    1.90
  -1   4 -22   18.40    3.80
  -1  -4  22   14.40    1.90
  -1  -4  22   16.60    2.20
  -1   4 -22   20.20    2.90
   1   4  22   17.70    2.10
  -1   4 -22   19.30    2.60
  -2   4  22   66.29    5.10
   2   4 -22   58.29  117.99
   2  -4  22   62.49    4.70
   2   4 -22   62.99    4.90
  -2  -4  22   60.29    5.40
   2   4  22   50.09   10.00
  -2   4 -22   68.09    5.70
   2  -4 -22   60.29    4.80
   2   4  22   52.19    5.00
  -2  -4  22   63.29    5.10
   2  -4 -22   55.09   83.89
   3  -4  22    7.40    0.90
   3  -4  22    8.10    1.80
  -3   4  22    7.10    1.20
   3   4 -22   10.90    1.30
   3  -4 -22    4.40    1.10
  -3  -4  22    8.50    1.40
   3  -4 -22    5.80    0.90
  -3   4 -22    5.10    1.30
   4  -4  22    0.50    0.70
  -4   4  22    1.10    0.70
  -4  -4  22    0.50    0.50
   4   4  22    0.70    0.60
   0   5 -22   35.10    3.30
   0   5 -22   38.70    4.10
   0   5  22   39.30    3.40
   0   5  22   30.20    4.70
   0  -5 -22   36.40    3.30
   0  -5  22   36.80    3.40
   0  -5  22   36.30    3.20
  -1   5  22   40.60    3.50
   1   5 -22   34.70    4.20
  -1  -5 -22   37.90    3.50
   1  -5  22   41.00   14.50
   1   5 -22   38.60    3.30
   1  -5  22   38.60    3.20
  -1   5 -22   40.20    4.10
   1   5  22   33.30   12.00
  -1  -5  22   34.80    3.30
   1   5  22   32.70    3.70
  -1  -5  22   34.60    3.40
   1  -5 -22   32.00    3.20
   1  -5 -22   56.79  152.08
   2   5 -22    7.70    1.30
  -2   5  22    6.70    1.20
   2  -5  22   10.90    1.50
  -2  -5  22    6.30    1.30
   2  -5 -22    6.60    1.20
  -2   5 -22   11.70    2.20
  -2  -5  22   10.00    1.90
   3  -5  22   13.10    2.10
   3  -5  22   14.60    1.70
  -3   5  22   19.00    1.90
   3   5 -22   16.40    1.80
   3   5  22   14.00    1.60
  -3  -5  22   13.70    1.80
   3  -5 -22   13.80    1.50
   0   6  22  120.29    8.50
   0  -6  22  110.39    8.60
   0  -6  22  108.59    8.40
   0   6 -22  110.59    8.50
   0   6 -22  125.99    9.10
   0  -6 -22  107.19    8.30
   1   6 -22   41.50    4.00
  -1   6  22   40.40    3.50
   1  -6  22   37.40    3.30
   1   6 -22   39.40    3.50
  -1  -6  22   40.50    3.80
  -1   6 -22   39.80    4.10
  -1  -6  22   37.40    3.30
   1  -6 -22   38.10    3.30
  -2   6  22   37.90    3.20
   2   6 -22   37.20    3.10
   2  -6  22   35.10    2.90
   2  -6 -22   32.60    2.90
  -2   6 -22   37.00    3.80
  -2  -6  22   35.10    3.30
  -3   6  22    0.80    0.70
   3  -6  22   -0.30    0.70
   3   6 -22    0.00    0.60
  -3  -6  22    0.20    0.50
  -3   6 -22    0.00    0.80
   3  -6 -22    0.40    0.40
   0   7 -22   16.70    2.80
   0   7  22   10.80    2.00
   0   7 -22   15.80    2.40
   0  -7  22   10.60    1.70
   0  -7  22   12.60    2.30
   1   7 -22   53.69    4.40
  -1  -7 -22   47.70    4.20
  -1   7  22   48.90    4.00
   1  -7  22   48.80    3.80
  -1  -7  22   49.99    4.20
  -1   7 -22   45.80    4.30
  -1   7 -22   52.99    4.60
   1  -7 -22   47.80    3.80
  -1  -7  22   38.10    3.90
   2  -7  22    3.70    0.70
   2   7 -22    3.60    0.90
  -2   7  22    4.60    1.00
  -2   7 -22    2.90    1.20
  -2  -7  22    4.80    1.10
  -3   7  22    9.30    1.30
   3  -7  22    7.70    1.40
  -3  -7  22   11.10    1.30
  -3   7 -22    8.80    1.50
   0  -8 -22   43.30    3.50
   0   8 -22   42.10    3.70
   0   8 -22   51.69    4.40
   0  -8  22   43.90    3.50
   1   8 -22    0.40    0.80
  -1   8  22    0.40    0.60
   1  -8  22   -0.10    0.50
  -1  -8 -22    2.20    0.90
   1  -8 -22    1.50    0.60
  -1  -8  22    0.40    0.80
  -1  -8  22    0.60    0.60
  -1   8 -22    2.20    1.60
   2  -8  22   15.30    1.50
   2   8 -22   16.10    1.60
   2  -8  22   13.50    1.90
  -2   8  22   17.00    1.50
   2  -8 -22   12.50    1.50
  -2  -8  22   13.40    1.50
   0  -9 -22   12.90    1.40
   0   9 -22   11.10    1.40
   0  -9  22   13.90    1.30
   1  -9  22    5.70    0.70
   1   9 -22    3.40    0.70
   1  -9 -22    3.00    0.50
   0   0  23    1.40    8.50
   0   0  23   -0.20    0.90
   0   0 -23   -0.90    1.30
   0   0  23   -0.40    0.70
   0   0 -23    0.50    0.90
   1   0 -23  -78.39  118.99
  -2   0  23    2.50    1.30
   2   0 -23  -12.20   75.19
  -2   0  23    3.80    1.20
   2   0  23    2.90    1.10
   2   0 -23    2.30    1.00
  -2   0 -23    3.80    1.60
  -2   0  23    3.20    1.00
   2   0  23    2.60    0.80
   2   0  23    8.10    7.40
   3   0  23   15.40    2.20
  -3   0 -23   12.80    2.10
   3   0  23   12.00    2.00
  -3   0  23   17.00    2.00
   3   0 -23   10.30    1.50
   3   0 -23   13.90    1.70
   4   0  23   11.80    1.70
  -4   0  23   11.30    1.40
   4   0  23   11.00    1.60
   0   1  23   27.50    4.00
   0   1 -23   35.10    3.20
   0  -1 -23   34.10    4.00
   0  -1  23   36.30    3.10
   0   1  23   21.80   14.10
   0   1 -23   41.60    4.10
   0  -1  23   38.00    3.70
   0  -1 -23   34.20    3.30
   0  -1  23   41.10   10.40
   0   1  23   37.60    3.20
   1   1 -23   39.90  118.09
   1  -1  23   17.40    6.10
   1  -1  23   16.10    2.60
   1  -1  23   17.00    1.90
  -1  -1 -23   17.60    2.20
  -1   1  23   16.90    2.10
  -1  -1 -23   15.40    2.60
  -1   1  23   15.90    2.00
   1   1 -23   13.50    1.90
   1  -1  23   12.40    2.10
  -1   1 -23   13.40    2.30
   1   1  23   15.20    6.00
   1   1  23   17.30    1.80
  -1  -1  23   17.10    2.00
   1   1  23   17.20    2.20
   1  -1 -23   15.60    2.00
  -1   1 -23   17.70    2.20
  -1   1 -23   19.70    2.60
   1  -1 -23   12.20    2.20
  -1  -1  23   16.60    2.20
   1  -1 -23   52.59  163.98
  -2   1  23   31.30    3.80
   2   1 -23   25.40    2.60
   2   1 -23  -58.89   82.89
  -2  -1 -23   23.80    3.20
   2  -1  23   24.10    6.00
   2  -1  23   22.40    2.80
   2  -1  23   25.30    2.40
  -2   1  23   20.60    2.40
  -2   1  23   26.70    2.80
   2  -1 -23   23.20    2.50
   2   1  23   24.60    3.30
   2  -1 -23  -11.90   74.29
   2  -1 -23   27.10    2.40
   2   1  23   15.20    5.50
  -2   1 -23   29.80    3.40
  -2  -1  23   32.20    3.50
   2   1  23   26.00    2.30
  -2  -1  23   27.60    2.80
  -2  -1  23   24.90    2.50
  -3  -1 -23   13.90    2.10
   3  -1  23    8.90    1.60
   3   1 -23    8.80    1.30
   3   1  23   11.20    1.90
  -3   1 -23   11.80    2.00
  -3  -1  23   14.30    1.80
   3  -1 -23    7.10    1.20
   4  -1  23    3.90    1.00
  -4   1  23    2.90    1.00
   4  -1  23    5.10    1.10
   4  -1 -23    3.90    0.70
   4   1  23    3.60    1.40
   4   1  23    3.30    0.90
  -4  -1  23    3.70    0.90
   0  -2  23   41.40    3.80
   0   2 -23   41.40    3.70
   0  -2  23   41.90    3.60
   0  -2 -23   38.90    4.40
   0   2 -23   47.00    4.50
   0   2  23   45.80    3.80
   0  -2 -23   38.10    3.70
   0   2  23   41.70    3.50
   1   2 -23   20.50    2.30
   1   2 -23   26.60    3.40
   1   2 -23   32.20  111.19
  -1  -2 -23   19.70    3.00
   1  -2  23   20.20    2.10
  -1   2  23   23.70    2.50
   1  -2  23   17.30    7.30
   1   2  23   19.70    2.10
  -1   2 -23   18.50    2.80
   1  -2 -23   21.60    2.50
  -1  -2  23   20.70    2.50
  -1   2 -23   21.30    2.80
   1   2  23    5.80    8.00
   1  -2 -23   80.39  103.99
   2   2 -23   13.20    1.80
  -2   2  23   16.10    2.10
   2  -2  23   14.80    1.70
  -2  -2 -23   14.00    2.50
   2  -2  23   13.50    2.20
   2   2 -23  113.19   84.39
   2  -2  23   12.90    5.50
   2   2  23   10.00    5.00
  -2  -2  23   15.50    2.10
   2  -2 -23   13.50    1.80
  -2  -2  23   14.20    1.80
   2   2  23   16.30    1.70
  -2   2 -23   16.80    2.60
  -2   2 -23   12.30    2.20
   2  -2 -23   32.50   74.09
  -3   2  23    1.20    0.70
   3  -2  23    0.40    0.50
   3  -2  23   -0.50    0.90
   3   2 -23    0.10    0.70
   3   2  23    0.80    0.90
   3   2  23    0.10    1.20
  -3  -2  23    0.20    0.80
   3  -2 -23    0.60    0.70
  -3   2 -23    0.40    1.00
   3  -2 -23   -0.40    0.60
  -4   2  23    6.50    1.40
   4  -2  23    6.30    1.40
   4  -2  23    5.80    1.30
   4   2  23    5.90    1.30
  -4  -2  23    7.20    1.10
   4  -2 -23    6.20    0.90
   4   2  23    3.90    0.90
   0  -3  23   -6.70   10.20
   1  -3  23    5.50    7.00
   1  -3 -23   90.39  110.89
   1   3  23   -9.20    6.60
   2  -3  23    2.10    0.70
  -2  -3 -23    2.20    1.40
   2  -3  23    1.60    1.10
  -2   3  23    2.40    1.00
   2   3 -23    1.30    0.90
  -2   3 -23    1.20    1.30
  -2  -3  23    0.00    1.30
   2   3  23    1.50    1.00
  -2  -3  23    1.40    0.90
   2  -3 -23    0.60    0.80
   3  -3  23    0.70    0.50
  -3   3  23    0.50    0.70
   3   3 -23    0.60    0.80
   3  -3  23    0.30    1.20
   3   3  23   -0.10    0.80
   3  -3 -23    0.00    0.50
   3  -3 -23   -0.20    0.50
  -3   3 -23    0.30    1.10
  -3  -3  23    0.10    0.70
   4  -3  23    0.70    0.60
  -4   3  23    1.50    0.60
   4  -3  23    0.50    0.60
   4   3  23    1.20    0.60
  -4  -3  23    1.80    0.60
   0  -4  23   13.60   13.00
   0   4 -23   51.49    4.70
   0   4  23   47.40    3.90
   0  -4  23   45.90    3.80
   0  -4 -23   40.80    4.10
   0  -4  23   44.50    3.90
   0   4 -23   42.20    3.90
   1   4 -23    0.40    1.40
  -1   4  23   -0.20    0.70
   1  -4  23   -0.40    1.20
  -1  -4 -23    0.60    1.00
   1  -4  23    0.60    7.10
   1   4 -23    0.30    0.80
   1  -4  23    0.00    0.70
  -1   4 -23    0.40    1.30
   1   4  23   -8.40    6.60
   1  -4 -23    1.00    0.90
   1   4  23   -0.30    1.00
  -1  -4  23   -0.60    0.80
   1   4  23    1.10    1.00
  -1   4 -23   -0.70    1.20
  -1  -4  23    1.10    0.80
   2  -4  23   13.60    1.60
   2   4 -23   11.90    1.70
   2  -4  23    9.70    1.90
  -2   4  23   14.90    1.90
  -2   4 -23   13.60    2.30
  -2  -4  23   20.70    2.30
   2  -4 -23   16.20    1.70
  -2  -4  23   16.40    2.10
   2   4  23   16.40    2.40
   3   4 -23    1.90    0.70
   3  -4  23    3.00    1.10
  -3   4  23    6.10    1.10
   3  -4  23    3.50    0.60
   3  -4  23    2.40    1.20
   3   4  23    2.80    0.80
  -3  -4  23    3.00    1.00
   3  -4 -23    3.90    0.80
  -3   4 -23    5.20    1.70
   4  -4  23    0.30    0.60
  -4   4  23    0.00    0.60
   4   4  23   -0.30    0.40
  -4  -4  23   -0.20    0.40
   0  -5  23    1.60    0.90
   0   5 -23    3.10    1.70
   0  -5 -23    2.30    1.00
   0  -5  23    2.40    1.20
   0   5 -23    2.20    1.60
   0   5  23    2.80    1.00
   1  -5  23    5.90    1.10
   1   5 -23    8.40    1.50
  -1   5  23    8.90    1.50
   1   5 -23    6.10    1.60
  -1  -5 -23    8.40    1.30
   1  -5 -23    5.10    1.10
  -1   5 -23    4.80    1.60
  -1  -5  23    5.80    1.50
  -1  -5  23    5.90    1.40
   2  -5  23    0.60    0.60
   2  -5  23    0.40    1.00
  -2   5  23    0.80    0.80
   2   5 -23    1.00    0.80
   2  -5 -23    0.50    0.70
   2   5  23    0.70    0.80
  -2   5 -23    0.10    1.10
  -2  -5  23   -0.60    1.00
  -2  -5  23    0.80    0.90
   3  -5  23   11.20    1.90
  -3   5  23   11.50    1.50
   3  -5 -23    9.10    1.20
  -3   5 -23    8.70    1.70
  -3  -5  23   10.70    1.50
   0   6  23   13.60    1.70
   0  -6  23   11.20    1.80
   0   6 -23   13.40    2.50
   0   6 -23   11.50    1.70
   0  -6 -23   12.90    1.60
   0  -6  23    9.50    1.40
   1  -6  23    5.80    1.00
  -1  -6 -23    7.40    1.30
  -1   6  23    8.10    1.40
   1   6 -23    5.00    1.20
   1   6 -23    5.60    1.80
  -1  -6  23    8.30    1.50
  -1   6 -23    9.70    1.80
  -1  -6  23   10.40    2.00
   1  -6 -23    6.00    1.10
  -1   6 -23    8.80    1.90
   2  -6  23    3.70    0.70
   2  -6  23    6.10    1.50
   2   6 -23    4.80    1.00
  -2   6  23    6.80    1.20
  -2  -6  23    6.20    1.40
  -2   6 -23    3.60    1.20
   2  -6 -23    3.70    0.80
   3   6 -23    0.90    0.80
   3  -6  23    1.30    0.80
  -3   6  23    2.20    0.70
  -3  -6  23    1.00    0.60
  -3   6 -23    1.20    0.90
   3  -6 -23    1.70    0.40
   0  -7  23    0.20    0.70
   0  -7  23    0.20    0.90
   0  -7 -23    0.10    0.70
   0   7 -23    1.20    1.30
   0   7 -23    0.20    0.80
   0   7  23   -0.30    0.50
   1   7 -23    1.30    0.80
  -1   7  23    2.00    0.70
   1  -7  23    3.10    0.80
  -1  -7  23    1.90    0.80
   1  -7 -23    1.40    0.60
  -1   7 -23   -1.30    1.00
  -1   7 -23    2.30    1.30
  -1  -7  23    1.70    0.80
   2   7 -23    5.50    1.00
  -2   7  23    3.60    0.80
   2  -7  23    3.80    0.70
   2  -7  23    4.00    1.20
   2  -7 -23    4.20    0.80
  -2  -7  23    3.00    0.90
  -2   7 -23    3.10    1.10
   0  -8 -23    0.60    0.50
   0   8 -23   -1.30    1.00
   0   8 -23    0.10    1.00
   0  -8  23   -0.20    0.50
  -1   8  23   -0.10    0.60
   1   8 -23   -0.10    0.60
   1  -8  23   -0.10    0.50
  -1   8 -23    1.10    1.10
  -1  -8  23    0.20    0.60
  -1  -8  23    0.30    0.50
   1  -8 -23    0.50    0.40
   0   0 -24   29.00    3.60
   0   0  24   22.80    2.40
   0   0 -24   23.00    3.30
   0   0  24   13.40   10.60
   0   0  24   27.70    2.70
  -1   0  24    5.20    1.90
   1   0 -24    5.40    1.80
  -1   0 -24    2.40    1.80
   1   0  24   -0.80    6.10
   1   0  24    3.90    1.40
   1   0 -24  -82.49  122.59
   1   0 -24    3.50    1.80
  -1   0 -24    6.90    2.10
   2   0 -24   37.00  132.09
   2   0  24  158.38   10.70
  -2   0 -24  144.99   11.40
   2   0  24  131.39   10.90
   2   0 -24  149.99   10.80
  -2   0  24  157.08   10.90
  -2   0  24  164.38   11.10
   2   0  24  116.89   15.80
  -3   0  24    1.30    0.80
   3   0  24    1.50    0.90
   3   0  24    2.50    1.10
   3   0 -24    1.00    0.80
   4   0  24    9.70    1.30
  -4   0  24   11.10    1.20
   4   0  24    9.70    1.40
   0  -1  24   95.59    7.10
   0   1  24   88.49    7.00
   0  -1  24   84.49    6.30
   0   1 -24   78.09    7.20
   0  -1 -24   65.19    7.00
   0   1  24   77.09   15.10
   0   1  24   72.89    6.70
   1   1 -24 -224.08  204.38
   1  -1 -24 -372.66  123.19
   2   1 -24  -32.20  115.59
  -2  -1 -24   34.90    3.90
   2   1 -24   37.10    3.20
  -2   1  24   37.90    3.30
   2  -1  24   39.80    3.10
  -2   1  24   39.10    3.40
   2  -1  24   32.50    3.40
  -2  -1  24   37.10    3.40
  -2  -1  24   33.60    3.30
   2  -1 -24   32.40    3.20
   2   1  24   36.50    3.00
  -2   1 -24   34.00    3.80
   3   1 -24   20.70    2.00
   3  -1  24   18.90    2.30
   3  -1  24   16.90    2.20
  -3  -1 -24   26.20    3.40
  -3  -1  24   18.70    2.20
   3   1  24   14.40    2.50
   3   1  24   16.70    2.10
   3  -1 -24   18.50    1.90
   4  -1  24    5.50    1.00
  -4   1  24    5.70    0.90
   4  -1  24    4.00    0.90
  -4  -1  24    5.40    0.80
   4   1  24    7.20    1.10
   0   2  24  110.99    8.80
   0   2  24  111.29    8.60
   0  -2 -24  113.29    9.60
   0  -2 -24  105.69    8.70
   0  -2  24  153.58   23.90
   0   2 -24  121.49    8.80
   0   2  24  133.49   17.60
   0  -2  24  133.79    9.20
   0  -2  24  120.39    8.70
  -1   2  24   46.30    4.70
   1   2 -24   49.60    5.10
   1  -2  24   52.29    4.40
  -1   2  24   42.80    3.90
   1  -2  24   44.00    3.80
   1   2 -24 -115.49  146.39
   1   2 -24   49.40    4.00
  -1  -2 -24   42.90    4.00
  -1  -2 -24   39.70    4.50
  -1   2 -24   52.19    4.20
  -1  -2  24   47.00    4.00
   1   2  24   36.40    8.40
  -1  -2  24   47.60    4.10
   1  -2 -24   40.40  130.89
   1   2  24   48.60    3.80
   1  -2 -24   46.40    4.00
  -1   2 -24   53.59    4.70
   2  -2  24    0.50    0.60
   2   2 -24    0.00    0.80
  -2  -2 -24    1.80    1.40
   2  -2  24   12.90    9.30
  -2   2  24    0.80    0.80
   2  -2  24   -0.30    1.10
  -2  -2  24    0.90    0.80
   2  -2 -24    0.80    0.80
   2   2  24   11.30    6.80
  -2   2 -24    0.60    1.20
  -2  -2  24   -0.20    1.10
  -3   2  24    3.80    1.30
   3  -2  24    2.30    1.00
   3   2  24    4.00    1.60
  -3   2 -24    5.30    1.50
  -3  -2  24    4.00    1.60
   3  -2 -24    3.30    1.00
   4  -2  24    3.80    0.90
  -4   2  24    4.50    0.80
   4  -2  24    4.10    0.90
  -4  -2  24    4.10    0.80
   4   2  24    4.70    1.10
   0  -3  24   17.70   14.70
   0  -3  24   34.00    3.10
   0   3 -24   29.90    3.00
   0  -3 -24   28.10    3.30
   0   3  24   33.80    2.90
   0   3 -24   32.20    3.80
   0  -3  24   32.00    2.90
   0   3  24   53.19   19.30
   0   3  24   31.90    3.00
   1  -3  24   40.70    8.80
  -1  -3 -24   34.80    3.20
   1   3 -24   29.50    3.50
   1  -3  24   31.80    2.70
   1   3 -24   84.19  179.28
   1  -3  24   24.30    2.90
  -1   3  24   34.50    3.00
  -1  -3 -24   33.50    3.60
   1   3 -24   30.40    2.80
  -1   3 -24   30.60    3.60
   1  -3 -24   26.30    2.80
   1   3  24   36.80    8.30
  -1  -3  24   26.60    2.80
  -1  -3  24   28.10    3.00
   2  -3  24   20.50    2.70
   2   3 -24   27.00    2.50
  -2   3  24   25.70    2.50
   2  -3  24   25.40    2.20
  -2  -3  24   25.30    2.90
   2  -3 -24   23.70    2.40
  -2  -3  24   25.20    2.60
   2   3  24   20.70    2.40
  -2   3 -24   25.40    3.10
   3   3 -24    0.60    0.60
   3  -3  24    1.20    0.90
   3  -3  24    1.10    0.80
  -3   3  24    2.60    0.90
   3  -3 -24    1.90    0.60
   3   3  24    1.00    0.70
  -3  -3  24    1.40    0.80
  -3   3 -24    1.70    1.50
   4  -3  24   12.60    1.80
   4  -3  24   14.20    1.80
  -4  -3  24   13.20    1.40
   4   3  24   12.60    1.30
   0   4 -24   25.00    3.20
   0   4 -24   23.20    2.50
   0  -4  24   19.00    2.70
   0  -4  24   21.60    2.20
   0   4  24   22.60    2.30
   0  -4 -24   20.20    2.30
  -1   4  24   38.40    3.30
   1   4 -24   36.50    3.20
   1   4 -24   34.30    3.70
  -1  -4 -24   28.10    3.90
   1  -4  24   33.10    3.00
  -1  -4  24   32.90    3.20
  -1   4 -24   40.70    4.00
   1  -4 -24   31.40    3.00
   2   4 -24   22.80    2.40
   2  -4  24   23.40    2.10
  -2   4  24   25.50    2.40
   2  -4  24   18.90    3.30
   2  -4 -24   20.80    2.10
  -2   4 -24   23.90    3.00
  -2  -4  24   21.50    2.40
   3  -4  24   13.20    2.10
  -3   4  24   17.10    1.80
   3   4 -24   18.60    2.10
   3  -4  24   12.90    1.80
   3   4  24   13.20    1.90
  -3   4 -24   18.30    2.20
   3  -4 -24   17.30    1.50
  -3  -4  24   17.20    1.80
   0  -5  24   39.20    3.50
   0   5 -24   41.00    3.60
   0   5  24   41.30    3.50
   0  -5  24   40.20    3.40
   0   5 -24   44.50    4.20
   0  -5 -24   38.50    3.40
  -1  -5 -24   51.69    4.20
  -1   5  24   54.89    4.40
   1   5 -24   54.69    4.30
   1  -5  24   52.59    4.20
   1   5 -24   51.49    6.10
   1  -5 -24   49.99    4.20
  -1  -5  24   48.90    4.30
  -1   5 -24   53.79    4.50
  -1  -5  24   53.79    4.20
  -1   5 -24   56.99    5.00
   2  -5  24    4.50    1.30
   2   5 -24    8.60    1.40
  -2  -5  24    3.00    1.20
  -2  -5  24    4.40    1.30
   2  -5 -24    4.00    1.00
  -2   5 -24    6.60    2.60
   3   5 -24   18.90    1.80
  -3   5  24   23.20    2.00
   3  -5  24   17.30    2.30
   3  -5  24   18.90    1.90
  -3   5 -24   22.10    2.70
   3  -5 -24   19.10    1.80
  -3  -5  24   19.10    1.90
   0   6 -24   81.49    6.10
   0  -6  24   72.19    5.90
   0  -6 -24   71.09    6.00
   0  -6  24   81.19    5.90
   0   6 -24   88.39    6.60
  -1  -6 -24    4.30    1.00
   1   6 -24    2.70    1.70
   1   6 -24    4.20    1.40
   1  -6  24    3.90    1.10
  -1  -6  24    3.00    0.90
  -1   6 -24    5.50    1.90
  -1  -6  24    3.90    1.20
  -1   6 -24    5.40    1.30
   2   6 -24   24.00    2.30
   2  -6  24   20.80    2.50
  -2   6  24   27.00    2.40
   2  -6  24   23.60    2.00
  -2  -6  24   24.30    2.30
   2  -6 -24   23.00    2.10
  -2   6 -24   27.00    2.90
  -3   6  24    2.60    0.60
  -3   6 -24    0.60    0.80
  -3  -6  24    1.90    0.70
   0   7 -24   -0.30    0.70
   0  -7  24   -0.20    0.60
   0   7 -24    0.00    1.20
   0   7  24    0.20    0.70
   0  -7 -24   -0.20    0.60
   1  -7  24   10.50    1.20
  -1  -7 -24    7.00    1.10
  -1   7  24   10.20    1.30
   1   7 -24    6.90    1.30
   1  -7 -24    8.70    1.10
  -1   7 -24   11.70    2.00
  -1  -7  24   11.90    1.50
  -1  -7  24    6.40    1.10
   2  -7  24   19.30    1.60
   2  -7  24   15.30    2.20
  -2   7  24   17.40    1.60
   2   7 -24   14.40    1.60
  -2   7 -24   19.20    2.10
   2  -7 -24   14.60    1.40
  -2  -7  24   15.60    1.60
   0  -8 -24    2.90    0.70
   0   8 -24    3.40    1.20
   0   8 -24    1.70    0.70
   0  -8  24    1.50    0.70
   1   8 -24   19.50    1.80
   1  -8  24   18.10    1.90
   1  -8  24   22.10    2.10
  -1   8  24   19.70    1.60
   1  -8 -24   17.30    1.70
  -1   8 -24   21.80    2.30
  -1  -8  24   23.90    2.00
   0   0 -25   -0.50    0.90
   0   0  25    0.60    0.80
   0   0  25    0.00    0.80
   0   0  25    2.90   11.50
   0   0 -25    1.50    1.40
  -1   0  25   17.80    2.00
  -1   0 -25   13.10    2.40
   1   0  25    6.60    6.60
   1   0  25   14.00    2.00
  -1   0 -25   13.90    2.30
   1   0 -25   13.80    2.30
   1   0 -25   15.90    2.00
  -1   0  25   17.40    2.10
   1   0  25   17.50    1.80
   2   0  25   14.60    1.60
   2   0 -25   16.60    2.60
  -2   0  25   15.40    2.00
  -2   0 -25   10.90    2.10
  -2   0  25   17.40    2.00
   3   0 -25    6.90    1.10
  -3   0  25    7.70    1.20
  -3   0 -25    8.50    1.70
  -4   0  25    0.30    0.40
   4   0  25    0.30    0.50
   0  -1  25   14.30    1.90
   0  -1 -25   10.80    2.20
   0   1 -25   15.80    2.00
   0   1 -25   16.30    2.70
   0  -1 -25   10.00    1.70
   0  -1  25   12.20    1.60
   0   1  25   15.30    1.80
   0   1  25   17.40   12.30
   0   1  25   15.60    1.90
[truncated: 23,573 more chars]
