# Supplementary material for: Expanding the Structural Diversity at the Phenylene Core of Ligands for the von Hippel–Lindau E3 Ubiquitin Ligase: Development of Highly Potent Hypoxia-Inducible Factor-1α Stabilizers
Source: J Med Chem. 2023 Sep 14;66(18):12776–811. doi: 10.1021/acs.jmedchem.3c00434 (PMC10544018; doi:10.1021/acs.jmedchem.3c00434)
Supplement: Supplementary file 3 — jm3c00434_si_003.csv [file jm3c00434_si_003.csv]

Compound	SMILES	Kd FP (nM)	Kd SPR (nM)
1	O[C@@H]1C[C@@H](C(NCC2=CC=C(C3=C(C)N=CS3)C=C2)=O)N(C([C@H](C(C)(C)C)NC(C4(CC4)C#N)=O)=O)C1	129 ± 7	52
2	O[C@@H]1C[C@@H](C(NCC2=CC=C(C3=C(C)N=CS3)C=C2C)=O)N(C([C@H](C(C)(C)C)NC(C4(CC4)C#N)=O)=O)C1	149 ± 28
3	O[C@@H]1C[C@@H](C(NCC2=CC=C(C3=C(C)N=CS3)C=C2OC)=O)N(C([C@H](C(C)(C)C)NC(C4(CC4)C#N)=O)=O)C1	183 ± 22
4	O[C@@H]1C[C@@H](C(NCC2=CC=C(C3=C(C)N=CS3)C=C2F)=O)N(C([C@H](C(C)(C)C)NC(C4(CC4)C#N)=O)=O)C1	297 ± 34
5	O[C@@H]1C[C@@H](C(NCC2=CC=C(C3=C(C)N=CS3)C=C2Cl)=O)N(C([C@H](C(C)(C)C)NC(C4(CC4)C#N)=O)=O)C1	245 ± 20
6	O[C@@H]1C[C@@H](C(NCC2=CC=C(C3=C(C)N=CS3)C(C)=C2)=O)N(C([C@H](C(C)(C)C)NC(C4(CC4)C#N)=O)=O)C1	496 ± 62
7	O[C@@H]1C[C@@H](C(NCC2=CC=C(C3=C(C)N=CS3)C(OC)=C2)=O)N(C([C@H](C(C)(C)C)NC(C4(CC4)C#N)=O)=O)C1	163 ± 22
8	O[C@@H]1C[C@@H](C(NCC2=CC=C(C3=C(C)N=CS3)C(F)=C2)=O)N(C([C@H](C(C)(C)C)NC(C4(CC4)C#N)=O)=O)C1	97 ± 11
9	O[C@@H]1C[C@@H](C(NCC2=CC=C(C3=C(C)N=CS3)C(Cl)=C2)=O)N(C([C@H](C(C)(C)C)NC(C4(CC4)C#N)=O)=O)C1	220 ± 11
10	O[C@@H]1C[C@@H](C(NCC2=C(C)C=C(C3=C(C)N=CS3)C=C2C)=O)N(C([C@H](C(C)(C)C)NC(C4(CC4)C#N)=O)=O)C1	4110 ± 560
11	O[C@@H]1C[C@@H](C(NCC2=C(OC)C=C(C3=C(C)N=CS3)C=C2OC)=O)N(C([C@H](C(C)(C)C)NC(C4(CC4)C#N)=O)=O)C1	6240 ± 620
12	O[C@@H]1C[C@@H](C(NCC2=C(F)C=C(C3=C(C)N=CS3)C=C2F)=O)N(C([C@H](C(C)(C)C)NC(C4(CC4)C#N)=O)=O)C1	2130 ± 150
13	O[C@@H]1C[C@@H](C(NCC2=C(Cl)C=C(C3=C(C)N=CS3)C=C2Cl)=O)N(C([C@H](C(C)(C)C)NC(C4(CC4)C#N)=O)=O)C1	8150 ± 680
14	O[C@@H]1C[C@@H](C(NCC2=C(C)C=C(C3=C(C)N=CS3)C(C)=C2)=O)N(C([C@H](C(C)(C)C)NC(C4(CC4)C#N)=O)=O)C1	528 ± 16
15	O[C@@H]1C[C@@H](C(NCC2=C(OC)C=C(C3=C(C)N=CS3)C(OC)=C2)=O)N(C([C@H](C(C)(C)C)NC(C4(CC4)C#N)=O)=O)C1	1270 ± 150
16	O[C@@H]1C[C@@H](C(NCC2=C(F)C=C(C3=C(C)N=CS3)C(F)=C2)=O)N(C([C@H](C(C)(C)C)NC(C4(CC4)C#N)=O)=O)C1	281 ± 46
17	O[C@@H]1C[C@@H](C(NCC2=C(Cl)C=C(C3=C(C)N=CS3)C(Cl)=C2)=O)N(C([C@H](C(C)(C)C)NC(C4(CC4)C#N)=O)=O)C1	883 ± 68
18	O[C@@H]1C[C@@H](C(NCC2=CC=C(C3=C(C)N=CS3)C(C)=C2C)=O)N(C([C@H](C(C)(C)C)NC(C4(CC4)C#N)=O)=O)C1	322 ± 38
19	O[C@@H]1C[C@@H](C(NCC2=CC=C(C3=C(C)N=CS3)C(F)=C2F)=O)N(C([C@H](C(C)(C)C)NC(C4(CC4)C#N)=O)=O)C1	1450 ± 180
20	O[C@@H]1C[C@@H](C(NCC2=CC=C(C3=C(C)N=CS3)C(F)=C2O)=O)N(C([C@H](C(C)(C)C)NC(C4(CC4)C#N)=O)=O)C1	141 ± 8
21	O[C@@H]1C[C@@H](C(NCC2=CC=C(C3=C(C)N=CS3)C(F)=C2OC)=O)N(C([C@H](C(C)(C)C)NC(C4(CC4)C#N)=O)=O)C1	305 ± 59
22	O[C@@H]1C[C@@H](C(NCC2=CC=C(C3=C(C)N=CS3)C4=C2C=CC=C4)=O)N(C([C@H](C(C)(C)C)NC(C5(CC5)C#N)=O)=O)C1	397 ± 70
23	O[C@@H]1C[C@@H](C(NCC2=CC=C(C3=C(C)N=CS3)C4=C2N=CC=C4)=O)N(C([C@H](C(C)(C)C)NC(C5(CC5)C#N)=O)=O)C1	330 ± 93
24	O[C@@H]1C[C@@H](C(N[C@@H](C)C2=CC=C(C3=C(C)N=CS3)C=C2C)=O)N(C([C@H](C(C)(C)C)NC(C4(CC4)C#N)=O)=O)C1	86 ± 20
25	O[C@@H]1C[C@@H](C(N[C@@H](C)C2=CC=C(C3=C(C)N=CS3)C(F)=C2)=O)N(C([C@H](C(C)(C)C)NC(C4(CC4)C#N)=O)=O)C1	186 ± 40
26	O[C@@H]1C[C@@H](C(NCC2=CC=C(C3=C(C)N=CS3)C=C2C)=O)N(C([C@H](C(C)(C)C)NC(C4(CC4)F)=O)=O)C1	112 ± 29	41 ± 10
27	O[C@@H]1C[C@@H](C(NCC2=CC=C(C3=C(C)N=CS3)C(F)=C2)=O)N(C([C@H](C(C)(C)C)NC(C4(CC4)F)=O)=O)C1	162 ± 45	66 ± 3
28	O[C@@H]1C[C@@H](C(NCC2=C(C)C=C(C3=C(C)N=CS3)C(F)=C2)=O)N(C([C@H](C(C)(C)C)NC(C4(CC4)F)=O)=O)C1	80 ± 23	72 ± 8
29	O[C@@H]1C[C@@H](C(NCC2=C(OC)C=C(C3=C(C)N=CS3)C(F)=C2)=O)N(C([C@H](C(C)(C)C)NC(C4(CC4)F)=O)=O)C1	134 ± 35	34 ± 3
30	O[C@@H]1C[C@@H](C(N[C@@H](C)C2=CC=C(C3=C(C)N=CS3)C=C2C)=O)N(C([C@H](C(C)(C)C)NC(C4(CC4)F)=O)=O)C1	37 ± 10	25 ± 5
31	O[C@@H]1C[C@@H](C(N[C@@H](C)C2=CC=C(C3=C(C)N=CS3)C(F)=C2)=O)N(C([C@H](C(C)(C)C)NC(C4(CC4)F)=O)=O)C1	73 ± 19	45 ± 6
32	O[C@@H]1C[C@@H](C(N[C@@H](C)C2=C(C)C=C(C3=C(C)N=CS3)C(F)=C2)=O)N(C([C@H](C(C)(C)C)NC(C4(CC4)F)=O)=O)C1	53 ± 7	41 ± 1
33	O[C@@H]1C[C@@H](C(N[C@@H](C)C2=C(OC)C=C(C3=C(C)N=CS3)C(F)=C2)=O)N(C([C@H](C(C)(C)C)NC(C4(CC4)F)=O)=O)C1	63 ± 9	44 ± 6
34	O[C@@H]1C[C@@H](C(N[C@@H]2C3=CC=C(C4=C(C)N=CS4)C=C3CC2)=O)N(C([C@H](C(C)(C)C)NC(C5(CC5)C#N)=O)=O)C1	3920 ± 420
35	O[C@@H]1C[C@@H](C(N[C@@H]2C3=CC(F)=C(C4=C(C)N=CS4)C=C3CC2)=O)N(C([C@H](C(C)(C)C)NC(C5(CC5)C#N)=O)=O)C1	4040 ± 530
36	O[C@@H]1C[C@@H](C(N[C@@H]2C3=CC(F)=C(C4=C(C)N=CS4)C=C3CC2)=O)N(C([C@H](C(C)(C)C)NC(C5(CC5)F)=O)=O)C1	2550 ± 510
37	O[C@@H]1C[C@@H](C(N[C@@H]2C3=CC(F)=C(C4=C(C)N=CS4)C=C3CCC2)=O)N(C([C@H](C(C)(C)C)NC(C5(CC5)F)=O)=O)C1	1040 ± 240
38	O[C@@H]1C[C@@H](C(NCC2=CC=C(C3=C(C)N=CS3)C=C2)=O)N(C([C@H](C(C)(C)C)NC(C4(CC4)F)=O)=O)C1	90 ± 10	16
