# Supplementary material for: Expanding the Structural Diversity at the Phenylene Core of Ligands for the von Hippel–Lindau E3 Ubiquitin Ligase: Development of Highly Potent Hypoxia-Inducible Factor-1α Stabilizers
Source: J Med Chem. 2023 Sep 14;66(18):12776–811. doi: 10.1021/acs.jmedchem.3c00434 (PMC10544018; doi:10.1021/acs.jmedchem.3c00434)
Supplement: Supplementary file 4 — jm3c00434_si_004.zip [file jm3c00434_si_004.zip]

Archive with 10 entries (9 files):
- PDB coordinates/
- PDB coordinates/5LLI_and_5wat.pdb
- PDB coordinates/cp_24_docked_2wat.pdb
- PDB coordinates/cp_24_docked_5wat.pdb
- PDB coordinates/cp_32_docked_2wat.pdb
- PDB coordinates/cp_32_docked_5wat.pdb
- PDB coordinates/cp_33_docked_2wat.pdb
- PDB coordinates/cp_33_docked_5wat.pdb
- PDB coordinates/VH298_redocked_2wat.pdb
- PDB coordinates/VH298_redocked_5wat.pdb
