# Supplementary material for: Expanding the Structural Diversity at the Phenylene Core of Ligands for the von Hippel–Lindau E3 Ubiquitin Ligase: Development of Highly Potent Hypoxia-Inducible Factor-1α Stabilizers
Source: J Med Chem. 2023 Sep 14;66(18):12776–811. doi: 10.1021/acs.jmedchem.3c00434 (PMC10544018; doi:10.1021/acs.jmedchem.3c00434)
Supplement: Supplementary file 4 — jm3c00434_si_004.zip [file jm3c00434_si_004.zip › PDB coordinates/5LLI_and_5wat.pdb]

HEADER    CSD ENTRY 5LLI
CRYST1   1.0000   1.0000   1.0000  90.00  90.00  90.00          
SCALE1      1.000000  0.000000  0.000000       0.000000
SCALE2      0.000000  1.000000  0.000000       0.000000
SCALE3      0.000000  0.000000  1.000000       0.000000
ATOM      1  N   MET J   1      29.565  71.912  54.081  1.00  0.00           N  
ATOM      2  CA  MET J   1      29.995  70.656  54.756  1.00  0.00           C  
ATOM      3  C   MET J   1      31.507  70.478  54.597  1.00  0.00           C  
ATOM      4  O   MET J   1      32.081  70.858  53.573  1.00  0.00           O  
ATOM      5  CB  MET J   1      29.269  69.443  54.163  1.00  0.00           C  
ATOM      6  CG  MET J   1      27.744  69.480  54.255  1.00  0.00           C  
ATOM      7  SD  MET J   1      27.054  69.443  55.932  1.00  0.00           S  
ATOM      8  CE  MET J   1      27.693  67.897  56.587  1.00  0.00           C  
ATOM      9  N   ASP J   2      32.143  69.904  55.611  1.00  0.00           N  
ATOM     10  CA  ASP J   2      33.570  69.634  55.580  1.00  0.00           C  
ATOM     11  C   ASP J   2      33.878  68.241  55.055  1.00  0.00           C  
ATOM     12  O   ASP J   2      33.191  67.277  55.385  1.00  0.00           O  
ATOM     13  CB  ASP J   2      34.153  69.776  56.978  1.00  0.00           C  
ATOM     14  CG  ASP J   2      34.189  71.203  57.449  1.00  0.00           C  
ATOM     15  OD1 ASP J   2      34.368  72.109  56.615  1.00  0.00           O  
ATOM     16  OD2 ASP J   2      34.069  71.417  58.664  1.00  0.00           O  
ATOM     17  N   VAL J   3      34.930  68.148  54.249  1.00  0.00           N  
ATOM     18  CA  VAL J   3      35.454  66.869  53.806  1.00  0.00           C  
ATOM     19  C   VAL J   3      36.885  66.760  54.281  1.00  0.00           C  
ATOM     20  O   VAL J   3      37.585  67.766  54.332  1.00  0.00           O  
ATOM     21  CB  VAL J   3      35.397  66.693  52.273  1.00  0.00           C  
ATOM     22  CG1 VAL J   3      33.955  66.710  51.804  1.00  0.00           C  
ATOM     23  CG2 VAL J   3      36.208  67.757  51.537  1.00  0.00           C  
ATOM     24  N   PHE J   4      37.297  65.537  54.631  1.00  0.00           N  
ATOM     25  CA  PHE J   4      38.604  65.268  55.244  1.00  0.00           C  
ATOM     26  C   PHE J   4      39.426  64.325  54.362  1.00  0.00           C  
ATOM     27  O   PHE J   4      38.957  63.235  53.997  1.00  0.00           O  
ATOM     28  CB  PHE J   4      38.438  64.719  56.682  1.00  0.00           C  
ATOM     29  CG  PHE J   4      37.756  65.684  57.611  1.00  0.00           C  
ATOM     30  CD1 PHE J   4      36.372  65.691  57.740  1.00  0.00           C  
ATOM     31  CD2 PHE J   4      38.492  66.621  58.314  1.00  0.00           C  
ATOM     32  CE1 PHE J   4      35.731  66.605  58.569  1.00  0.00           C  
ATOM     33  CE2 PHE J   4      37.871  67.529  59.151  1.00  0.00           C  
ATOM     34  CZ  PHE J   4      36.488  67.524  59.285  1.00  0.00           C  
ATOM     35  N   LEU J   5      40.649  64.754  54.042  1.00  0.00           N  
ATOM     36  CA  LEU J   5      41.425  64.175  52.942  1.00  0.00           C  
ATOM     37  C   LEU J   5      42.841  63.764  53.297  1.00  0.00           C  
ATOM     38  O   LEU J   5      43.434  64.316  54.211  1.00  0.00           O  
ATOM     39  CB  LEU J   5      41.540  65.195  51.807  1.00  0.00           C  
ATOM     40  CG  LEU J   5      40.220  65.757  51.294  1.00  0.00           C  
ATOM     41  CD1 LEU J   5      40.475  66.874  50.289  1.00  0.00           C  
ATOM     42  CD2 LEU J   5      39.333  64.658  50.707  1.00  0.00           C  
ATOM     43  N   MET J   6      43.369  62.807  52.538  1.00  0.00           N  
ATOM     44  CA  MET J   6      44.804  62.547  52.467  1.00  0.00           C  
ATOM     45  C   MET J   6      45.293  62.834  51.037  1.00  0.00           C  
ATOM     46  O   MET J   6      44.872  62.172  50.087  1.00  0.00           O  
ATOM     47  CB  MET J   6      45.112  61.090  52.851  1.00  0.00           C  
ATOM     48  CG  MET J   6      44.971  60.790  54.344  1.00  0.00           C  
ATOM     49  SD  MET J   6      45.554  59.144  54.811  1.00  0.00           S  
ATOM     50  CE  MET J   6      44.428  58.100  53.907  1.00  0.00           C  
ATOM     51  N   ILE J   7      46.174  63.814  50.876  1.00  0.00           N  
ATOM     52  CA  ILE J   7      46.779  64.074  49.571  1.00  0.00           C  
ATOM     53  C   ILE J   7      48.134  63.351  49.491  1.00  0.00           C  
ATOM     54  O   ILE J   7      49.070  63.700  50.216  1.00  0.00           O  
ATOM     55  CB  ILE J   7      46.946  65.583  49.315  1.00  0.00           C  
ATOM     56  CG1 ILE J   7      45.584  66.278  49.431  1.00  0.00           C  
ATOM     57  CG2 ILE J   7      47.578  65.828  47.942  1.00  0.00           C  
ATOM     58  CD1 ILE J   7      45.669  67.789  49.497  1.00  0.00           C  
ATOM     59  N   ARG J   8      48.230  62.349  48.623  1.00  0.00           N  
ATOM     60  CA  ARG J   8      49.362  61.420  48.627  1.00  0.00           C  
ATOM     61  C   ARG J   8      50.180  61.375  47.296  1.00  0.00           C  
ATOM     62  O   ARG J   8      49.615  61.334  46.188  1.00  0.00           O  
ATOM     63  CB  ARG J   8      48.841  60.018  48.987  1.00  0.00           C  
ATOM     64  CG  ARG J   8      47.938  60.002  50.231  1.00  0.00           C  
ATOM     65  CD  ARG J   8      47.760  58.614  50.822  1.00  0.00           C  
ATOM     66  NE  ARG J   8      49.058  57.978  51.041  1.00  0.00           N  
ATOM     67  CZ  ARG J   8      49.285  56.668  51.035  1.00  0.00           C  
ATOM     68  NH1 ARG J   8      48.305  55.790  50.857  1.00  0.00           N  
ATOM     69  NH2 ARG J   8      50.517  56.242  51.190  1.00  0.00           N  
ATOM     70  N   ARG J   9      51.508  61.394  47.437  1.00  0.00           N  
ATOM     71  CA  ARG J   9      52.445  61.193  46.333  1.00  0.00           C  
ATOM     72  C   ARG J   9      53.649  60.460  46.864  1.00  0.00           C  
ATOM     73  O   ARG J   9      54.255  60.902  47.841  1.00  0.00           O  
ATOM     74  CB  ARG J   9      52.930  62.523  45.737  1.00  0.00           C  
ATOM     75  CG  ARG J   9      54.009  62.368  44.650  1.00  0.00           C  
ATOM     76  CD  ARG J   9      54.645  63.691  44.193  1.00  0.00           C  
ATOM     77  NE  ARG J   9      55.873  63.420  43.461  1.00  0.00           N  
ATOM     78  CZ  ARG J   9      57.041  63.099  44.014  1.00  0.00           C  
ATOM     79  NH1 ARG J   9      57.203  63.029  45.330  1.00  0.00           N  
ATOM     80  NH2 ARG J   9      58.062  62.818  43.242  1.00  0.00           N  
ATOM     81  N   HIS J  10      54.020  59.370  46.194  1.00  0.00           N  
ATOM     82  CA  HIS J  10      55.203  58.595  46.553  1.00  0.00           C  
ATOM     83  C   HIS J  10      55.155  58.244  48.055  1.00  0.00           C  
ATOM     84  O   HIS J  10      54.275  57.500  48.471  1.00  0.00           O  
ATOM     85  CB  HIS J  10      56.488  59.347  46.135  1.00  0.00           C  
ATOM     86  CG  HIS J  10      56.702  59.424  44.648  1.00  0.00           C  
ATOM     87  ND1 HIS J  10      57.955  59.529  44.084  1.00  0.00           N  
ATOM     88  CD2 HIS J  10      55.826  59.419  43.611  1.00  0.00           C  
ATOM     89  CE1 HIS J  10      57.841  59.587  42.771  1.00  0.00           C  
ATOM     90  NE2 HIS J  10      56.562  59.523  42.460  1.00  0.00           N  
ATOM     91  N   LYS J  11      56.067  58.794  48.867  1.00  0.00           N  
ATOM     92  CA  LYS J  11      56.103  58.522  50.309  1.00  0.00           C  
ATOM     93  C   LYS J  11      55.654  59.721  51.146  1.00  0.00           C  
ATOM     94  O   LYS J  11      55.931  59.783  52.337  1.00  0.00           O  
ATOM     95  CB  LYS J  11      57.506  58.043  50.724  1.00  0.00           C  
ATOM     96  CG  LYS J  11      57.691  56.567  50.435  1.00  0.00           C  
ATOM     97  CD  LYS J  11      59.071  56.073  50.775  1.00  0.00           C  
ATOM     98  CE  LYS J  11      59.082  55.036  51.886  1.00  0.00           C  
ATOM     99  NZ  LYS J  11      60.505  54.858  52.309  1.00  0.00           N  
ATOM    100  N   THR J  12      54.946  60.649  50.506  1.00  0.00           N  
ATOM    101  CA  THR J  12      54.469  61.878  51.118  1.00  0.00           C  
ATOM    102  C   THR J  12      52.952  61.769  51.282  1.00  0.00           C  
ATOM    103  O   THR J  12      52.253  61.314  50.355  1.00  0.00           O  
ATOM    104  CB  THR J  12      54.772  63.076  50.204  1.00  0.00           C  
ATOM    105  OG1 THR J  12      56.179  63.159  49.953  1.00  0.00           O  
ATOM    106  CG2 THR J  12      54.308  64.369  50.812  1.00  0.00           C  
ATOM    107  N   THR J  13      52.451  62.192  52.449  1.00  0.00           N  
ATOM    108  CA  THR J  13      51.002  62.236  52.720  1.00  0.00           C  
ATOM    109  C   THR J  13      50.573  63.523  53.479  1.00  0.00           C  
ATOM    110  O   THR J  13      50.970  63.741  54.627  1.00  0.00           O  
ATOM    111  CB  THR J  13      50.575  60.993  53.534  1.00  0.00           C  
ATOM    112  OG1 THR J  13      50.813  59.814  52.757  1.00  0.00           O  
ATOM    113  CG2 THR J  13      49.114  61.065  53.925  1.00  0.00           C  
ATOM    114  N   ILE J  14      49.775  64.365  52.831  1.00  0.00           N  
ATOM    115  CA  ILE J  14      49.262  65.571  53.464  1.00  0.00           C  
ATOM    116  C   ILE J  14      47.858  65.314  54.003  1.00  0.00           C  
ATOM    117  O   ILE J  14      46.977  64.900  53.259  1.00  0.00           O  
ATOM    118  CB  ILE J  14      49.215  66.752  52.469  1.00  0.00           C  
ATOM    119  CG1 ILE J  14      50.627  67.069  51.961  1.00  0.00           C  
ATOM    120  CG2 ILE J  14      48.570  67.983  53.115  1.00  0.00           C  
ATOM    121  CD1 ILE J  14      50.701  68.146  50.890  1.00  0.00           C  
ATOM    122  N   PHE J  15      47.665  65.546  55.300  1.00  0.00           N  
ATOM    123  CA  PHE J  15      46.338  65.531  55.927  1.00  0.00           C  
ATOM    124  C   PHE J  15      45.757  66.954  55.903  1.00  0.00           C  
ATOM    125  O   PHE J  15      46.361  67.892  56.426  1.00  0.00           O  
ATOM    126  CB  PHE J  15      46.423  65.054  57.394  1.00  0.00           C  
ATOM    127  CG  PHE J  15      46.486  63.557  57.548  1.00  0.00           C  
ATOM    128  CD1 PHE J  15      47.666  62.872  57.352  1.00  0.00           C  
ATOM    129  CD2 PHE J  15      45.362  62.834  57.891  1.00  0.00           C  
ATOM    130  CE1 PHE J  15      47.720  61.498  57.470  1.00  0.00           C  
ATOM    131  CE2 PHE J  15      45.421  61.459  58.032  1.00  0.00           C  
ATOM    132  CZ  PHE J  15      46.600  60.792  57.818  1.00  0.00           C  
ATOM    133  N   THR J  16      44.583  67.130  55.324  1.00  0.00           N  
ATOM    134  CA  THR J  16      43.942  68.424  55.413  1.00  0.00           C  
ATOM    135  C   THR J  16      42.458  68.270  55.186  1.00  0.00           C  
ATOM    136  O   THR J  16      42.009  67.206  54.752  1.00  0.00           O  
ATOM    137  CB  THR J  16      44.529  69.406  54.378  1.00  0.00           C  
ATOM    138  OG1 THR J  16      43.972  70.707  54.576  1.00  0.00           O  
ATOM    139  CG2 THR J  16      44.248  68.945  52.966  1.00  0.00           C  
ATOM    140  N   ASP J  17      41.709  69.327  55.500  1.00  0.00           N  
ATOM    141  CA  ASP J  17      40.280  69.387  55.213  1.00  0.00           C  
ATOM    142  C   ASP J  17      39.932  70.516  54.245  1.00  0.00           C  
ATOM    143  O   ASP J  17      40.709  71.436  54.037  1.00  0.00           O  
ATOM    144  CB  ASP J  17      39.457  69.523  56.493  1.00  0.00           C  
ATOM    145  CG  ASP J  17      39.840  70.718  57.324  1.00  0.00           C  
ATOM    146  OD1 ASP J  17      40.812  70.619  58.109  1.00  0.00           O  
ATOM    147  OD2 ASP J  17      39.148  71.739  57.220  1.00  0.00           O  
ATOM    148  N   ALA J  18      38.740  70.429  53.677  1.00  0.00           N  
ATOM    149  CA  ALA J  18      38.218  71.464  52.781  1.00  0.00           C  
ATOM    150  C   ALA J  18      36.688  71.389  52.771  1.00  0.00           C  
ATOM    151  O   ALA J  18      36.107  70.498  53.398  1.00  0.00           O  
ATOM    152  CB  ALA J  18      38.783  71.289  51.366  1.00  0.00           C  
ATOM    153  N   LYS J  19      36.043  72.327  52.077  1.00  0.00           N  
ATOM    154  CA  LYS J  19      34.594  72.284  51.910  1.00  0.00           C  
ATOM    155  C   LYS J  19      34.195  71.462  50.685  1.00  0.00           C  
ATOM    156  O   LYS J  19      34.896  71.429  49.668  1.00  0.00           O  
ATOM    157  CB  LYS J  19      34.008  73.687  51.784  1.00  0.00           C  
ATOM    158  CG  LYS J  19      34.274  74.602  52.969  1.00  0.00           C  
ATOM    159  CD  LYS J  19      33.519  74.178  54.226  1.00  0.00           C  
ATOM    160  CE  LYS J  19      33.963  75.001  55.434  1.00  0.00           C  
ATOM    161  NZ  LYS J  19      33.356  74.543  56.721  1.00  0.00           N  
ATOM    162  N   GLU J  20      33.050  70.812  50.792  1.00  0.00           N  
ATOM    163  CA  GLU J  20      32.433  70.115  49.672  1.00  0.00           C  
ATOM    164  C   GLU J  20      32.279  71.038  48.452  1.00  0.00           C  
ATOM    165  O   GLU J  20      32.432  70.599  47.315  1.00  0.00           O  
ATOM    166  CB  GLU J  20      31.052  69.601  50.090  1.00  0.00           C  
ATOM    167  CG  GLU J  20      30.823  68.127  49.853  1.00  0.00           C  
ATOM    168  CD  GLU J  20      29.478  67.680  50.379  1.00  0.00           C  
ATOM    169  OE1 GLU J  20      29.434  67.015  51.419  1.00  0.00           O  
ATOM    170  OE2 GLU J  20      28.457  68.033  49.762  1.00  0.00           O  
ATOM    171  N   SER J  21      31.975  72.310  48.705  1.00  0.00           N  
ATOM    172  CA  SER J  21      31.756  73.290  47.643  1.00  0.00           C  
ATOM    173  C   SER J  21      33.049  73.880  47.088  1.00  0.00           C  
ATOM    174  O   SER J  21      33.024  74.538  46.042  1.00  0.00           O  
ATOM    175  CB  SER J  21      30.841  74.421  48.128  1.00  0.00           C  
ATOM    176  OG  SER J  21      31.257  74.938  49.381  1.00  0.00           O  
ATOM    177  N   SER J  22      34.175  73.648  47.768  1.00  0.00           N  
ATOM    178  CA  SER J  22      35.454  74.197  47.307  1.00  0.00           C  
ATOM    179  C   SER J  22      35.950  73.436  46.069  1.00  0.00           C  
ATOM    180  O   SER J  22      35.444  72.349  45.767  1.00  0.00           O  
ATOM    181  CB  SER J  22      36.492  74.168  48.433  1.00  0.00           C  
ATOM    182  OG  SER J  22      36.947  72.866  48.673  1.00  0.00           O  
ATOM    183  N   THR J  23      36.932  73.997  45.363  1.00  0.00           N  
ATOM    184  CA  THR J  23      37.336  73.455  44.070  1.00  0.00           C  
ATOM    185  C   THR J  23      38.651  72.693  44.102  1.00  0.00           C  
ATOM    186  O   THR J  23      39.436  72.838  45.016  1.00  0.00           O  
ATOM    187  CB  THR J  23      37.489  74.575  43.017  1.00  0.00           C  
ATOM    188  OG1 THR J  23      38.519  75.486  43.428  1.00  0.00           O  
ATOM    189  CG2 THR J  23      36.188  75.320  42.845  1.00  0.00           C  
ATOM    190  N   VAL J  24      38.876  71.897  43.065  1.00  0.00           N  
ATOM    191  CA  VAL J  24      40.133  71.209  42.827  1.00  0.00           C  
ATOM    192  C   VAL J  24      41.282  72.221  42.806  1.00  0.00           C  
ATOM    193  O   VAL J  24      42.339  71.977  43.393  1.00  0.00           O  
ATOM    194  CB  VAL J  24      40.085  70.448  41.473  1.00  0.00           C  
ATOM    195  CG1 VAL J  24      41.465  69.954  41.055  1.00  0.00           C  
ATOM    196  CG2 VAL J  24      39.102  69.295  41.530  1.00  0.00           C  
ATOM    197  N   PHE J  25      41.083  73.351  42.128  1.00  0.00           N  
ATOM    198  CA  PHE J  25      42.126  74.376  42.085  1.00  0.00           C  
ATOM    199  C   PHE J  25      42.496  74.876  43.484  1.00  0.00           C  
ATOM    200  O   PHE J  25      43.673  75.043  43.785  1.00  0.00           O  
ATOM    201  CB  PHE J  25      41.720  75.569  41.211  1.00  0.00           C  
ATOM    202  CG  PHE J  25      42.808  76.603  41.052  1.00  0.00           C  
ATOM    203  CD1 PHE J  25      43.779  76.466  40.070  1.00  0.00           C  
ATOM    204  CD2 PHE J  25      42.853  77.719  41.874  1.00  0.00           C  
ATOM    205  CE1 PHE J  25      44.778  77.419  39.916  1.00  0.00           C  
ATOM    206  CE2 PHE J  25      43.849  78.672  41.727  1.00  0.00           C  
ATOM    207  CZ  PHE J  25      44.816  78.519  40.745  1.00  0.00           C  
ATOM    208  N   GLU J  26      41.496  75.126  44.327  1.00  0.00           N  
ATOM    209  CA  GLU J  26      41.760  75.616  45.697  1.00  0.00           C  
ATOM    210  C   GLU J  26      42.566  74.581  46.527  1.00  0.00           C  
ATOM    211  O   GLU J  26      43.418  74.935  47.347  1.00  0.00           O  
ATOM    212  CB  GLU J  26      40.451  76.044  46.378  1.00  0.00           C  
ATOM    213  CG  GLU J  26      39.847  77.299  45.744  1.00  0.00           C  
ATOM    214  CD  GLU J  26      38.370  77.513  46.049  1.00  0.00           C  
ATOM    215  OE1 GLU J  26      37.669  76.579  46.480  1.00  0.00           O  
ATOM    216  OE2 GLU J  26      37.890  78.637  45.839  1.00  0.00           O  
ATOM    217  N   LEU J  27      42.331  73.305  46.245  1.00  0.00           N  
ATOM    218  CA  LEU J  27      43.135  72.220  46.829  1.00  0.00           C  
ATOM    219  C   LEU J  27      44.611  72.246  46.360  1.00  0.00           C  
ATOM    220  O   LEU J  27      45.525  71.987  47.161  1.00  0.00           O  
ATOM    221  CB  LEU J  27      42.487  70.886  46.492  1.00  0.00           C  
ATOM    222  CG  LEU J  27      42.645  69.752  47.483  1.00  0.00           C  
ATOM    223  CD1 LEU J  27      42.245  70.167  48.895  1.00  0.00           C  
ATOM    224  CD2 LEU J  27      41.813  68.586  46.990  1.00  0.00           C  
ATOM    225  N   LYS J  28      44.838  72.590  45.084  1.00  0.00           N  
ATOM    226  CA  LYS J  28      46.202  72.799  44.553  1.00  0.00           C  
ATOM    227  C   LYS J  28      46.963  73.952  45.225  1.00  0.00           C  
ATOM    228  O   LYS J  28      48.183  73.880  45.391  1.00  0.00           O  
ATOM    229  CB  LYS J  28      46.177  73.024  43.031  1.00  0.00           C  
ATOM    230  CG  LYS J  28      45.741  71.790  42.252  1.00  0.00           C  
ATOM    231  CD  LYS J  28      45.862  71.993  40.750  1.00  0.00           C  
ATOM    232  CE  LYS J  28      45.406  70.755  39.992  1.00  0.00           C  
ATOM    233  NZ  LYS J  28      45.647  70.850  38.525  1.00  0.00           N  
ATOM    234  N   ARG J  29      46.250  75.008  45.606  1.00  0.00           N  
ATOM    235  CA  ARG J  29      46.866  76.099  46.368  1.00  0.00           C  
ATOM    236  C   ARG J  29      47.379  75.644  47.745  1.00  0.00           C  
ATOM    237  O   ARG J  29      48.393  76.128  48.223  1.00  0.00           O  
ATOM    238  CB  ARG J  29      45.878  77.259  46.537  1.00  0.00           C  
ATOM    239  CG  ARG J  29      45.735  78.113  45.287  1.00  0.00           C  
ATOM    240  CD  ARG J  29      46.960  78.994  45.104  1.00  0.00           C  
ATOM    241  NE  ARG J  29      46.662  80.106  44.214  1.00  0.00           N  
ATOM    242  CZ  ARG J  29      47.345  80.417  43.120  1.00  0.00           C  
ATOM    243  NH1 ARG J  29      48.420  79.721  42.748  1.00  0.00           N  
ATOM    244  NH2 ARG J  29      46.943  81.446  42.393  1.00  0.00           N  
ATOM    245  N   ILE J  30      46.662  74.713  48.370  1.00  0.00           N  
ATOM    246  CA  ILE J  30      47.086  74.130  49.631  1.00  0.00           C  
ATOM    247  C   ILE J  30      48.364  73.327  49.408  1.00  0.00           C  
ATOM    248  O   ILE J  30      49.321  73.450  50.171  1.00  0.00           O  
ATOM    249  CB  ILE J  30      45.973  73.254  50.242  1.00  0.00           C  
ATOM    250  CG1 ILE J  30      44.750  74.131  50.546  1.00  0.00           C  
ATOM    251  CG2 ILE J  30      46.455  72.583  51.528  1.00  0.00           C  
ATOM    252  CD1 ILE J  30      43.540  73.385  51.059  1.00  0.00           C  
ATOM    253  N   VAL J  31      48.398  72.523  48.346  1.00  0.00           N  
ATOM    254  CA  VAL J  31      49.595  71.767  48.023  1.00  0.00           C  
ATOM    255  C   VAL J  31      50.768  72.719  47.771  1.00  0.00           C  
ATOM    256  O   VAL J  31      51.885  72.465  48.248  1.00  0.00           O  
ATOM    257  CB  VAL J  31      49.364  70.826  46.825  1.00  0.00           C  
ATOM    258  CG1 VAL J  31      50.671  70.186  46.371  1.00  0.00           C  
ATOM    259  CG2 VAL J  31      48.341  69.741  47.180  1.00  0.00           C  
ATOM    260  N   GLU J  32      50.503  73.819  47.049  1.00  0.00           N  
ATOM    261  CA  GLU J  32      51.520  74.836  46.745  1.00  0.00           C  
ATOM    262  C   GLU J  32      52.209  75.337  48.013  1.00  0.00           C  
ATOM    263  O   GLU J  32      53.438  75.372  48.093  1.00  0.00           O  
ATOM    264  CB  GLU J  32      50.912  76.034  45.977  1.00  0.00           C  
ATOM    265  CG  GLU J  32      51.912  77.149  45.668  1.00  0.00           C  
ATOM    266  CD  GLU J  32      51.363  78.256  44.749  1.00  0.00           C  
ATOM    267  OE1 GLU J  32      50.195  78.681  44.899  1.00  0.00           O  
ATOM    268  OE2 GLU J  32      52.115  78.732  43.876  1.00  0.00           O  
ATOM    269  N   GLY J  33      51.405  75.740  48.994  1.00  0.00           N  
ATOM    270  CA  GLY J  33      51.921  76.276  50.247  1.00  0.00           C  
ATOM    271  C   GLY J  33      52.848  75.301  50.953  1.00  0.00           C  
ATOM    272  O   GLY J  33      53.842  75.700  51.540  1.00  0.00           O  
ATOM    273  N   ILE J  34      52.537  74.017  50.854  1.00  0.00           N  
ATOM    274  CA  ILE J  34      53.257  72.998  51.611  1.00  0.00           C  
ATOM    275  C   ILE J  34      54.483  72.479  50.855  1.00  0.00           C  
ATOM    276  O   ILE J  34      55.571  72.438  51.415  1.00  0.00           O  
ATOM    277  CB  ILE J  34      52.302  71.839  51.996  1.00  0.00           C  
ATOM    278  CG1 ILE J  34      51.209  72.361  52.941  1.00  0.00           C  
ATOM    279  CG2 ILE J  34      53.070  70.692  52.645  1.00  0.00           C  
ATOM    280  CD1 ILE J  34      50.090  71.377  53.214  1.00  0.00           C  
ATOM    281  N   LEU J  35      54.311  72.092  49.590  1.00  0.00           N  
ATOM    282  CA  LEU J  35      55.384  71.424  48.838  1.00  0.00           C  
ATOM    283  C   LEU J  35      56.096  72.312  47.823  1.00  0.00           C  
ATOM    284  O   LEU J  35      56.987  71.838  47.111  1.00  0.00           O  
ATOM    285  CB  LEU J  35      54.838  70.154  48.159  1.00  0.00           C  
ATOM    286  CG  LEU J  35      54.424  69.037  49.131  1.00  0.00           C  
ATOM    287  CD1 LEU J  35      53.924  67.795  48.404  1.00  0.00           C  
ATOM    288  CD2 LEU J  35      55.570  68.663  50.069  1.00  0.00           C  
ATOM    289  N   LYS J  36      55.683  73.582  47.762  1.00  0.00           N  
ATOM    290  CA  LYS J  36      56.354  74.643  46.985  1.00  0.00           C  
ATOM    291  C   LYS J  36      56.353  74.437  45.471  1.00  0.00           C  
ATOM    292  O   LYS J  36      57.359  74.658  44.802  1.00  0.00           O  
ATOM    293  CB  LYS J  36      57.783  74.879  47.493  1.00  0.00           C  
ATOM    294  CG  LYS J  36      57.893  75.083  49.007  1.00  0.00           C  
ATOM    295  CD  LYS J  36      56.875  76.088  49.545  1.00  0.00           C  
ATOM    296  CE  LYS J  36      57.148  76.452  50.996  1.00  0.00           C  
ATOM    297  NZ  LYS J  36      56.200  77.501  51.479  1.00  0.00           N  
ATOM    298  N   ARG J  37      55.201  74.032  44.947  1.00  0.00           N  
ATOM    299  CA  ARG J  37      55.009  73.854  43.511  1.00  0.00           C  
ATOM    300  C   ARG J  37      53.688  74.474  43.091  1.00  0.00           C  
ATOM    301  O   ARG J  37      52.669  74.229  43.733  1.00  0.00           O  
ATOM    302  CB  ARG J  37      54.964  72.373  43.168  1.00  0.00           C  
ATOM    303  CG  ARG J  37      56.183  71.596  43.615  1.00  0.00           C  
ATOM    304  CD  ARG J  37      57.428  72.025  42.856  1.00  0.00           C  
ATOM    305  NE  ARG J  37      58.059  70.840  42.294  1.00  0.00           N  
ATOM    306  CZ  ARG J  37      58.021  70.474  41.017  1.00  0.00           C  
ATOM    307  NH1 ARG J  37      57.417  71.210  40.113  1.00  0.00           N  
ATOM    308  NH2 ARG J  37      58.610  69.347  40.652  1.00  0.00           N  
ATOM    309  N   PRO J  38      53.695  75.255  42.001  1.00  0.00           N  
ATOM    310  CA  PRO J  38      52.480  75.928  41.564  1.00  0.00           C  
ATOM    311  C   PRO J  38      51.436  74.970  40.984  1.00  0.00           C  
ATOM    312  O   PRO J  38      51.791  73.881  40.529  1.00  0.00           O  
ATOM    313  CB  PRO J  38      52.977  76.915  40.495  1.00  0.00           C  
ATOM    314  CG  PRO J  38      54.265  76.356  40.006  1.00  0.00           C  
ATOM    315  CD  PRO J  38      54.859  75.592  41.158  1.00  0.00           C  
ATOM    316  N   PRO J  39      50.147  75.373  41.014  1.00  0.00           N  
ATOM    317  CA  PRO J  39      49.046  74.595  40.451  1.00  0.00           C  
ATOM    318  C   PRO J  39      49.321  73.998  39.077  1.00  0.00           C  
ATOM    319  O   PRO J  39      49.114  72.801  38.897  1.00  0.00           O  
ATOM    320  CB  PRO J  39      47.913  75.611  40.388  1.00  0.00           C  
ATOM    321  CG  PRO J  39      48.149  76.444  41.602  1.00  0.00           C  
ATOM    322  CD  PRO J  39      49.642  76.540  41.764  1.00  0.00           C  
ATOM    323  N   ASP J  40      49.811  74.793  38.129  1.00  0.00           N  
ATOM    324  CA  ASP J  40      50.018  74.279  36.766  1.00  0.00           C  
ATOM    325  C   ASP J  40      51.092  73.173  36.638  1.00  0.00           C  
ATOM    326  O   ASP J  40      51.241  72.601  35.558  1.00  0.00           O  
ATOM    327  CB  ASP J  40      50.280  75.415  35.761  1.00  0.00           C  
ATOM    328  CG  ASP J  40      51.647  76.054  35.923  1.00  0.00           C  
ATOM    329  OD1 ASP J  40      51.910  76.672  36.970  1.00  0.00           O  
ATOM    330  OD2 ASP J  40      52.462  75.972  34.981  1.00  0.00           O  
ATOM    331  N   GLU J  41      51.818  72.876  37.725  1.00  0.00           N  
ATOM    332  CA  GLU J  41      52.815  71.794  37.754  1.00  0.00           C  
ATOM    333  C   GLU J  41      52.328  70.561  38.526  1.00  0.00           C  
ATOM    334  O   GLU J  41      53.088  69.608  38.734  1.00  0.00           O  
ATOM    335  CB  GLU J  41      54.133  72.319  38.335  1.00  0.00           C  
ATOM    336  CG  GLU J  41      54.760  73.400  37.456  1.00  0.00           C  
ATOM    337  CD  GLU J  41      56.147  73.820  37.900  1.00  0.00           C  
ATOM    338  OE1 GLU J  41      56.862  72.971  38.443  1.00  0.00           O  
ATOM    339  OE2 GLU J  41      56.535  74.988  37.687  1.00  0.00           O  
ATOM    340  N   GLN J  42      51.050  70.580  38.917  1.00  0.00           N  
ATOM    341  CA  GLN J  42      50.404  69.478  39.655  1.00  0.00           C  
ATOM    342  C   GLN J  42      49.302  68.823  38.846  1.00  0.00           C  
ATOM    343  O   GLN J  42      48.576  69.500  38.139  1.00  0.00           O  
ATOM    344  CB  GLN J  42      49.721  69.991  40.929  1.00  0.00           C  
ATOM    345  CG  GLN J  42      50.613  70.675  41.947  1.00  0.00           C  
ATOM    346  CD  GLN J  42      49.784  71.324  43.042  1.00  0.00           C  
ATOM    347  OE1 GLN J  42      48.805  70.740  43.519  1.00  0.00           O  
ATOM    348  NE2 GLN J  42      50.151  72.540  43.426  1.00  0.00           N  
ATOM    349  N   ARG J  43      49.137  67.515  39.016  1.00  0.00           N  
ATOM    350  CA  ARG J  43      47.905  66.832  38.622  1.00  0.00           C  
ATOM    351  C   ARG J  43      47.330  66.173  39.865  1.00  0.00           C  
ATOM    352  O   ARG J  43      48.083  65.568  40.631  1.00  0.00           O  
ATOM    353  CB  ARG J  43      48.184  65.768  37.561  1.00  0.00           C  
ATOM    354  CG  ARG J  43      48.401  66.313  36.169  1.00  0.00           C  
ATOM    355  CD  ARG J  43      48.832  65.225  35.189  1.00  0.00           C  
ATOM    356  NE  ARG J  43      48.811  65.712  33.815  1.00  0.00           N  
ATOM    357  CZ  ARG J  43      49.347  65.085  32.766  1.00  0.00           C  
ATOM    358  NH1 ARG J  43      49.975  63.923  32.894  1.00  0.00           N  
ATOM    359  NH2 ARG J  43      49.252  65.627  31.562  1.00  0.00           N  
ATOM    360  N   LEU J  44      46.018  66.314  40.075  1.00  0.00           N  
ATOM    361  CA  LEU J  44      45.299  65.662  41.187  1.00  0.00           C  
ATOM    362  C   LEU J  44      44.368  64.585  40.645  1.00  0.00           C  
ATOM    363  O   LEU J  44      43.800  64.739  39.562  1.00  0.00           O  
ATOM    364  CB  LEU J  44      44.530  66.687  42.033  1.00  0.00           C  
ATOM    365  CG  LEU J  44      45.384  67.713  42.825  1.00  0.00           C  
ATOM    366  CD1 LEU J  44      44.509  68.532  43.742  1.00  0.00           C  
ATOM    367  CD2 LEU J  44      46.501  67.087  43.645  1.00  0.00           C  
ATOM    368  N   TYR J  45      44.237  63.489  41.393  1.00  0.00           N  
ATOM    369  CA  TYR J  45      43.516  62.292  40.940  1.00  0.00           C  
ATOM    370  C   TYR J  45      42.534  61.744  41.973  1.00  0.00           C  
ATOM    371  O   TYR J  45      42.806  61.716  43.175  1.00  0.00           O  
ATOM    372  CB  TYR J  45      44.495  61.158  40.597  1.00  0.00           C  
ATOM    373  CG  TYR J  45      45.376  61.376  39.361  1.00  0.00           C  
ATOM    374  CD1 TYR J  45      46.587  62.061  39.458  1.00  0.00           C  
ATOM    375  CD2 TYR J  45      45.015  60.859  38.114  1.00  0.00           C  
ATOM    376  CE1 TYR J  45      47.397  62.238  38.354  1.00  0.00           C  
ATOM    377  CE2 TYR J  45      45.816  61.043  36.991  1.00  0.00           C  
ATOM    378  CZ  TYR J  45      47.004  61.733  37.110  1.00  0.00           C  
ATOM    379  OH  TYR J  45      47.816  61.926  36.011  1.00  0.00           O  
ATOM    380  N   LYS J  46      41.395  61.274  41.497  1.00  0.00           N  
ATOM    381  CA  LYS J  46      40.567  60.401  42.289  1.00  0.00           C  
ATOM    382  C   LYS J  46      40.672  59.011  41.680  1.00  0.00           C  
ATOM    383  O   LYS J  46      40.108  58.754  40.604  1.00  0.00           O  
ATOM    384  CB  LYS J  46      39.141  60.891  42.311  1.00  0.00           C  
ATOM    385  CG  LYS J  46      38.250  60.090  43.225  1.00  0.00           C  
ATOM    386  CD  LYS J  46      36.799  60.229  42.822  1.00  0.00           C  
ATOM    387  CE  LYS J  46      35.900  59.540  43.831  1.00  0.00           C  
ATOM    388  NZ  LYS J  46      34.581  59.234  43.210  1.00  0.00           N  
ATOM    389  N   ASP J  47      41.408  58.134  42.376  1.00  0.00           N  
ATOM    390  CA  ASP J  47      41.846  56.861  41.834  1.00  0.00           C  
ATOM    391  C   ASP J  47      42.695  57.130  40.568  1.00  0.00           C  
ATOM    392  O   ASP J  47      43.727  57.812  40.646  1.00  0.00           O  
ATOM    393  CB  ASP J  47      40.640  55.918  41.584  1.00  0.00           C  
ATOM    394  CG  ASP J  47      39.914  55.508  42.892  1.00  0.00           C  
ATOM    395  OD1 ASP J  47      40.591  55.365  43.945  1.00  0.00           O  
ATOM    396  OD2 ASP J  47      38.673  55.314  42.870  1.00  0.00           O  
ATOM    397  N   ASP J  48      42.264  56.635  39.413  1.00  0.00           N  
ATOM    398  CA  ASP J  48      42.989  56.877  38.178  1.00  0.00           C  
ATOM    399  C   ASP J  48      42.466  58.094  37.415  1.00  0.00           C  
ATOM    400  O   ASP J  48      43.082  58.516  36.433  1.00  0.00           O  
ATOM    401  CB  ASP J  48      42.916  55.640  37.286  1.00  0.00           C  
ATOM    402  CG  ASP J  48      43.619  54.440  37.902  1.00  0.00           C  
ATOM    403  OD1 ASP J  48      44.562  54.651  38.702  1.00  0.00           O  
ATOM    404  OD2 ASP J  48      43.227  53.289  37.584  1.00  0.00           O  
ATOM    405  N   GLN J  49      41.350  58.657  37.875  1.00  0.00           N  
ATOM    406  CA  GLN J  49      40.667  59.720  37.158  1.00  0.00           C  
ATOM    407  C   GLN J  49      41.226  61.102  37.477  1.00  0.00           C  
ATOM    408  O   GLN J  49      41.158  61.559  38.611  1.00  0.00           O  
ATOM    409  CB  GLN J  49      39.169  59.707  37.468  1.00  0.00           C  
ATOM    410  CG  GLN J  49      38.419  60.748  36.649  1.00  0.00           C  
ATOM    411  CD  GLN J  49      36.948  60.785  36.928  1.00  0.00           C  
ATOM    412  OE1 GLN J  49      36.457  60.093  37.812  1.00  0.00           O  
ATOM    413  NE2 GLN J  49      36.226  61.592  36.156  1.00  0.00           N  
ATOM    414  N   LEU J  50      41.723  61.772  36.445  1.00  0.00           N  
ATOM    415  CA  LEU J  50      42.250  63.123  36.542  1.00  0.00           C  
ATOM    416  C   LEU J  50      41.155  64.115  36.892  1.00  0.00           C  
ATOM    417  O   LEU J  50      40.076  64.084  36.314  1.00  0.00           O  
ATOM    418  CB  LEU J  50      42.851  63.520  35.194  1.00  0.00           C  
ATOM    419  CG  LEU J  50      43.734  64.752  35.079  1.00  0.00           C  
ATOM    420  CD1 LEU J  50      44.941  64.652  36.011  1.00  0.00           C  
ATOM    421  CD2 LEU J  50      44.180  64.896  33.622  1.00  0.00           C  
ATOM    422  N   LEU J  51      41.434  65.012  37.828  1.00  0.00           N  
ATOM    423  CA  LEU J  51      40.442  65.990  38.262  1.00  0.00           C  
ATOM    424  C   LEU J  51      40.646  67.358  37.573  1.00  0.00           C  
ATOM    425  O   LEU J  51      41.772  67.845  37.499  1.00  0.00           O  
ATOM    426  CB  LEU J  51      40.504  66.114  39.786  1.00  0.00           C  
ATOM    427  CG  LEU J  51      40.468  64.794  40.591  1.00  0.00           C  
ATOM    428  CD1 LEU J  51      40.677  65.049  42.076  1.00  0.00           C  
ATOM    429  CD2 LEU J  51      39.161  64.056  40.381  1.00  0.00           C  
ATOM    430  N   ASP J  52      39.566  67.971  37.086  1.00  0.00           N  
ATOM    431  CA  ASP J  52      39.627  69.307  36.464  1.00  0.00           C  
ATOM    432  C   ASP J  52      39.584  70.437  37.502  1.00  0.00           C  
ATOM    433  O   ASP J  52      38.741  70.430  38.398  1.00  0.00           O  
ATOM    434  CB  ASP J  52      38.450  69.541  35.490  1.00  0.00           C  
ATOM    435  CG  ASP J  52      38.288  68.438  34.462  1.00  0.00           C  
ATOM    436  OD1 ASP J  52      38.873  67.345  34.643  1.00  0.00           O  
ATOM    437  OD2 ASP J  52      37.543  68.663  33.475  1.00  0.00           O  
ATOM    438  N   ASP J  53      40.435  71.450  37.310  1.00  0.00           N  
ATOM    439  CA  ASP J  53      40.528  72.593  38.233  1.00  0.00           C  
ATOM    440  C   ASP J  53      39.181  73.204  38.641  1.00  0.00           C  
ATOM    441  O   ASP J  53      39.010  73.585  39.794  1.00  0.00           O  
ATOM    442  CB  ASP J  53      41.404  73.695  37.630  1.00  0.00           C  
ATOM    443  CG  ASP J  53      42.902  73.400  37.724  1.00  0.00           C  
ATOM    444  OD1 ASP J  53      43.322  72.364  38.299  1.00  0.00           O  
ATOM    445  OD2 ASP J  53      43.672  74.231  37.211  1.00  0.00           O  
ATOM    446  N   GLY J  54      38.230  73.281  37.713  1.00  0.00           N  
ATOM    447  CA  GLY J  54      36.973  74.018  37.918  1.00  0.00           C  
ATOM    448  C   GLY J  54      35.835  73.274  38.614  1.00  0.00           C  
ATOM    449  O   GLY J  54      34.793  73.871  38.925  1.00  0.00           O  
ATOM    450  N   LYS J  55      36.019  71.984  38.875  1.00  0.00           N  
ATOM    451  CA  LYS J  55      34.969  71.183  39.496  1.00  0.00           C  
ATOM    452  C   LYS J  55      35.024  71.256  41.011  1.00  0.00           C  
ATOM    453  O   LYS J  55      36.106  71.420  41.602  1.00  0.00           O  
ATOM    454  CB  LYS J  55      35.099  69.725  39.063  1.00  0.00           C  
ATOM    455  CG  LYS J  55      35.122  69.520  37.545  1.00  0.00           C  
ATOM    456  CD  LYS J  55      33.761  69.739  36.931  1.00  0.00           C  
ATOM    457  CE  LYS J  55      33.826  69.679  35.413  1.00  0.00           C  
ATOM    458  NZ  LYS J  55      32.445  69.702  34.840  1.00  0.00           N  
ATOM    459  N   THR J  56      33.865  71.126  41.652  1.00  0.00           N  
ATOM    460  CA  THR J  56      33.828  71.088  43.107  1.00  0.00           C  
ATOM    461  C   THR J  56      34.202  69.699  43.603  1.00  0.00           C  
ATOM    462  O   THR J  56      34.079  68.705  42.887  1.00  0.00           O  
ATOM    463  CB  THR J  56      32.447  71.424  43.679  1.00  0.00           C  
ATOM    464  OG1 THR J  56      31.515  70.404  43.304  1.00  0.00           O  
ATOM    465  CG2 THR J  56      31.962  72.772  43.178  1.00  0.00           C  
ATOM    466  N   LEU J  57      34.643  69.641  44.851  1.00  0.00           N  
ATOM    467  CA  LEU J  57      35.009  68.395  45.479  1.00  0.00           C  
ATOM    468  C   LEU J  57      33.813  67.468  45.540  1.00  0.00           C  
ATOM    469  O   LEU J  57      33.964  66.279  45.321  1.00  0.00           O  
ATOM    470  CB  LEU J  57      35.581  68.654  46.881  1.00  0.00           C  
ATOM    471  CG  LEU J  57      36.920  69.417  46.875  1.00  0.00           C  
ATOM    472  CD1 LEU J  57      37.580  69.371  48.234  1.00  0.00           C  
ATOM    473  CD2 LEU J  57      37.875  68.867  45.822  1.00  0.00           C  
ATOM    474  N   GLY J  58      32.632  68.030  45.802  1.00  0.00           N  
ATOM    475  CA  GLY J  58      31.387  67.271  45.849  1.00  0.00           C  
ATOM    476  C   GLY J  58      31.022  66.649  44.511  1.00  0.00           C  
ATOM    477  O   GLY J  58      30.686  65.464  44.447  1.00  0.00           O  
ATOM    478  N   GLU J  59      31.071  67.441  43.439  1.00  0.00           N  
ATOM    479  CA  GLU J  59      30.866  66.926  42.078  1.00  0.00           C  
ATOM    480  C   GLU J  59      31.807  65.751  41.772  1.00  0.00           C  
ATOM    481  O   GLU J  59      31.427  64.838  41.038  1.00  0.00           O  
ATOM    482  CB  GLU J  59      31.120  68.019  41.041  1.00  0.00           C  
ATOM    483  CG  GLU J  59      30.032  69.062  40.937  1.00  0.00           C  
ATOM    484  CD  GLU J  59      30.454  70.278  40.129  1.00  0.00           C  
ATOM    485  OE1 GLU J  59      29.613  71.179  39.969  1.00  0.00           O  
ATOM    486  OE2 GLU J  59      31.613  70.349  39.660  1.00  0.00           O  
ATOM    487  N   CAS J  60      33.020  65.792  42.332  1.00  0.00           N  
ATOM    488  CA  CAS J  60      34.009  64.714  42.157  1.00  0.00           C  
ATOM    489  CB  CAS J  60      35.452  65.234  42.254  1.00  0.00           C  
ATOM    490  C   CAS J  60      33.838  63.595  43.153  1.00  0.00           C  
ATOM    491  O   CAS J  60      34.666  62.699  43.217  1.00  0.00           O  
ATOM    492  SG  CAS J  60      35.855  66.276  40.878  1.00  0.00           S  
ATOM    493 AS   CAS J  60      35.501  65.025  39.013  1.00  0.00          As  
ATOM    494  CE1 CAS J  60      33.952  65.758  38.004  1.00  0.00           C  
ATOM    495  CE2 CAS J  60      37.018  65.025  37.736  1.00  0.00           C  
ATOM    496  N   GLY J  61      32.770  63.627  43.939  1.00  0.00           N  
ATOM    497  CA  GLY J  61      32.418  62.518  44.805  1.00  0.00           C  
ATOM    498  C   GLY J  61      33.033  62.502  46.181  1.00  0.00           C  
ATOM    499  O   GLY J  61      32.950  61.487  46.863  1.00  0.00           O  
ATOM    500  N   PHE J  62      33.660  63.601  46.597  1.00  0.00           N  
ATOM    501  CA  PHE J  62      34.189  63.699  47.961  1.00  0.00           C  
ATOM    502  C   PHE J  62      33.104  64.330  48.800  1.00  0.00           C  
ATOM    503  O   PHE J  62      32.913  65.548  48.736  1.00  0.00           O  
ATOM    504  CB  PHE J  62      35.478  64.540  48.027  1.00  0.00           C  
ATOM    505  CG  PHE J  62      36.616  63.963  47.240  1.00  0.00           C  
ATOM    506  CD1 PHE J  62      37.390  62.945  47.757  1.00  0.00           C  
ATOM    507  CD2 PHE J  62      36.903  64.422  45.968  1.00  0.00           C  
ATOM    508  CE1 PHE J  62      38.428  62.398  47.031  1.00  0.00           C  
ATOM    509  CE2 PHE J  62      37.945  63.885  45.237  1.00  0.00           C  
ATOM    510  CZ  PHE J  62      38.707  62.870  45.770  1.00  0.00           C  
ATOM    511  N   THR J  63      32.376  63.499  49.556  1.00  0.00           N  
ATOM    512  CA  THR J  63      31.253  63.965  50.394  1.00  0.00           C  
ATOM    513  C   THR J  63      31.530  63.768  51.882  1.00  0.00           C  
ATOM    514  O   THR J  63      32.309  62.895  52.271  1.00  0.00           O  
ATOM    515  CB  THR J  63      29.953  63.216  50.087  1.00  0.00           C  
ATOM    516  OG1 THR J  63      30.072  61.845  50.498  1.00  0.00           O  
ATOM    517  CG2 THR J  63      29.635  63.279  48.613  1.00  0.00           C  
ATOM    518  N   SER J  64      30.838  64.537  52.712  1.00  0.00           N  
ATOM    519  CA  SER J  64      31.105  64.549  54.146  1.00  0.00           C  
ATOM    520  C   SER J  64      30.898  63.195  54.829  1.00  0.00           C  
ATOM    521  O   SER J  64      31.580  62.878  55.794  1.00  0.00           O  
ATOM    522  CB  SER J  64      30.288  65.644  54.846  1.00  0.00           C  
ATOM    523  OG  SER J  64      28.902  65.432  54.704  1.00  0.00           O  
ATOM    524  N   GLN J  65      29.994  62.376  54.311  1.00  0.00           N  
ATOM    525  CA  GLN J  65      29.761  61.059  54.905  1.00  0.00           C  
ATOM    526  C   GLN J  65      30.717  59.961  54.382  1.00  0.00           C  
ATOM    527  O   GLN J  65      30.730  58.844  54.925  1.00  0.00           O  
ATOM    528  CB  GLN J  65      28.300  60.662  54.723  1.00  0.00           C  
ATOM    529  CG  GLN J  65      27.315  61.692  55.283  1.00  0.00           C  
ATOM    530  CD  GLN J  65      25.860  61.295  55.085  1.00  0.00           C  
ATOM    531  OE1 GLN J  65      25.339  60.428  55.800  1.00  0.00           O  
ATOM    532  NE2 GLN J  65      25.187  61.931  54.120  1.00  0.00           N  
ATOM    533  N   THR J  66      31.506  60.271  53.348  1.00  0.00           N  
ATOM    534  CA  THR J  66      32.529  59.348  52.844  1.00  0.00           C  
ATOM    535  C   THR J  66      33.951  59.786  53.201  1.00  0.00           C  
ATOM    536  O   THR J  66      34.796  58.959  53.430  1.00  0.00           O  
ATOM    537  CB  THR J  66      32.429  59.132  51.307  1.00  0.00           C  
ATOM    538  OG1 THR J  66      32.544  60.383  50.599  1.00  0.00           O  
ATOM    539  CG2 THR J  66      31.135  58.485  50.973  1.00  0.00           C  
ATOM    540  N   ALA J  67      34.214  61.082  53.258  1.00  0.00           N  
ATOM    541  CA  ALA J  67      35.534  61.599  53.609  1.00  0.00           C  
ATOM    542  C   ALA J  67      35.537  62.075  55.072  1.00  0.00           C  
ATOM    543  O   ALA J  67      35.459  63.265  55.353  1.00  0.00           O  
ATOM    544  CB  ALA J  67      35.888  62.742  52.671  1.00  0.00           C  
ATOM    545  N   ARG J  68      35.636  61.123  55.991  1.00  0.00           N  
ATOM    546  CA  ARG J  68      35.407  61.368  57.424  1.00  0.00           C  
ATOM    547  C   ARG J  68      36.709  61.701  58.166  1.00  0.00           C  
ATOM    548  O   ARG J  68      37.771  61.243  57.770  1.00  0.00           O  
ATOM    549  CB  ARG J  68      34.751  60.141  58.048  1.00  0.00           C  
ATOM    550  CG  ARG J  68      33.325  59.859  57.574  1.00  0.00           C  
ATOM    551  CD  ARG J  68      32.990  58.370  57.609  1.00  0.00           C  
ATOM    552  NE  ARG J  68      33.834  57.641  56.659  1.00  0.00           N  
ATOM    553  CZ  ARG J  68      34.015  56.319  56.630  1.00  0.00           C  
ATOM    554  NH1 ARG J  68      33.410  55.524  57.501  1.00  0.00           N  
ATOM    555  NH2 ARG J  68      34.819  55.789  55.704  1.00  0.00           N  
ATOM    556  N   PRO J  69      36.632  62.491  59.250  1.00  0.00           N  
ATOM    557  CA  PRO J  69      37.843  62.834  60.031  1.00  0.00           C  
ATOM    558  C   PRO J  69      38.662  61.605  60.425  1.00  0.00           C  
ATOM    559  O   PRO J  69      39.871  61.578  60.251  1.00  0.00           O  
ATOM    560  CB  PRO J  69      37.295  63.533  61.278  1.00  0.00           C  
ATOM    561  CG  PRO J  69      35.883  63.911  60.973  1.00  0.00           C  
ATOM    562  CD  PRO J  69      35.396  63.061  59.832  1.00  0.00           C  
ATOM    563  N   GLN J  70      37.990  60.578  60.912  1.00  0.00           N  
ATOM    564  CA  GLN J  70      38.652  59.353  61.352  1.00  0.00           C  
ATOM    565  C   GLN J  70      38.844  58.305  60.257  1.00  0.00           C  
ATOM    566  O   GLN J  70      39.318  57.203  60.538  1.00  0.00           O  
ATOM    567  CB  GLN J  70      37.862  58.730  62.498  1.00  0.00           C  
ATOM    568  CG  GLN J  70      36.611  57.951  62.094  1.00  0.00           C  
ATOM    569  CD  GLN J  70      35.389  58.812  61.868  1.00  0.00           C  
ATOM    570  OE1 GLN J  70      35.424  60.023  62.061  1.00  0.00           O  
ATOM    571  NE2 GLN J  70      34.298  58.185  61.449  1.00  0.00           N  
ATOM    572  N   ALA J  71      38.453  58.633  59.028  1.00  0.00           N  
ATOM    573  CA  ALA J  71      38.628  57.747  57.860  1.00  0.00           C  
ATOM    574  C   ALA J  71      38.632  58.611  56.592  1.00  0.00           C  
ATOM    575  O   ALA J  71      37.695  58.572  55.794  1.00  0.00           O  
ATOM    576  CB  ALA J  71      37.510  56.723  57.801  1.00  0.00           C  
ATOM    577  N   PRO J  72      39.669  59.439  56.438  1.00  0.00           N  
ATOM    578  CA  PRO J  72      39.718  60.442  55.343  1.00  0.00           C  
ATOM    579  C   PRO J  72      39.843  59.809  53.951  1.00  0.00           C  
ATOM    580  O   PRO J  72      40.387  58.719  53.824  1.00  0.00           O  
ATOM    581  CB  PRO J  72      40.983  61.246  55.676  1.00  0.00           C  
ATOM    582  CG  PRO J  72      41.866  60.260  56.425  1.00  0.00           C  
ATOM    583  CD  PRO J  72      40.917  59.409  57.234  1.00  0.00           C  
ATOM    584  N   ALA J  73      39.362  60.500  52.919  1.00  0.00           N  
ATOM    585  CA  ALA J  73      39.407  59.979  51.532  1.00  0.00           C  
ATOM    586  C   ALA J  73      40.741  60.340  50.892  1.00  0.00           C  
ATOM    587  O   ALA J  73      41.327  61.328  51.265  1.00  0.00           O  
ATOM    588  CB  ALA J  73      38.261  60.543  50.704  1.00  0.00           C  
ATOM    589  N   THR J  74      41.208  59.530  49.946  1.00  0.00           N  
ATOM    590  CA  THR J  74      42.529  59.723  49.315  1.00  0.00           C  
ATOM    591  C   THR J  74      42.454  60.476  47.970  1.00  0.00           C  
ATOM    592  O   THR J  74      41.639  60.168  47.096  1.00  0.00           O  
ATOM    593  CB  THR J  74      43.269  58.370  49.098  1.00  0.00           C  
ATOM    594  OG1 THR J  74      43.552  57.726  50.368  1.00  0.00           O  
ATOM    595  CG2 THR J  74      44.585  58.592  48.328  1.00  0.00           C  
ATOM    596  N   VAL J  75      43.306  61.480  47.830  1.00  0.00           N  
ATOM    597  CA  VAL J  75      43.491  62.201  46.572  1.00  0.00           C  
ATOM    598  C   VAL J  75      44.923  61.991  46.127  1.00  0.00           C  
ATOM    599  O   VAL J  75      45.853  62.257  46.894  1.00  0.00           O  
ATOM    600  CB  VAL J  75      43.311  63.712  46.751  1.00  0.00           C  
ATOM    601  CG1 VAL J  75      43.653  64.446  45.465  1.00  0.00           C  
ATOM    602  CG2 VAL J  75      41.896  64.043  47.172  1.00  0.00           C  
ATOM    603  N   GLY J  76      45.107  61.523  44.895  1.00  0.00           N  
ATOM    604  CA  GLY J  76      46.453  61.278  44.356  1.00  0.00           C  
ATOM    605  C   GLY J  76      47.082  62.538  43.783  1.00  0.00           C  
ATOM    606  O   GLY J  76      46.371  63.437  43.343  1.00  0.00           O  
ATOM    607  N   LEU J  77      48.417  62.589  43.799  1.00  0.00           N  
ATOM    608  CA  LEU J  77      49.196  63.756  43.348  1.00  0.00           C  
ATOM    609  C   LEU J  77      50.383  63.335  42.486  1.00  0.00           C  
ATOM    610  O   LEU J  77      51.105  62.392  42.834  1.00  0.00           O  
ATOM    611  CB  LEU J  77      49.706  64.559  44.549  1.00  0.00           C  
ATOM    612  CG  LEU J  77      50.699  65.704  44.289  1.00  0.00           C  
ATOM    613  CD1 LEU J  77      50.085  66.772  43.401  1.00  0.00           C  
ATOM    614  CD2 LEU J  77      51.173  66.325  45.598  1.00  0.00           C  
ATOM    615  N   ALA J  78      50.579  64.053  41.373  1.00  0.00           N  
ATOM    616  CA  ALA J  78      51.720  63.870  40.455  1.00  0.00           C  
ATOM    617  C   ALA J  78      52.269  65.226  40.061  1.00  0.00           C  
ATOM    618  O   ALA J  78      51.492  66.137  39.776  1.00  0.00           O  
ATOM    619  CB  ALA J  78      51.258  63.151  39.206  1.00  0.00           C  
ATOM    620  N   PHE J  79      53.596  65.364  40.021  1.00  0.00           N  
ATOM    621  CA  PHE J  79      54.248  66.615  39.607  1.00  0.00           C  
ATOM    622  C   PHE J  79      54.786  66.571  38.176  1.00  0.00           C  
ATOM    623  O   PHE J  79      55.004  65.499  37.602  1.00  0.00           O  
ATOM    624  CB  PHE J  79      55.422  66.943  40.528  1.00  0.00           C  
ATOM    625  CG  PHE J  79      55.033  67.413  41.905  1.00  0.00           C  
ATOM    626  CD1 PHE J  79      54.072  68.388  42.091  1.00  0.00           C  
ATOM    627  CD2 PHE J  79      55.698  66.927  43.012  1.00  0.00           C  
ATOM    628  CE1 PHE J  79      53.745  68.837  43.353  1.00  0.00           C  
ATOM    629  CE2 PHE J  79      55.388  67.375  44.287  1.00  0.00           C  
ATOM    630  CZ  PHE J  79      54.406  68.336  44.457  1.00  0.00           C  
ATOM    631  N   ARG J  80      55.013  67.751  37.615  1.00  0.00           N  
ATOM    632  CA  ARG J  80      55.721  67.864  36.351  1.00  0.00           C  
ATOM    633  C   ARG J  80      57.222  67.895  36.623  1.00  0.00           C  
ATOM    634  O   ARG J  80      57.663  68.482  37.623  1.00  0.00           O  
ATOM    635  CB  ARG J  80      55.309  69.119  35.582  1.00  0.00           C  
ATOM    636  CG  ARG J  80      55.621  69.008  34.097  1.00  0.00           C  
ATOM    637  CD  ARG J  80      55.849  70.353  33.440  1.00  0.00           C  
ATOM    638  NE  ARG J  80      54.746  71.282  33.684  1.00  0.00           N  
ATOM    639  CZ  ARG J  80      54.857  72.611  33.702  1.00  0.00           C  
ATOM    640  NH1 ARG J  80      56.033  73.206  33.503  1.00  0.00           N  
ATOM    641  NH2 ARG J  80      53.782  73.358  33.937  1.00  0.00           N  
ATOM    642  N   ALA J  81      57.994  67.248  35.743  1.00  0.00           N  
ATOM    643  CA  ALA J  81      59.458  67.203  35.862  1.00  0.00           C  
ATOM    644  C   ALA J  81      60.114  67.305  34.486  1.00  0.00           C  
ATOM    645  O   ALA J  81      60.070  66.359  33.699  1.00  0.00           O  
ATOM    646  CB  ALA J  81      59.889  65.925  36.573  1.00  0.00           C  
ATOM    647  N   ASP J  82      60.698  68.466  34.193  1.00  0.00           N  
ATOM    648  CA  ASP J  82      61.351  68.743  32.897  1.00  0.00           C  
ATOM    649  C   ASP J  82      60.463  68.512  31.657  1.00  0.00           C  
ATOM    650  O   ASP J  82      60.822  67.722  30.784  1.00  0.00           O  
ATOM    651  CB  ASP J  82      62.638  67.907  32.752  1.00  0.00           C  
ATOM    652  CG  ASP J  82      63.621  68.134  33.885  1.00  0.00           C  
ATOM    653  OD1 ASP J  82      63.936  69.301  34.168  1.00  0.00           O  
ATOM    654  OD2 ASP J  82      64.100  67.149  34.484  1.00  0.00           O  
ATOM    655  N   ASP J  83      59.323  69.195  31.577  1.00  0.00           N  
ATOM    656  CA  ASP J  83      58.430  69.176  30.379  1.00  0.00           C  
ATOM    657  C   ASP J  83      57.221  68.243  30.500  1.00  0.00           C  
ATOM    658  O   ASP J  83      56.100  68.639  30.166  1.00  0.00           O  
ATOM    659  CB  ASP J  83      59.163  68.840  29.052  1.00  0.00           C  
ATOM    660  CG  ASP J  83      59.949  70.018  28.477  1.00  0.00           C  
ATOM    661  OD1 ASP J  83      59.679  71.181  28.850  1.00  0.00           O  
ATOM    662  OD2 ASP J  83      60.830  69.773  27.621  1.00  0.00           O  
ATOM    663  N   THR J  84      57.449  67.008  30.950  1.00  0.00           N  
ATOM    664  CA  THR J  84      56.378  66.005  31.008  1.00  0.00           C  
ATOM    665  C   THR J  84      56.081  65.660  32.464  1.00  0.00           C  
ATOM    666  O   THR J  84      56.944  65.787  33.316  1.00  0.00           O  
ATOM    667  CB  THR J  84      56.725  64.744  30.173  1.00  0.00           C  
ATOM    668  OG1 THR J  84      57.487  63.822  30.960  1.00  0.00           O  
ATOM    669  CG2 THR J  84      57.514  65.126  28.928  1.00  0.00           C  
ATOM    670  N   PHE J  85      54.839  65.268  32.739  1.00  0.00           N  
ATOM    671  CA  PHE J  85      54.422  64.880  34.081  1.00  0.00           C  
ATOM    672  C   PHE J  85      54.879  63.457  34.339  1.00  0.00           C  
ATOM    673  O   PHE J  85      54.831  62.613  33.445  1.00  0.00           O  
ATOM    674  CB  PHE J  85      52.900  64.966  34.247  1.00  0.00           C  
ATOM    675  CG  PHE J  85      52.395  66.349  34.519  1.00  0.00           C  
ATOM    676  CD1 PHE J  85      52.124  67.223  33.478  1.00  0.00           C  
ATOM    677  CD2 PHE J  85      52.199  66.785  35.816  1.00  0.00           C  
ATOM    678  CE1 PHE J  85      51.667  68.509  33.727  1.00  0.00           C  
ATOM    679  CE2 PHE J  85      51.743  68.059  36.078  1.00  0.00           C  
ATOM    680  CZ  PHE J  85      51.476  68.925  35.039  1.00  0.00           C  
ATOM    681  N   GLU J  86      55.335  63.205  35.562  1.00  0.00           N  
ATOM    682  CA  GLU J  86      55.573  61.850  36.034  1.00  0.00           C  
ATOM    683  C   GLU J  86      54.245  61.099  36.130  1.00  0.00           C  
ATOM    684  O   GLU J  86      53.167  61.705  36.172  1.00  0.00           O  
ATOM    685  CB  GLU J  86      56.255  61.875  37.415  1.00  0.00           C  
ATOM    686  CG  GLU J  86      55.310  62.245  38.574  1.00  0.00           C  
ATOM    687  CD  GLU J  86      56.023  62.732  39.835  1.00  0.00           C  
ATOM    688  OE1 GLU J  86      57.262  62.567  39.957  1.00  0.00           O  
ATOM    689  OE2 GLU J  86      55.341  63.292  40.725  1.00  0.00           O  
ATOM    690  N   ALA J  87      54.334  59.777  36.177  1.00  0.00           N  
ATOM    691  CA  ALA J  87      53.169  58.929  36.424  1.00  0.00           C  
ATOM    692  C   ALA J  87      52.714  59.037  37.896  1.00  0.00           C  
ATOM    693  O   ALA J  87      53.489  59.396  38.768  1.00  0.00           O  
ATOM    694  CB  ALA J  87      53.487  57.478  36.064  1.00  0.00           C  
ATOM    695  N   LEU J  88      51.442  58.744  38.137  1.00  0.00           N  
ATOM    696  CA  LEU J  88      50.877  58.700  39.472  1.00  0.00           C  
ATOM    697  C   LEU J  88      51.443  57.502  40.230  1.00  0.00           C  
ATOM    698  O   LEU J  88      51.307  56.373  39.770  1.00  0.00           O  
ATOM    699  CB  LEU J  88      49.362  58.571  39.364  1.00  0.00           C  
ATOM    700  CG  LEU J  88      48.552  58.300  40.628  1.00  0.00           C  
ATOM    701  CD1 LEU J  88      48.655  59.452  41.631  1.00  0.00           C  
ATOM    702  CD2 LEU J  88      47.110  58.018  40.234  1.00  0.00           C  
ATOM    703  N   CAS J  89      52.079  57.748  41.376  1.00  0.00           N  
ATOM    704  CA  CAS J  89      52.685  56.672  42.176  1.00  0.00           C  
ATOM    705  CB  CAS J  89      54.165  56.558  41.826  1.00  0.00           C  
ATOM    706  C   CAS J  89      52.467  56.962  43.646  1.00  0.00           C  
ATOM    707  O   CAS J  89      52.818  58.047  44.122  1.00  0.00           O  
ATOM    708  SG  CAS J  89      55.099  55.730  43.082  1.00  0.00           S  
ATOM    709 AS   CAS J  89      54.738  53.624  42.436  1.00  0.00          As  
ATOM    710  CE1 CAS J  89      56.474  52.735  42.043  1.00  0.00           C  
ATOM    711  CE2 CAS J  89      53.889  52.591  43.908  1.00  0.00           C  
ATOM    712  N   ILE J  90      51.858  56.017  44.368  1.00  0.00           N  
ATOM    713  CA  ILE J  90      51.590  56.173  45.807  1.00  0.00           C  
ATOM    714  C   ILE J  90      52.135  54.947  46.531  1.00  0.00           C  
ATOM    715  O   ILE J  90      51.637  53.832  46.335  1.00  0.00           O  
ATOM    716  CB  ILE J  90      50.079  56.310  46.123  1.00  0.00           C  
ATOM    717  CG1 ILE J  90      49.480  57.553  45.458  1.00  0.00           C  
ATOM    718  CG2 ILE J  90      49.846  56.445  47.619  1.00  0.00           C  
ATOM    719  CD1 ILE J  90      47.954  57.586  45.463  1.00  0.00           C  
ATOM    720  N   GLU J  91      53.167  55.135  47.343  1.00  0.00           N  
ATOM    721  CA  GLU J  91      53.735  54.007  48.095  1.00  0.00           C  
ATOM    722  C   GLU J  91      52.758  53.562  49.194  1.00  0.00           C  
ATOM    723  O   GLU J  91      52.234  54.388  49.917  1.00  0.00           O  
ATOM    724  CB  GLU J  91      55.101  54.365  48.681  1.00  0.00           C  
ATOM    725  CG  GLU J  91      56.214  54.424  47.636  1.00  0.00           C  
ATOM    726  CD  GLU J  91      56.795  53.063  47.298  1.00  0.00           C  
ATOM    727  OE1 GLU J  91      56.350  52.063  47.889  1.00  0.00           O  
ATOM    728  OE2 GLU J  91      57.708  52.981  46.458  1.00  0.00           O  
ATOM    729  N   PRO J  92      52.471  52.255  49.287  1.00  0.00           N  
ATOM    730  CA  PRO J  92      51.610  51.763  50.366  1.00  0.00           C  
ATOM    731  C   PRO J  92      52.294  51.892  51.707  1.00  0.00           C  
ATOM    732  O   PRO J  92      53.530  51.829  51.754  1.00  0.00           O  
ATOM    733  CB  PRO J  92      51.429  50.272  50.041  1.00  0.00           C  
ATOM    734  CG  PRO J  92      52.543  49.928  49.110  1.00  0.00           C  
ATOM    735  CD  PRO J  92      52.899  51.181  48.368  1.00  0.00           C  
ATOM    736  N   PHE J  93      51.504  52.070  52.772  1.00  0.00           N  
ATOM    737  CA  PHE J  93      52.019  52.030  54.138  1.00  0.00           C  
ATOM    738  C   PHE J  93      52.499  50.623  54.436  1.00  0.00           C  
ATOM    739  O   PHE J  93      52.219  49.702  53.683  1.00  0.00           O  
ATOM    740  CB  PHE J  93      50.940  52.407  55.161  1.00  0.00           C  
ATOM    741  CG  PHE J  93      50.288  53.753  54.924  1.00  0.00           C  
ATOM    742  CD1 PHE J  93      51.048  54.886  54.650  1.00  0.00           C  
ATOM    743  CD2 PHE J  93      48.917  53.889  54.988  1.00  0.00           C  
ATOM    744  CE1 PHE J  93      50.452  56.117  54.450  1.00  0.00           C  
ATOM    745  CE2 PHE J  93      48.310  55.120  54.776  1.00  0.00           C  
ATOM    746  CZ  PHE J  93      49.083  56.236  54.506  1.00  0.00           C  
ATOM    747  N   SER J  94      53.230  50.469  55.537  1.00  0.00           N  
ATOM    748  CA  SER J  94      53.735  49.169  56.003  1.00  0.00           C  
ATOM    749  C   SER J  94      52.625  48.157  56.316  1.00  0.00           C  
ATOM    750  O   SER J  94      51.478  48.522  56.537  1.00  0.00           O  
ATOM    751  CB  SER J  94      54.590  49.383  57.259  1.00  0.00           C  
ATOM    752  OG  SER J  94      53.863  50.100  58.261  1.00  0.00           O  
ATOM    753  N   SER J  95      52.986  46.880  56.329  1.00  0.00           N  
ATOM    754  CA  SER J  95      52.059  45.801  56.667  1.00  0.00           C  
ATOM    755  C   SER J  95      52.149  45.475  58.149  1.00  0.00           C  
ATOM    756  O   SER J  95      53.245  45.312  58.691  1.00  0.00           O  
ATOM    757  CB  SER J  95      52.378  44.527  55.892  1.00  0.00           C  
ATOM    758  OG  SER J  95      52.341  44.747  54.500  1.00  0.00           O  
ATOM    759  N   PRO J  96      50.995  45.367  58.817  1.00  0.00           N  
ATOM    760  CA  PRO J  96      51.016  44.850  60.173  1.00  0.00           C  
ATOM    761  C   PRO J  96      51.548  43.427  60.213  1.00  0.00           C  
ATOM    762  O   PRO J  96      51.429  42.696  59.226  1.00  0.00           O  
ATOM    763  CB  PRO J  96      49.541  44.845  60.569  1.00  0.00           C  
ATOM    764  CG  PRO J  96      48.893  45.860  59.693  1.00  0.00           C  
ATOM    765  CD  PRO J  96      49.666  45.857  58.417  1.00  0.00           C  
ATOM    766  N   PRO J  97      52.107  43.022  61.359  1.00  0.00           N  
ATOM    767  CA  PRO J  97      52.478  41.626  61.529  1.00  0.00           C  
ATOM    768  C   PRO J  97      51.232  40.765  61.765  1.00  0.00           C  
ATOM    769  O   PRO J  97      50.139  41.305  61.927  1.00  0.00           O  
ATOM    770  CB  PRO J  97      53.363  41.663  62.777  1.00  0.00           C  
ATOM    771  CG  PRO J  97      52.798  42.784  63.594  1.00  0.00           C  
ATOM    772  CD  PRO J  97      52.271  43.794  62.606  1.00  0.00           C  
ATOM    773  N   GLU J  98      51.396  39.444  61.775  1.00  0.00           N  
ATOM    774  CA  GLU J  98      50.292  38.533  62.085  1.00  0.00           C  
ATOM    775  C   GLU J  98      49.786  38.807  63.507  1.00  0.00           C  
ATOM    776  O   GLU J  98      50.534  39.273  64.366  1.00  0.00           O  
ATOM    777  CB  GLU J  98      50.739  37.064  61.946  1.00  0.00           C  
ATOM    778  N   LEU J  99      48.514  38.537  63.754  1.00  0.00           N  
ATOM    779  CA  LEU J  99      48.003  38.588  65.121  1.00  0.00           C  
ATOM    780  C   LEU J  99      48.737  37.572  65.999  1.00  0.00           C  
ATOM    781  O   LEU J  99      48.906  36.425  65.594  1.00  0.00           O  
ATOM    782  CB  LEU J  99      46.513  38.266  65.154  1.00  0.00           C  
ATOM    783  CG  LEU J  99      45.554  39.374  64.733  1.00  0.00           C  
ATOM    784  CD1 LEU J  99      44.159  38.793  64.555  1.00  0.00           C  
ATOM    785  CD2 LEU J  99      45.548  40.507  65.751  1.00  0.00           C  
ATOM    786  N   PRO J 100      49.175  37.982  67.203  1.00  0.00           N  
ATOM    787  CA  PRO J 100      49.765  37.003  68.113  1.00  0.00           C  
ATOM    788  C   PRO J 100      48.782  35.882  68.484  1.00  0.00           C  
ATOM    789  O   PRO J 100      47.581  35.997  68.210  1.00  0.00           O  
ATOM    790  CB  PRO J 100      50.117  37.839  69.347  1.00  0.00           C  
ATOM    791  CG  PRO J 100      50.281  39.225  68.831  1.00  0.00           C  
ATOM    792  CD  PRO J 100      49.263  39.351  67.742  1.00  0.00           C  
ATOM    793  N   ASP J 101      49.294  34.812  69.092  1.00  0.00           N  
ATOM    794  CA  ASP J 101      48.454  33.690  69.523  1.00  0.00           C  
ATOM    795  C   ASP J 101      47.203  34.189  70.238  1.00  0.00           C  
ATOM    796  O   ASP J 101      46.078  33.937  69.800  1.00  0.00           O  
ATOM    797  CB  ASP J 101      49.236  32.750  70.452  1.00  0.00           C  
ATOM    798  N   VAL J 102      47.423  34.941  71.310  1.00  0.00           N  
ATOM    799  CA  VAL J 102      46.355  35.371  72.216  1.00  0.00           C  
ATOM    800  C   VAL J 102      45.235  36.225  71.581  1.00  0.00           C  
ATOM    801  O   VAL J 102      44.096  36.187  72.051  1.00  0.00           O  
ATOM    802  CB  VAL J 102      46.934  36.096  73.460  1.00  0.00           C  
ATOM    803  CG1 VAL J 102      47.771  35.129  74.290  1.00  0.00           C  
ATOM    804  CG2 VAL J 102      47.763  37.317  73.075  1.00  0.00           C  
ATOM    805  N   MET J 103      45.543  36.975  70.522  1.00  0.00           N  
ATOM    806  CA  MET J 103      44.547  37.854  69.888  1.00  0.00           C  
ATOM    807  C   MET J 103      43.799  37.127  68.767  1.00  0.00           C  
ATOM    808  O   MET J 103      43.713  35.895  68.762  1.00  0.00           O  
ATOM    809  CB  MET J 103      45.215  39.144  69.364  1.00  0.00           C  
ATOM    810  CG  MET J 103      45.815  40.017  70.473  1.00  0.00           C  
ATOM    811  SD  MET J 103      46.734  41.502  69.993  1.00  0.00           S  
ATOM    812  CE  MET J 103      45.393  42.586  69.524  1.00  0.00           C  
TER     813  CE  MET J 103 
ATOM    814  N   MET K  16      48.574  79.256  57.222  1.00  0.00           N  
ATOM    815  CA  MET K  16      48.262  77.975  57.914  1.00  0.00           C  
ATOM    816  C   MET K  16      49.533  77.144  58.125  1.00  0.00           C  
ATOM    817  O   MET K  16      50.072  76.569  57.176  1.00  0.00           O  
ATOM    818  CB  MET K  16      47.232  77.183  57.102  1.00  0.00           C  
ATOM    819  CG  MET K  16      46.773  75.879  57.737  1.00  0.00           C  
ATOM    820  SD  MET K  16      46.067  76.061  59.389  1.00  0.00           S  
ATOM    821  CE  MET K  16      44.713  77.197  59.109  1.00  0.00           C  
ATOM    822  N   MET K  17      50.001  77.081  59.371  1.00  0.00           N  
ATOM    823  CA  MET K  17      51.225  76.347  59.695  1.00  0.00           C  
ATOM    824  C   MET K  17      51.004  74.830  59.743  1.00  0.00           C  
ATOM    825  O   MET K  17      49.974  74.348  60.227  1.00  0.00           O  
ATOM    826  CB  MET K  17      51.819  76.834  61.016  1.00  0.00           C  
ATOM    827  CG  MET K  17      52.952  77.828  60.848  1.00  0.00           C  
ATOM    828  SD  MET K  17      53.331  78.727  62.370  1.00  0.00           S  
ATOM    829  CE  MET K  17      52.225  80.133  62.237  1.00  0.00           C  
ATOM    830  N   TYR K  18      51.994  74.103  59.230  1.00  0.00           N  
ATOM    831  CA  TYR K  18      52.018  72.647  59.200  1.00  0.00           C  
ATOM    832  C   TYR K  18      53.305  72.155  59.876  1.00  0.00           C  
ATOM    833  O   TYR K  18      54.213  72.941  60.124  1.00  0.00           O  
ATOM    834  CB  TYR K  18      51.948  72.138  57.752  1.00  0.00           C  
ATOM    835  CG  TYR K  18      50.566  72.245  57.119  1.00  0.00           C  
ATOM    836  CD1 TYR K  18      50.133  73.416  56.498  1.00  0.00           C  
ATOM    837  CD2 TYR K  18      49.693  71.175  57.149  1.00  0.00           C  
ATOM    838  CE1 TYR K  18      48.862  73.510  55.928  1.00  0.00           C  
ATOM    839  CE2 TYR K  18      48.422  71.263  56.601  1.00  0.00           C  
ATOM    840  CZ  TYR K  18      48.006  72.425  55.980  1.00  0.00           C  
ATOM    841  OH  TYR K  18      46.722  72.463  55.447  1.00  0.00           O  
ATOM    842  N   VAL K  19      53.358  70.862  60.197  1.00  0.00           N  
ATOM    843  CA  VAL K  19      54.583  70.200  60.634  1.00  0.00           C  
ATOM    844  C   VAL K  19      54.709  68.818  59.965  1.00  0.00           C  
ATOM    845  O   VAL K  19      53.733  68.248  59.511  1.00  0.00           O  
ATOM    846  CB  VAL K  19      54.626  70.046  62.179  1.00  0.00           C  
ATOM    847  CG1 VAL K  19      54.447  71.397  62.861  1.00  0.00           C  
ATOM    848  CG2 VAL K  19      53.560  69.082  62.670  1.00  0.00           C  
ATOM    849  N   LYS K  20      55.915  68.270  59.931  1.00  0.00           N  
ATOM    850  CA  LYS K  20      56.156  66.966  59.318  1.00  0.00           C  
ATOM    851  C   LYS K  20      56.515  65.902  60.360  1.00  0.00           C  
ATOM    852  O   LYS K  20      57.360  66.142  61.208  1.00  0.00           O  
ATOM    853  CB  LYS K  20      57.296  67.091  58.293  1.00  0.00           C  
ATOM    854  CG  LYS K  20      57.750  65.773  57.678  1.00  0.00           C  
ATOM    855  CD  LYS K  20      58.846  65.972  56.649  1.00  0.00           C  
ATOM    856  CE  LYS K  20      58.339  66.682  55.408  1.00  0.00           C  
ATOM    857  NZ  LYS K  20      59.393  66.708  54.354  1.00  0.00           N  
ATOM    858  N   LEU K  21      55.905  64.723  60.254  1.00  0.00           N  
ATOM    859  CA  LEU K  21      56.197  63.576  61.126  1.00  0.00           C  
ATOM    860  C   LEU K  21      56.622  62.365  60.286  1.00  0.00           C  
ATOM    861  O   LEU K  21      55.878  61.915  59.395  1.00  0.00           O  
ATOM    862  CB  LEU K  21      54.961  63.180  61.952  1.00  0.00           C  
ATOM    863  CG  LEU K  21      54.210  64.270  62.720  1.00  0.00           C  
ATOM    864  CD1 LEU K  21      53.031  63.684  63.503  1.00  0.00           C  
ATOM    865  CD2 LEU K  21      55.156  65.011  63.649  1.00  0.00           C  
ATOM    866  N   ILE K  22      57.791  61.809  60.599  1.00  0.00           N  
ATOM    867  CA  ILE K  22      58.400  60.788  59.760  1.00  0.00           C  
ATOM    868  C   ILE K  22      58.402  59.425  60.440  1.00  0.00           C  
ATOM    869  O   ILE K  22      58.887  59.287  61.571  1.00  0.00           O  
ATOM    870  CB  ILE K  22      59.829  61.203  59.338  1.00  0.00           C  
ATOM    871  CG1 ILE K  22      59.785  62.624  58.759  1.00  0.00           C  
ATOM    872  CG2 ILE K  22      60.392  60.218  58.316  1.00  0.00           C  
ATOM    873  CD1 ILE K  22      61.135  63.186  58.379  1.00  0.00           C  
ATOM    874  N   SER K  23      57.854  58.427  59.741  1.00  0.00           N  
ATOM    875  CA  SER K  23      57.738  57.064  60.271  1.00  0.00           C  
ATOM    876  C   SER K  23      59.062  56.324  60.154  1.00  0.00           C  
ATOM    877  O   SER K  23      59.944  56.750  59.414  1.00  0.00           O  
ATOM    878  CB  SER K  23      56.671  56.293  59.513  1.00  0.00           C  
ATOM    879  OG  SER K  23      57.084  56.081  58.180  1.00  0.00           O  
ATOM    880  N   SER K  24      59.175  55.191  60.842  1.00  0.00           N  
ATOM    881  CA  SER K  24      60.408  54.382  60.831  1.00  0.00           C  
ATOM    882  C   SER K  24      60.778  53.902  59.426  1.00  0.00           C  
ATOM    883  O   SER K  24      61.967  53.767  59.100  1.00  0.00           O  
ATOM    884  CB  SER K  24      60.257  53.160  61.740  1.00  0.00           C  
ATOM    885  OG  SER K  24      59.229  52.305  61.265  1.00  0.00           O  
ATOM    886  N   ASP K  25      59.742  53.650  58.616  1.00  0.00           N  
ATOM    887  CA  ASP K  25      59.887  53.218  57.232  1.00  0.00           C  
ATOM    888  C   ASP K  25      59.899  54.365  56.196  1.00  0.00           C  
ATOM    889  O   ASP K  25      59.747  54.112  54.986  1.00  0.00           O  
ATOM    890  CB  ASP K  25      58.820  52.167  56.867  1.00  0.00           C  
ATOM    891  CG  ASP K  25      57.399  52.667  57.049  1.00  0.00           C  
ATOM    892  OD1 ASP K  25      57.147  53.423  58.021  1.00  0.00           O  
ATOM    893  OD2 ASP K  25      56.518  52.286  56.238  1.00  0.00           O  
ATOM    894  N   GLY K  26      60.094  55.601  56.656  1.00  0.00           N  
ATOM    895  CA  GLY K  26      60.393  56.727  55.759  1.00  0.00           C  
ATOM    896  C   GLY K  26      59.210  57.484  55.174  1.00  0.00           C  
ATOM    897  O   GLY K  26      59.414  58.389  54.345  1.00  0.00           O  
ATOM    898  N   HIS K  27      57.983  57.136  55.582  1.00  0.00           N  
ATOM    899  CA  HIS K  27      56.794  57.895  55.158  1.00  0.00           C  
ATOM    900  C   HIS K  27      56.731  59.265  55.863  1.00  0.00           C  
ATOM    901  O   HIS K  27      56.909  59.379  57.086  1.00  0.00           O  
ATOM    902  CB  HIS K  27      55.492  57.125  55.415  1.00  0.00           C  
ATOM    903  CG  HIS K  27      55.150  56.121  54.362  1.00  0.00           C  
ATOM    904  ND1 HIS K  27      54.139  56.323  53.445  1.00  0.00           N  
ATOM    905  CD2 HIS K  27      55.680  54.908  54.076  1.00  0.00           C  
ATOM    906  CE1 HIS K  27      54.064  55.283  52.633  1.00  0.00           C  
ATOM    907  NE2 HIS K  27      54.989  54.411  52.993  1.00  0.00           N  
ATOM    908  N   GLU K  28      56.450  60.294  55.077  1.00  0.00           N  
ATOM    909  CA  GLU K  28      56.431  61.663  55.553  1.00  0.00           C  
ATOM    910  C   GLU K  28      54.999  62.164  55.635  1.00  0.00           C  
ATOM    911  O   GLU K  28      54.359  62.349  54.612  1.00  0.00           O  
ATOM    912  CB  GLU K  28      57.267  62.540  54.611  1.00  0.00           C  
ATOM    913  CG  GLU K  28      58.758  62.254  54.753  1.00  0.00           C  
ATOM    914  CD  GLU K  28      59.662  62.974  53.757  1.00  0.00           C  
ATOM    915  OE1 GLU K  28      59.260  64.004  53.161  1.00  0.00           O  
ATOM    916  OE2 GLU K  28      60.803  62.487  53.591  1.00  0.00           O  
ATOM    917  N   PHE K  29      54.512  62.377  56.859  1.00  0.00           N  
ATOM    918  CA  PHE K  29      53.148  62.842  57.117  1.00  0.00           C  
ATOM    919  C   PHE K  29      53.156  64.326  57.481  1.00  0.00           C  
ATOM    920  O   PHE K  29      53.843  64.731  58.421  1.00  0.00           O  
ATOM    921  CB  PHE K  29      52.524  62.043  58.265  1.00  0.00           C  
ATOM    922  CG  PHE K  29      52.368  60.583  57.967  1.00  0.00           C  
ATOM    923  CD1 PHE K  29      51.252  60.112  57.285  1.00  0.00           C  
ATOM    924  CD2 PHE K  29      53.323  59.672  58.373  1.00  0.00           C  
ATOM    925  CE1 PHE K  29      51.100  58.769  57.014  1.00  0.00           C  
ATOM    926  CE2 PHE K  29      53.189  58.326  58.093  1.00  0.00           C  
ATOM    927  CZ  PHE K  29      52.082  57.874  57.408  1.00  0.00           C  
ATOM    928  N   ILE K  30      52.389  65.131  56.753  1.00  0.00           N  
ATOM    929  CA  ILE K  30      52.348  66.569  56.985  1.00  0.00           C  
ATOM    930  C   ILE K  30      50.959  66.953  57.507  1.00  0.00           C  
ATOM    931  O   ILE K  30      49.966  66.736  56.825  1.00  0.00           O  
ATOM    932  CB  ILE K  30      52.717  67.325  55.686  1.00  0.00           C  
ATOM    933  CG1 ILE K  30      54.144  66.937  55.236  1.00  0.00           C  
ATOM    934  CG2 ILE K  30      52.639  68.833  55.890  1.00  0.00           C  
ATOM    935  CD1 ILE K  30      54.544  67.443  53.856  1.00  0.00           C  
ATOM    936  N   VAL K  31      50.896  67.510  58.715  1.00  0.00           N  
ATOM    937  CA  VAL K  31      49.618  67.822  59.391  1.00  0.00           C  
ATOM    938  C   VAL K  31      49.619  69.258  59.947  1.00  0.00           C  
ATOM    939  O   VAL K  31      50.684  69.836  60.171  1.00  0.00           O  
ATOM    940  CB  VAL K  31      49.341  66.840  60.557  1.00  0.00           C  
ATOM    941  CG1 VAL K  31      49.463  65.400  60.101  1.00  0.00           C  
ATOM    942  CG2 VAL K  31      50.304  67.073  61.712  1.00  0.00           C  
ATOM    943  N   LYS K  32      48.446  69.845  60.166  1.00  0.00           N  
ATOM    944  CA  LYS K  32      48.392  71.193  60.757  1.00  0.00           C  
ATOM    945  C   LYS K  32      49.071  71.217  62.134  1.00  0.00           C  
ATOM    946  O   LYS K  32      48.950  70.266  62.914  1.00  0.00           O  
ATOM    947  CB  LYS K  32      46.948  71.680  60.884  1.00  0.00           C  
ATOM    948  CG  LYS K  32      46.277  71.982  59.553  1.00  0.00           C  
ATOM    949  CD  LYS K  32      44.788  72.239  59.732  1.00  0.00           C  
ATOM    950  CE  LYS K  32      44.160  72.808  58.472  1.00  0.00           C  
ATOM    951  NZ  LYS K  32      42.731  72.401  58.365  1.00  0.00           N  
ATOM    952  N   ARG K  33      49.789  72.299  62.423  1.00  0.00           N  
ATOM    953  CA  ARG K  33      50.458  72.458  63.719  1.00  0.00           C  
ATOM    954  C   ARG K  33      49.447  72.360  64.851  1.00  0.00           C  
ATOM    955  O   ARG K  33      49.623  71.568  65.779  1.00  0.00           O  
ATOM    956  CB  ARG K  33      51.185  73.805  63.809  1.00  0.00           C  
ATOM    957  CG  ARG K  33      52.116  73.918  65.001  1.00  0.00           C  
ATOM    958  CD  ARG K  33      52.745  75.288  65.100  1.00  0.00           C  
ATOM    959  NE  ARG K  33      54.199  75.174  65.059  1.00  0.00           N  
ATOM    960  CZ  ARG K  33      55.018  75.269  66.099  1.00  0.00           C  
ATOM    961  NH1 ARG K  33      54.555  75.503  67.326  1.00  0.00           N  
ATOM    962  NH2 ARG K  33      56.329  75.137  65.900  1.00  0.00           N  
ATOM    963  N   GLU K  34      48.382  73.155  64.753  1.00  0.00           N  
ATOM    964  CA  GLU K  34      47.287  73.093  65.724  1.00  0.00           C  
ATOM    965  C   GLU K  34      46.943  71.622  66.088  1.00  0.00           C  
ATOM    966  O   GLU K  34      46.861  71.267  67.257  1.00  0.00           O  
ATOM    967  CB  GLU K  34      46.050  73.833  65.172  1.00  0.00           C  
ATOM    968  CG  GLU K  34      44.895  74.015  66.167  1.00  0.00           C  
ATOM    969  CD  GLU K  34      43.484  74.026  65.538  1.00  0.00           C  
ATOM    970  OE1 GLU K  34      43.318  74.168  64.296  1.00  0.00           O  
ATOM    971  OE2 GLU K  34      42.508  73.890  66.308  1.00  0.00           O  
ATOM    972  N   HIS K  35      46.771  70.779  65.071  1.00  0.00           N  
ATOM    973  CA  HIS K  35      46.352  69.389  65.265  1.00  0.00           C  
ATOM    974  C   HIS K  35      47.403  68.534  65.978  1.00  0.00           C  
ATOM    975  O   HIS K  35      47.062  67.739  66.848  1.00  0.00           O  
ATOM    976  CB  HIS K  35      45.975  68.749  63.931  1.00  0.00           C  
ATOM    977  CG  HIS K  35      44.721  69.300  63.336  1.00  0.00           C  
ATOM    978  ND1 HIS K  35      43.941  68.585  62.452  1.00  0.00           N  
ATOM    979  CD2 HIS K  35      44.091  70.486  63.519  1.00  0.00           C  
ATOM    980  CE1 HIS K  35      42.886  69.307  62.112  1.00  0.00           C  
ATOM    981  NE2 HIS K  35      42.949  70.464  62.750  1.00  0.00           N  
ATOM    982  N   ALA K  36      48.668  68.711  65.610  1.00  0.00           N  
ATOM    983  CA  ALA K  36      49.766  67.954  66.191  1.00  0.00           C  
ATOM    984  C   ALA K  36      50.013  68.308  67.653  1.00  0.00           C  
ATOM    985  O   ALA K  36      50.448  67.459  68.432  1.00  0.00           O  
ATOM    986  CB  ALA K  36      51.037  68.177  65.389  1.00  0.00           C  
ATOM    987  N   LEU K  37      49.737  69.559  68.018  1.00  0.00           N  
ATOM    988  CA  LEU K  37      49.885  70.007  69.393  1.00  0.00           C  
ATOM    989  C   LEU K  37      48.923  69.320  70.378  1.00  0.00           C  
ATOM    990  O   LEU K  37      49.122  69.403  71.572  1.00  0.00           O  
ATOM    991  CB  LEU K  37      49.772  71.533  69.480  1.00  0.00           C  
ATOM    992  CG  LEU K  37      50.888  72.338  68.787  1.00  0.00           C  
ATOM    993  CD1 LEU K  37      50.718  73.826  69.044  1.00  0.00           C  
ATOM    994  CD2 LEU K  37      52.283  71.908  69.208  1.00  0.00           C  
ATOM    995  N   THR K  38      47.906  68.638  69.865  1.00  0.00           N  
ATOM    996  CA  THR K  38      47.097  67.659  70.617  1.00  0.00           C  
ATOM    997  C   THR K  38      47.901  66.663  71.475  1.00  0.00           C  
ATOM    998  O   THR K  38      47.407  66.186  72.494  1.00  0.00           O  
ATOM    999  CB  THR K  38      46.237  66.841  69.626  1.00  0.00           C  
ATOM   1000  OG1 THR K  38      45.154  67.661  69.178  1.00  0.00           O  
ATOM   1001  CG2 THR K  38      45.684  65.556  70.240  1.00  0.00           C  
ATOM   1002  N   SER K  39      49.109  66.327  71.026  1.00  0.00           N  
ATOM   1003  CA  SER K  39      50.001  65.441  71.751  1.00  0.00           C  
ATOM   1004  C   SER K  39      50.940  66.276  72.583  1.00  0.00           C  
ATOM   1005  O   SER K  39      51.685  67.076  72.031  1.00  0.00           O  
ATOM   1006  CB  SER K  39      50.817  64.601  70.756  1.00  0.00           C  
ATOM   1007  OG  SER K  39      52.083  64.243  71.288  1.00  0.00           O  
ATOM   1008  N   GLY K  40      50.927  66.075  73.902  1.00  0.00           N  
ATOM   1009  CA  GLY K  40      51.842  66.772  74.805  1.00  0.00           C  
ATOM   1010  C   GLY K  40      53.300  66.545  74.417  1.00  0.00           C  
ATOM   1011  O   GLY K  40      54.131  67.460  74.463  1.00  0.00           O  
ATOM   1012  N   THR K  41      53.607  65.324  74.005  1.00  0.00           N  
ATOM   1013  CA  THR K  41      54.971  64.955  73.688  1.00  0.00           C  
ATOM   1014  C   THR K  41      55.450  65.670  72.416  1.00  0.00           C  
ATOM   1015  O   THR K  41      56.569  66.193  72.376  1.00  0.00           O  
ATOM   1016  CB  THR K  41      55.107  63.422  73.583  1.00  0.00           C  
ATOM   1017  OG1 THR K  41      54.741  62.821  74.837  1.00  0.00           O  
ATOM   1018  CG2 THR K  41      56.533  63.029  73.247  1.00  0.00           C  
ATOM   1019  N   ILE K  42      54.598  65.745  71.404  1.00  0.00           N  
ATOM   1020  CA  ILE K  42      54.964  66.470  70.199  1.00  0.00           C  
ATOM   1021  C   ILE K  42      55.106  67.961  70.477  1.00  0.00           C  
ATOM   1022  O   ILE K  42      55.998  68.607  69.931  1.00  0.00           O  
ATOM   1023  CB  ILE K  42      53.985  66.223  69.041  1.00  0.00           C  
ATOM   1024  CG1 ILE K  42      54.025  64.740  68.650  1.00  0.00           C  
ATOM   1025  CG2 ILE K  42      54.350  67.122  67.862  1.00  0.00           C  
ATOM   1026  CD1 ILE K  42      53.114  64.362  67.505  1.00  0.00           C  
ATOM   1027  N   LYS K  43      54.260  68.501  71.345  1.00  0.00           N  
ATOM   1028  CA  LYS K  43      54.365  69.911  71.710  1.00  0.00           C  
ATOM   1029  C   LYS K  43      55.719  70.332  72.273  1.00  0.00           C  
ATOM   1030  O   LYS K  43      56.254  71.379  71.894  1.00  0.00           O  
ATOM   1031  CB  LYS K  43      53.292  70.282  72.718  1.00  0.00           C  
ATOM   1032  CG  LYS K  43      53.290  71.757  73.067  1.00  0.00           C  
ATOM   1033  CD  LYS K  43      52.032  72.115  73.825  1.00  0.00           C  
ATOM   1034  CE  LYS K  43      52.028  73.583  74.191  1.00  0.00           C  
ATOM   1035  NZ  LYS K  43      50.729  73.962  74.812  1.00  0.00           N  
ATOM   1036  N   ALA K  44      56.258  69.535  73.187  1.00  0.00           N  
ATOM   1037  CA  ALA K  44      57.565  69.825  73.772  1.00  0.00           C  
ATOM   1038  C   ALA K  44      58.679  69.573  72.756  1.00  0.00           C  
ATOM   1039  O   ALA K  44      59.670  70.304  72.713  1.00  0.00           O  
ATOM   1040  CB  ALA K  44      57.786  68.982  75.019  1.00  0.00           C  
ATOM   1041  N   MET K  45      58.497  68.541  71.939  1.00  0.00           N  
ATOM   1042  CA  MET K  45      59.493  68.123  70.953  1.00  0.00           C  
ATOM   1043  C   MET K  45      59.759  69.175  69.890  1.00  0.00           C  
ATOM   1044  O   MET K  45      60.845  69.206  69.317  1.00  0.00           O  
ATOM   1045  CB  MET K  45      59.023  66.858  70.256  1.00  0.00           C  
ATOM   1046  CG  MET K  45      60.119  65.903  69.866  1.00  0.00           C  
ATOM   1047  SD  MET K  45      59.298  64.343  69.532  1.00  0.00           S  
ATOM   1048  CE  MET K  45      59.139  63.608  71.155  1.00  0.00           C  
ATOM   1049  N   LEU K  46      58.764  70.009  69.606  1.00  0.00           N  
ATOM   1050  CA  LEU K  46      58.938  71.109  68.661  1.00  0.00           C  
ATOM   1051  C   LEU K  46      59.596  72.316  69.326  1.00  0.00           C  
ATOM   1052  O   LEU K  46      60.323  73.057  68.666  1.00  0.00           O  
ATOM   1053  CB  LEU K  46      57.596  71.510  68.032  1.00  0.00           C  
ATOM   1054  CG  LEU K  46      56.916  70.436  67.165  1.00  0.00           C  
ATOM   1055  CD1 LEU K  46      55.497  70.844  66.805  1.00  0.00           C  
ATOM   1056  CD2 LEU K  46      57.709  70.133  65.899  1.00  0.00           C  
ATOM   1057  N   SER K  47      59.353  72.506  70.622  1.00  0.00           N  
ATOM   1058  CA  SER K  47      59.843  73.684  71.347  1.00  0.00           C  
ATOM   1059  C   SER K  47      61.086  73.383  72.181  1.00  0.00           C  
ATOM   1060  O   SER K  47      62.120  72.975  71.655  1.00  0.00           O  
ATOM   1061  CB  SER K  47      58.739  74.228  72.255  1.00  0.00           C  
ATOM   1062  N   THR K  57      62.391  73.850  65.423  1.00  0.00           N  
ATOM   1063  CA  THR K  57      62.203  72.589  64.706  1.00  0.00           C  
ATOM   1064  C   THR K  57      60.781  72.473  64.135  1.00  0.00           C  
ATOM   1065  O   THR K  57      59.807  72.776  64.839  1.00  0.00           O  
ATOM   1066  CB  THR K  57      62.482  71.383  65.628  1.00  0.00           C  
ATOM   1067  N   ASN K  58      60.669  72.049  62.867  1.00  0.00           N  
ATOM   1068  CA  ASN K  58      59.367  71.728  62.232  1.00  0.00           C  
ATOM   1069  C   ASN K  58      59.186  70.266  61.783  1.00  0.00           C  
ATOM   1070  O   ASN K  58      58.157  69.916  61.186  1.00  0.00           O  
ATOM   1071  CB  ASN K  58      59.117  72.653  61.035  1.00  0.00           C  
ATOM   1072  CG  ASN K  58      58.582  74.008  61.448  1.00  0.00           C  
ATOM   1073  OD1 ASN K  58      57.902  74.149  62.475  1.00  0.00           O  
ATOM   1074  ND2 ASN K  58      58.880  75.022  60.641  1.00  0.00           N  
ATOM   1075  N   GLU K  59      60.173  69.423  62.075  1.00  0.00           N  
ATOM   1076  CA  GLU K  59      60.117  68.009  61.729  1.00  0.00           C  
ATOM   1077  C   GLU K  59      60.320  67.156  62.978  1.00  0.00           C  
ATOM   1078  O   GLU K  59      61.002  67.567  63.907  1.00  0.00           O  
ATOM   1079  CB  GLU K  59      61.172  67.672  60.669  1.00  0.00           C  
ATOM   1080  CG  GLU K  59      61.011  68.473  59.382  1.00  0.00           C  
ATOM   1081  CD  GLU K  59      61.759  67.883  58.180  1.00  0.00           C  
ATOM   1082  OE1 GLU K  59      62.588  66.958  58.372  1.00  0.00           O  
ATOM   1083  OE2 GLU K  59      61.508  68.355  57.035  1.00  0.00           O  
ATOM   1084  N   VAL K  60      59.696  65.985  63.015  1.00  0.00           N  
ATOM   1085  CA  VAL K  60      59.978  65.020  64.061  1.00  0.00           C  
ATOM   1086  C   VAL K  60      60.117  63.625  63.463  1.00  0.00           C  
ATOM   1087  O   VAL K  60      59.249  63.163  62.733  1.00  0.00           O  
ATOM   1088  CB  VAL K  60      58.868  65.000  65.128  1.00  0.00           C  
ATOM   1089  CG1 VAL K  60      59.269  64.108  66.280  1.00  0.00           C  
ATOM   1090  CG2 VAL K  60      58.571  66.400  65.643  1.00  0.00           C  
ATOM   1091  N   ASN K  61      61.199  62.952  63.803  1.00  0.00           N  
ATOM   1092  CA  ASN K  61      61.481  61.615  63.309  1.00  0.00           C  
ATOM   1093  C   ASN K  61      61.136  60.583  64.370  1.00  0.00           C  
ATOM   1094  O   ASN K  61      61.566  60.733  65.514  1.00  0.00           O  
ATOM   1095  CB  ASN K  61      62.972  61.521  62.999  1.00  0.00           C  
ATOM   1096  CG  ASN K  61      63.245  60.832  61.695  1.00  0.00           C  
ATOM   1097  OD1 ASN K  61      62.975  59.641  61.539  1.00  0.00           O  
ATOM   1098  ND2 ASN K  61      63.765  61.582  60.735  1.00  0.00           N  
ATOM   1099  N   PHE K  62      60.386  59.543  64.001  1.00  0.00           N  
ATOM   1100  CA  PHE K  62      59.927  58.514  64.941  1.00  0.00           C  
ATOM   1101  C   PHE K  62      60.451  57.138  64.537  1.00  0.00           C  
ATOM   1102  O   PHE K  62      59.711  56.325  63.981  1.00  0.00           O  
ATOM   1103  CB  PHE K  62      58.389  58.458  65.031  1.00  0.00           C  
ATOM   1104  CG  PHE K  62      57.754  59.687  65.620  1.00  0.00           C  
ATOM   1105  CD1 PHE K  62      57.932  60.009  66.944  1.00  0.00           C  
ATOM   1106  CD2 PHE K  62      56.966  60.512  64.849  1.00  0.00           C  
ATOM   1107  CE1 PHE K  62      57.338  61.140  67.488  1.00  0.00           C  
ATOM   1108  CE2 PHE K  62      56.379  61.644  65.386  1.00  0.00           C  
ATOM   1109  CZ  PHE K  62      56.565  61.958  66.711  1.00  0.00           C  
ATOM   1110  N   ARG K  63      61.702  56.857  64.888  1.00  0.00           N  
ATOM   1111  CA  ARG K  63      62.392  55.664  64.414  1.00  0.00           C  
ATOM   1112  C   ARG K  63      61.795  54.311  64.820  1.00  0.00           C  
ATOM   1113  O   ARG K  63      62.234  53.295  64.301  1.00  0.00           O  
ATOM   1114  CB  ARG K  63      63.868  55.707  64.812  1.00  0.00           C  
ATOM   1115  CG  ARG K  63      64.692  56.738  64.037  1.00  0.00           C  
ATOM   1116  CD  ARG K  63      66.120  56.246  63.801  1.00  0.00           C  
ATOM   1117  NE  ARG K  63      67.134  57.271  64.087  1.00  0.00           N  
ATOM   1118  CZ  ARG K  63      68.375  57.021  64.519  1.00  0.00           C  
ATOM   1119  NH1 ARG K  63      68.807  55.775  64.724  1.00  0.00           N  
ATOM   1120  NH2 ARG K  63      69.200  58.035  64.767  1.00  0.00           N  
ATOM   1121  N   GLU K  64      60.819  54.252  65.719  1.00  0.00           N  
ATOM   1122  CA  GLU K  64      60.186  52.951  65.987  1.00  0.00           C  
ATOM   1123  C   GLU K  64      58.677  52.923  65.760  1.00  0.00           C  
ATOM   1124  O   GLU K  64      58.013  51.980  66.186  1.00  0.00           O  
ATOM   1125  CB  GLU K  64      60.557  52.371  67.386  1.00  0.00           C  
ATOM   1126  CG  GLU K  64      60.618  53.333  68.557  1.00  0.00           C  
ATOM   1127  CD  GLU K  64      60.819  52.618  69.899  1.00  0.00           C  
ATOM   1128  OE1 GLU K  64      61.645  51.679  70.003  1.00  0.00           O  
ATOM   1129  OE2 GLU K  64      60.132  52.992  70.867  1.00  0.00           O  
ATOM   1130  N   ILE K  65      58.137  53.934  65.082  1.00  0.00           N  
ATOM   1131  CA  ILE K  65      56.712  53.940  64.752  1.00  0.00           C  
ATOM   1132  C   ILE K  65      56.556  53.793  63.232  1.00  0.00           C  
ATOM   1133  O   ILE K  65      56.915  54.693  62.491  1.00  0.00           O  
ATOM   1134  CB  ILE K  65      56.010  55.219  65.257  1.00  0.00           C  
ATOM   1135  CG1 ILE K  65      56.223  55.367  66.768  1.00  0.00           C  
ATOM   1136  CG2 ILE K  65      54.519  55.162  64.938  1.00  0.00           C  
ATOM   1137  CD1 ILE K  65      55.720  56.674  67.347  1.00  0.00           C  
ATOM   1138  N   PRO K  66      56.047  52.640  62.771  1.00  0.00           N  
ATOM   1139  CA  PRO K  66      55.882  52.440  61.341  1.00  0.00           C  
ATOM   1140  C   PRO K  66      54.646  53.177  60.792  1.00  0.00           C  
ATOM   1141  O   PRO K  66      53.842  53.701  61.560  1.00  0.00           O  
ATOM   1142  CB  PRO K  66      55.778  50.917  61.204  1.00  0.00           C  
ATOM   1143  CG  PRO K  66      55.196  50.462  62.489  1.00  0.00           C  
ATOM   1144  CD  PRO K  66      55.671  51.438  63.550  1.00  0.00           C  
ATOM   1145  N   SER K  67      54.526  53.225  59.464  1.00  0.00           N  
ATOM   1146  CA  SER K  67      53.541  54.065  58.780  1.00  0.00           C  
ATOM   1147  C   SER K  67      52.092  53.616  59.003  1.00  0.00           C  
ATOM   1148  O   SER K  67      51.173  54.452  59.108  1.00  0.00           O  
ATOM   1149  CB  SER K  67      53.868  54.143  57.278  1.00  0.00           C  
ATOM   1150  OG  SER K  67      54.069  52.860  56.723  1.00  0.00           O  
ATOM   1151  N   HIS K  68      51.876  52.307  59.095  1.00  0.00           N  
ATOM   1152  CA  HIS K  68      50.517  51.799  59.335  1.00  0.00           C  
ATOM   1153  C   HIS K  68      49.991  52.197  60.703  1.00  0.00           C  
ATOM   1154  O   HIS K  68      48.778  52.207  60.881  1.00  0.00           O  
ATOM   1155  CB  HIS K  68      50.407  50.285  59.131  1.00  0.00           C  
ATOM   1156  CG  HIS K  68      51.087  49.458  60.177  1.00  0.00           C  
ATOM   1157  ND1 HIS K  68      52.373  48.975  60.026  1.00  0.00           N  
ATOM   1158  CD2 HIS K  68      50.640  48.971  61.362  1.00  0.00           C  
ATOM   1159  CE1 HIS K  68      52.696  48.248  61.085  1.00  0.00           C  
ATOM   1160  NE2 HIS K  68      51.659  48.226  61.907  1.00  0.00           N  
ATOM   1161  N   VAL K  69      50.900  52.513  61.639  1.00  0.00           N  
ATOM   1162  CA  VAL K  69      50.558  53.053  62.972  1.00  0.00           C  
ATOM   1163  C   VAL K  69      50.490  54.579  62.942  1.00  0.00           C  
ATOM   1164  O   VAL K  69      49.471  55.166  63.319  1.00  0.00           O  
ATOM   1165  CB  VAL K  69      51.584  52.635  64.057  1.00  0.00           C  
ATOM   1166  CG1 VAL K  69      51.311  53.339  65.370  1.00  0.00           C  
ATOM   1167  CG2 VAL K  69      51.557  51.132  64.290  1.00  0.00           C  
ATOM   1168  N   LEU K  70      51.559  55.227  62.474  1.00  0.00           N  
ATOM   1169  CA  LEU K  70      51.617  56.699  62.484  1.00  0.00           C  
ATOM   1170  C   LEU K  70      50.513  57.366  61.666  1.00  0.00           C  
ATOM   1171  O   LEU K  70      50.129  58.503  61.968  1.00  0.00           O  
ATOM   1172  CB  LEU K  70      52.983  57.210  62.006  1.00  0.00           C  
ATOM   1173  CG  LEU K  70      53.271  58.714  62.156  1.00  0.00           C  
ATOM   1174  CD1 LEU K  70      53.075  59.181  63.590  1.00  0.00           C  
ATOM   1175  CD2 LEU K  70      54.690  59.026  61.694  1.00  0.00           C  
ATOM   1176  N   SER K  71      50.002  56.676  60.643  1.00  0.00           N  
ATOM   1177  CA  SER K  71      48.923  57.240  59.845  1.00  0.00           C  
ATOM   1178  C   SER K  71      47.637  57.301  60.652  1.00  0.00           C  
ATOM   1179  O   SER K  71      46.875  58.234  60.508  1.00  0.00           O  
ATOM   1180  CB  SER K  71      48.690  56.436  58.566  1.00  0.00           C  
ATOM   1181  OG  SER K  71      48.368  55.093  58.881  1.00  0.00           O  
ATOM   1182  N   LYS K  72      47.384  56.282  61.464  1.00  0.00           N  
ATOM   1183  CA  LYS K  72      46.239  56.288  62.398  1.00  0.00           C  
ATOM   1184  C   LYS K  72      46.332  57.358  63.481  1.00  0.00           C  
ATOM   1185  O   LYS K  72      45.336  57.950  63.815  1.00  0.00           O  
ATOM   1186  CB  LYS K  72      46.063  54.923  63.044  1.00  0.00           C  
ATOM   1187  CG  LYS K  72      45.149  54.018  62.226  1.00  0.00           C  
ATOM   1188  CD  LYS K  72      43.710  54.096  62.737  1.00  0.00           C  
ATOM   1189  CE  LYS K  72      42.733  53.803  61.633  1.00  0.00           C  
ATOM   1190  NZ  LYS K  72      41.454  53.296  62.166  1.00  0.00           N  
ATOM   1191  N   VAL K  73      47.534  57.619  63.998  1.00  0.00           N  
ATOM   1192  CA  VAL K  73      47.748  58.710  64.957  1.00  0.00           C  
ATOM   1193  C   VAL K  73      47.281  60.042  64.353  1.00  0.00           C  
ATOM   1194  O   VAL K  73      46.571  60.810  65.001  1.00  0.00           O  
ATOM   1195  CB  VAL K  73      49.245  58.789  65.372  1.00  0.00           C  
ATOM   1196  CG1 VAL K  73      49.557  60.052  66.150  1.00  0.00           C  
ATOM   1197  CG2 VAL K  73      49.645  57.554  66.175  1.00  0.00           C  
ATOM   1198  N   CYS K  74      47.681  60.305  63.112  1.00  0.00           N  
ATOM   1199  CA  CYS K  74      47.246  61.500  62.378  1.00  0.00           C  
ATOM   1200  C   CYS K  74      45.720  61.537  62.199  1.00  0.00           C  
ATOM   1201  O   CYS K  74      45.093  62.581  62.379  1.00  0.00           O  
ATOM   1202  CB  CYS K  74      47.970  61.583  61.020  1.00  0.00           C  
ATOM   1203  SG  CYS K  74      49.757  61.972  61.159  1.00  0.00           S  
ATOM   1204  N   MET K  75      45.102  60.408  61.891  1.00  0.00           N  
ATOM   1205  CA  MET K  75      43.648  60.401  61.817  1.00  0.00           C  
ATOM   1206  C   MET K  75      43.020  60.785  63.173  1.00  0.00           C  
ATOM   1207  O   MET K  75      42.075  61.576  63.204  1.00  0.00           O  
ATOM   1208  CB  MET K  75      43.116  59.047  61.315  1.00  0.00           C  
ATOM   1209  CG  MET K  75      43.543  58.737  59.892  1.00  0.00           C  
ATOM   1210  SD  MET K  75      43.002  57.121  59.315  1.00  0.00           S  
ATOM   1211  CE  MET K  75      44.191  56.805  58.011  1.00  0.00           C  
ATOM   1212  N   TYR K  76      43.555  60.234  64.274  1.00  0.00           N  
ATOM   1213  CA  TYR K  76      43.088  60.551  65.615  1.00  0.00           C  
ATOM   1214  C   TYR K  76      43.134  62.050  65.876  1.00  0.00           C  
ATOM   1215  O   TYR K  76      42.165  62.613  66.346  1.00  0.00           O  
ATOM   1216  CB  TYR K  76      43.881  59.809  66.699  1.00  0.00           C  
ATOM   1217  CG  TYR K  76      43.394  60.191  68.076  1.00  0.00           C  
ATOM   1218  CD1 TYR K  76      42.251  59.603  68.618  1.00  0.00           C  
ATOM   1219  CD2 TYR K  76      44.034  61.187  68.815  1.00  0.00           C  
ATOM   1220  CE1 TYR K  76      41.765  59.987  69.864  1.00  0.00           C  
ATOM   1221  CE2 TYR K  76      43.562  61.578  70.056  1.00  0.00           C  
ATOM   1222  CZ  TYR K  76      42.425  60.992  70.588  1.00  0.00           C  
ATOM   1223  OH  TYR K  76      41.968  61.387  71.853  1.00  0.00           O  
ATOM   1224  N   PHE K  77      44.247  62.698  65.571  1.00  0.00           N  
ATOM   1225  CA  PHE K  77      44.341  64.152  65.711  1.00  0.00           C  
ATOM   1226  C   PHE K  77      43.144  64.866  65.079  1.00  0.00           C  
ATOM   1227  O   PHE K  77      42.510  65.713  65.714  1.00  0.00           O  
ATOM   1228  CB  PHE K  77      45.621  64.719  65.048  1.00  0.00           C  
ATOM   1229  CG  PHE K  77      46.919  64.313  65.702  1.00  0.00           C  
ATOM   1230  CD1 PHE K  77      46.984  63.918  67.048  1.00  0.00           C  
ATOM   1231  CD2 PHE K  77      48.105  64.347  64.953  1.00  0.00           C  
ATOM   1232  CE1 PHE K  77      48.200  63.550  67.624  1.00  0.00           C  
ATOM   1233  CE2 PHE K  77      49.317  63.979  65.524  1.00  0.00           C  
ATOM   1234  CZ  PHE K  77      49.368  63.584  66.863  1.00  0.00           C  
ATOM   1235  N   THR K  78      42.892  64.563  63.806  1.00  0.00           N  
ATOM   1236  CA  THR K  78      41.792  65.155  63.068  1.00  0.00           C  
ATOM   1237  C   THR K  78      40.471  64.911  63.817  1.00  0.00           C  
ATOM   1238  O   THR K  78      39.679  65.826  64.009  1.00  0.00           O  
ATOM   1239  CB  THR K  78      41.657  64.544  61.650  1.00  0.00           C  
ATOM   1240  OG1 THR K  78      42.936  64.460  61.003  1.00  0.00           O  
ATOM   1241  CG2 THR K  78      40.732  65.395  60.785  1.00  0.00           C  
ATOM   1242  N   TYR K  79      40.245  63.670  64.229  1.00  0.00           N  
ATOM   1243  CA  TYR K  79      39.032  63.289  64.979  1.00  0.00           C  
ATOM   1244  C   TYR K  79      38.899  64.078  66.286  1.00  0.00           C  
ATOM   1245  O   TYR K  79      37.845  64.629  66.579  1.00  0.00           O  
ATOM   1246  CB  TYR K  79      39.065  61.782  65.228  1.00  0.00           C  
ATOM   1247  CG  TYR K  79      38.043  61.169  66.170  1.00  0.00           C  
ATOM   1248  CD1 TYR K  79      36.833  60.686  65.702  1.00  0.00           C  
ATOM   1249  CD2 TYR K  79      38.347  60.959  67.513  1.00  0.00           C  
ATOM   1250  CE1 TYR K  79      35.927  60.088  66.561  1.00  0.00           C  
ATOM   1251  CE2 TYR K  79      37.451  60.347  68.374  1.00  0.00           C  
ATOM   1252  CZ  TYR K  79      36.249  59.914  67.895  1.00  0.00           C  
ATOM   1253  OH  TYR K  79      35.372  59.308  68.755  1.00  0.00           O  
ATOM   1254  N   LYS K  80      39.980  64.175  67.042  1.00  0.00           N  
ATOM   1255  CA  LYS K  80      39.918  64.903  68.289  1.00  0.00           C  
ATOM   1256  C   LYS K  80      39.562  66.381  68.129  1.00  0.00           C  
ATOM   1257  O   LYS K  80      38.723  66.902  68.873  1.00  0.00           O  
ATOM   1258  CB  LYS K  80      41.217  64.815  69.054  1.00  0.00           C  
ATOM   1259  CG  LYS K  80      41.128  65.702  70.274  1.00  0.00           C  
ATOM   1260  CD  LYS K  80      42.380  65.710  71.090  1.00  0.00           C  
ATOM   1261  CE  LYS K  80      42.127  66.446  72.399  1.00  0.00           C  
ATOM   1262  NZ  LYS K  80      42.653  65.629  73.527  1.00  0.00           N  
ATOM   1263  N   VAL K  81      40.227  67.062  67.198  1.00  0.00           N  
ATOM   1264  CA  VAL K  81      39.972  68.488  66.966  1.00  0.00           C  
ATOM   1265  C   VAL K  81      38.533  68.734  66.459  1.00  0.00           C  
ATOM   1266  O   VAL K  81      37.870  69.701  66.860  1.00  0.00           O  
ATOM   1267  CB  VAL K  81      40.997  69.096  65.977  1.00  0.00           C  
ATOM   1268  CG1 VAL K  81      40.569  70.487  65.513  1.00  0.00           C  
ATOM   1269  CG2 VAL K  81      42.384  69.152  66.603  1.00  0.00           C  
ATOM   1270  N   ARG K  82      38.051  67.860  65.587  1.00  0.00           N  
ATOM   1271  CA  ARG K  82      36.700  68.009  65.048  1.00  0.00           C  
ATOM   1272  C   ARG K  82      35.633  67.838  66.132  1.00  0.00           C  
ATOM   1273  O   ARG K  82      34.715  68.664  66.225  1.00  0.00           O  
ATOM   1274  CB  ARG K  82      36.478  67.016  63.901  1.00  0.00           C  
ATOM   1275  CG  ARG K  82      35.039  66.895  63.395  1.00  0.00           C  
ATOM   1276  CD  ARG K  82      34.525  68.164  62.744  1.00  0.00           C  
ATOM   1277  NE  ARG K  82      33.143  67.981  62.300  1.00  0.00           N  
ATOM   1278  CZ  ARG K  82      32.062  68.122  63.074  1.00  0.00           C  
ATOM   1279  NH1 ARG K  82      32.163  68.486  64.357  1.00  0.00           N  
ATOM   1280  NH2 ARG K  82      30.852  67.913  62.558  1.00  0.00           N  
ATOM   1281  N   TYR K  83      35.759  66.782  66.947  1.00  0.00           N  
ATOM   1282  CA  TYR K  83      34.689  66.395  67.902  1.00  0.00           C  
ATOM   1283  C   TYR K  83      34.836  66.907  69.343  1.00  0.00           C  
ATOM   1284  O   TYR K  83      33.906  66.767  70.130  1.00  0.00           O  
ATOM   1285  CB  TYR K  83      34.482  64.863  67.907  1.00  0.00           C  
ATOM   1286  CG  TYR K  83      33.886  64.370  66.606  1.00  0.00           C  
ATOM   1287  CD1 TYR K  83      32.634  64.783  66.201  1.00  0.00           C  
ATOM   1288  CD2 TYR K  83      34.598  63.520  65.765  1.00  0.00           C  
ATOM   1289  CE1 TYR K  83      32.095  64.357  64.994  1.00  0.00           C  
ATOM   1290  CE2 TYR K  83      34.069  63.092  64.560  1.00  0.00           C  
ATOM   1291  CZ  TYR K  83      32.823  63.513  64.182  1.00  0.00           C  
ATOM   1292  OH  TYR K  83      32.303  63.089  62.988  1.00  0.00           O  
ATOM   1293  N   THR K  84      35.966  67.513  69.693  1.00  0.00           N  
ATOM   1294  CA  THR K  84      36.098  68.116  71.022  1.00  0.00           C  
ATOM   1295  C   THR K  84      35.144  69.316  71.179  1.00  0.00           C  
ATOM   1296  O   THR K  84      35.141  70.229  70.350  1.00  0.00           O  
ATOM   1297  CB  THR K  84      37.542  68.548  71.307  1.00  0.00           C  
ATOM   1298  OG1 THR K  84      38.372  67.390  71.324  1.00  0.00           O  
ATOM   1299  CG2 THR K  84      37.644  69.255  72.662  1.00  0.00           C  
ATOM   1300  N   ASN K  85      34.366  69.303  72.263  1.00  0.00           N  
ATOM   1301  CA  ASN K  85      33.264  70.253  72.491  1.00  0.00           C  
ATOM   1302  C   ASN K  85      32.523  70.671  71.210  1.00  0.00           C  
ATOM   1303  O   ASN K  85      32.568  71.827  70.781  1.00  0.00           O  
ATOM   1304  CB  ASN K  85      33.679  71.466  73.371  1.00  0.00           C  
ATOM   1305  CG  ASN K  85      34.883  72.244  72.835  1.00  0.00           C  
ATOM   1306  OD1 ASN K  85      35.848  72.481  73.565  1.00  0.00           O  
ATOM   1307  ND2 ASN K  85      34.814  72.675  71.579  1.00  0.00           N  
ATOM   1308  N   SER K  86      31.845  69.696  70.612  1.00  0.00           N  
ATOM   1309  CA  SER K  86      30.989  69.919  69.450  1.00  0.00           C  
ATOM   1310  C   SER K  86      29.542  69.541  69.777  1.00  0.00           C  
ATOM   1311  O   SER K  86      29.291  68.840  70.760  1.00  0.00           O  
ATOM   1312  CB  SER K  86      31.480  69.080  68.285  1.00  0.00           C  
ATOM   1313  OG  SER K  86      30.716  69.353  67.140  1.00  0.00           O  
ATOM   1314  N   SER K  87      28.605  70.000  68.944  1.00  0.00           N  
ATOM   1315  CA  SER K  87      27.163  69.738  69.137  1.00  0.00           C  
ATOM   1316  C   SER K  87      26.720  68.388  68.550  1.00  0.00           C  
ATOM   1317  O   SER K  87      25.866  67.716  69.134  1.00  0.00           O  
ATOM   1318  CB  SER K  87      26.319  70.878  68.536  1.00  0.00           C  
ATOM   1319  N   THR K  88      27.309  67.997  67.414  1.00  0.00           N  
ATOM   1320  CA  THR K  88      26.891  66.786  66.686  1.00  0.00           C  
ATOM   1321  C   THR K  88      27.378  65.510  67.345  1.00  0.00           C  
ATOM   1322  O   THR K  88      28.448  65.488  67.962  1.00  0.00           O  
ATOM   1323  CB  THR K  88      27.351  66.770  65.200  1.00  0.00           C  
ATOM   1324  OG1 THR K  88      28.753  67.029  65.110  1.00  0.00           O  
ATOM   1325  CG2 THR K  88      26.572  67.803  64.364  1.00  0.00           C  
ATOM   1326  N   GLU K  89      26.576  64.451  67.192  1.00  0.00           N  
ATOM   1327  CA  GLU K  89      26.810  63.151  67.828  1.00  0.00           C  
ATOM   1328  C   GLU K  89      28.173  62.593  67.439  1.00  0.00           C  
ATOM   1329  O   GLU K  89      28.577  62.640  66.278  1.00  0.00           O  
ATOM   1330  CB  GLU K  89      25.689  62.181  67.462  1.00  0.00           C  
ATOM   1331  CG  GLU K  89      25.895  60.749  67.936  1.00  0.00           C  
ATOM   1332  CD  GLU K  89      24.653  59.898  67.746  1.00  0.00           C  
ATOM   1333  OE1 GLU K  89      23.587  60.472  67.444  1.00  0.00           O  
ATOM   1334  OE2 GLU K  89      24.736  58.655  67.905  1.00  0.00           O  
ATOM   1335  N   ILE K  90      28.880  62.078  68.432  1.00  0.00           N  
ATOM   1336  CA  ILE K  90      30.263  61.673  68.280  1.00  0.00           C  
ATOM   1337  C   ILE K  90      30.277  60.213  67.856  1.00  0.00           C  
ATOM   1338  O   ILE K  90      29.643  59.395  68.501  1.00  0.00           O  
ATOM   1339  CB  ILE K  90      31.009  61.914  69.615  1.00  0.00           C  
ATOM   1340  CG1 ILE K  90      31.010  63.416  69.896  1.00  0.00           C  
ATOM   1341  CG2 ILE K  90      32.444  61.381  69.597  1.00  0.00           C  
ATOM   1342  CD1 ILE K  90      31.622  63.818  71.222  1.00  0.00           C  
ATOM   1343  N   PRO K  91      30.956  59.885  66.740  1.00  0.00           N  
ATOM   1344  CA  PRO K  91      31.053  58.472  66.363  1.00  0.00           C  
ATOM   1345  C   PRO K  91      32.274  57.826  67.004  1.00  0.00           C  
ATOM   1346  O   PRO K  91      33.109  58.518  67.588  1.00  0.00           O  
ATOM   1347  CB  PRO K  91      31.218  58.524  64.836  1.00  0.00           C  
ATOM   1348  CG  PRO K  91      31.917  59.816  64.583  1.00  0.00           C  
ATOM   1349  CD  PRO K  91      31.533  60.763  65.701  1.00  0.00           C  
ATOM   1350  N   GLU K  92      32.369  56.508  66.871  1.00  0.00           N  
ATOM   1351  CA  GLU K  92      33.456  55.758  67.455  1.00  0.00           C  
ATOM   1352  C   GLU K  92      34.706  55.977  66.627  1.00  0.00           C  
ATOM   1353  O   GLU K  92      34.621  56.145  65.394  1.00  0.00           O  
ATOM   1354  CB  GLU K  92      33.087  54.272  67.475  1.00  0.00           C  
ATOM   1355  CG  GLU K  92      33.966  53.408  68.378  1.00  0.00           C  
ATOM   1356  CD  GLU K  92      33.444  53.304  69.799  1.00  0.00           C  
ATOM   1357  OE1 GLU K  92      32.369  52.686  70.002  1.00  0.00           O  
ATOM   1358  OE2 GLU K  92      34.132  53.817  70.716  1.00  0.00           O  
ATOM   1359  N   PHE K  93      35.862  56.001  67.290  1.00  0.00           N  
ATOM   1360  CA  PHE K  93      37.150  55.966  66.601  1.00  0.00           C  
ATOM   1361  C   PHE K  93      37.506  54.498  66.332  1.00  0.00           C  
ATOM   1362  O   PHE K  93      37.643  53.718  67.265  1.00  0.00           O  
ATOM   1363  CB  PHE K  93      38.235  56.651  67.421  1.00  0.00           C  
ATOM   1364  CG  PHE K  93      39.551  56.781  66.703  1.00  0.00           C  
ATOM   1365  CD1 PHE K  93      39.783  57.846  65.841  1.00  0.00           C  
ATOM   1366  CD2 PHE K  93      40.548  55.844  66.875  1.00  0.00           C  
ATOM   1367  CE1 PHE K  93      40.973  57.957  65.161  1.00  0.00           C  
ATOM   1368  CE2 PHE K  93      41.740  55.960  66.198  1.00  0.00           C  
ATOM   1369  CZ  PHE K  93      41.947  57.016  65.335  1.00  0.00           C  
ATOM   1370  N   PRO K  94      37.609  54.107  65.044  1.00  0.00           N  
ATOM   1371  CA  PRO K  94      37.803  52.698  64.717  1.00  0.00           C  
ATOM   1372  C   PRO K  94      39.273  52.290  64.800  1.00  0.00           C  
ATOM   1373  O   PRO K  94      40.159  53.065  64.465  1.00  0.00           O  
ATOM   1374  CB  PRO K  94      37.261  52.599  63.268  1.00  0.00           C  
ATOM   1375  CG  PRO K  94      37.587  53.922  62.672  1.00  0.00           C  
ATOM   1376  CD  PRO K  94      37.504  54.933  63.820  1.00  0.00           C  
ATOM   1377  N   ILE K  95      39.525  51.080  65.271  1.00  0.00           N  
ATOM   1378  CA  ILE K  95      40.877  50.557  65.395  1.00  0.00           C  
ATOM   1379  C   ILE K  95      40.846  49.062  65.066  1.00  0.00           C  
ATOM   1380  O   ILE K  95      40.273  48.281  65.837  1.00  0.00           O  
ATOM   1381  CB  ILE K  95      41.438  50.731  66.831  1.00  0.00           C  
ATOM   1382  CG1 ILE K  95      41.470  52.205  67.259  1.00  0.00           C  
ATOM   1383  CG2 ILE K  95      42.859  50.181  66.937  1.00  0.00           C  
ATOM   1384  CD1 ILE K  95      41.930  52.412  68.694  1.00  0.00           C  
ATOM   1385  N   ALA K  96      41.466  48.673  63.943  1.00  0.00           N  
ATOM   1386  CA  ALA K  96      41.487  47.262  63.522  1.00  0.00           C  
ATOM   1387  C   ALA K  96      42.370  46.441  64.437  1.00  0.00           C  
ATOM   1388  O   ALA K  96      43.427  46.915  64.877  1.00  0.00           O  
ATOM   1389  CB  ALA K  96      41.975  47.116  62.081  1.00  0.00           C  
ATOM   1390  N   PRO K  97      41.961  45.193  64.705  1.00  0.00           N  
ATOM   1391  CA  PRO K  97      42.697  44.309  65.626  1.00  0.00           C  
ATOM   1392  C   PRO K  97      44.201  44.196  65.359  1.00  0.00           C  
ATOM   1393  O   PRO K  97      44.991  44.166  66.308  1.00  0.00           O  
ATOM   1394  CB  PRO K  97      42.008  42.956  65.428  1.00  0.00           C  
ATOM   1395  CG  PRO K  97      40.602  43.315  65.056  1.00  0.00           C  
ATOM   1396  CD  PRO K  97      40.709  44.568  64.227  1.00  0.00           C  
ATOM   1397  N   GLU K  98      44.588  44.189  64.085  1.00  0.00           N  
ATOM   1398  CA  GLU K  98      45.985  43.956  63.694  1.00  0.00           C  
ATOM   1399  C   GLU K  98      46.925  45.093  64.087  1.00  0.00           C  
ATOM   1400  O   GLU K  98      48.125  44.881  64.200  1.00  0.00           O  
ATOM   1401  CB  GLU K  98      46.098  43.730  62.186  1.00  0.00           C  
ATOM   1402  CG  GLU K  98      45.489  42.431  61.673  1.00  0.00           C  
ATOM   1403  CD  GLU K  98      43.970  42.377  61.766  1.00  0.00           C  
ATOM   1404  OE1 GLU K  98      43.307  43.432  61.577  1.00  0.00           O  
ATOM   1405  OE2 GLU K  98      43.442  41.263  62.031  1.00  0.00           O  
ATOM   1406  N   ILE K  99      46.397  46.294  64.289  1.00  0.00           N  
ATOM   1407  CA  ILE K  99      47.253  47.415  64.650  1.00  0.00           C  
ATOM   1408  C   ILE K  99      47.108  47.864  66.099  1.00  0.00           C  
ATOM   1409  O   ILE K  99      47.858  48.734  66.546  1.00  0.00           O  
ATOM   1410  CB  ILE K  99      47.039  48.630  63.719  1.00  0.00           C  
ATOM   1411  CG1 ILE K  99      45.832  49.460  64.146  1.00  0.00           C  
ATOM   1412  CG2 ILE K  99      46.898  48.182  62.273  1.00  0.00           C  
ATOM   1413  CD1 ILE K  99      45.705  50.752  63.371  1.00  0.00           C  
ATOM   1414  N   ALA K 100      46.165  47.273  66.832  1.00  0.00           N  
ATOM   1415  CA  ALA K 100      45.854  47.737  68.183  1.00  0.00           C  
ATOM   1416  C   ALA K 100      47.055  47.757  69.132  1.00  0.00           C  
ATOM   1417  O   ALA K 100      47.252  48.720  69.869  1.00  0.00           O  
ATOM   1418  CB  ALA K 100      44.732  46.915  68.776  1.00  0.00           C  
ATOM   1419  N   LEU K 101      47.886  46.730  69.103  1.00  0.00           N  
ATOM   1420  CA  LEU K 101      48.997  46.690  70.045  1.00  0.00           C  
ATOM   1421  C   LEU K 101      50.037  47.803  69.819  1.00  0.00           C  
ATOM   1422  O   LEU K 101      50.446  48.522  70.767  1.00  0.00           O  
ATOM   1423  CB  LEU K 101      49.670  45.324  70.017  1.00  0.00           C  
ATOM   1424  CG  LEU K 101      50.188  44.895  71.393  1.00  0.00           C  
ATOM   1425  CD1 LEU K 101      49.053  44.551  72.347  1.00  0.00           C  
ATOM   1426  CD2 LEU K 101      51.092  43.687  71.253  1.00  0.00           C  
ATOM   1427  N   GLU K 102      50.446  47.963  68.563  1.00  0.00           N  
ATOM   1428  CA  GLU K 102      51.449  48.962  68.220  1.00  0.00           C  
ATOM   1429  C   GLU K 102      50.932  50.380  68.438  1.00  0.00           C  
ATOM   1430  O   GLU K 102      51.648  51.252  68.937  1.00  0.00           O  
ATOM   1431  CB  GLU K 102      51.918  48.759  66.784  1.00  0.00           C  
ATOM   1432  CG  GLU K 102      52.726  47.479  66.596  1.00  0.00           C  
ATOM   1433  CD  GLU K 102      52.908  47.117  65.134  1.00  0.00           C  
ATOM   1434  OE1 GLU K 102      51.889  46.802  64.464  1.00  0.00           O  
ATOM   1435  OE2 GLU K 102      54.076  47.155  64.665  1.00  0.00           O  
ATOM   1436  N   LEU K 103      49.675  50.606  68.099  1.00  0.00           N  
ATOM   1437  CA  LEU K 103      49.069  51.902  68.340  1.00  0.00           C  
ATOM   1438  C   LEU K 103      48.988  52.222  69.856  1.00  0.00           C  
ATOM   1439  O   LEU K 103      49.115  53.385  70.245  1.00  0.00           O  
ATOM   1440  CB  LEU K 103      47.686  51.954  67.699  1.00  0.00           C  
ATOM   1441  CG  LEU K 103      47.057  53.335  67.538  1.00  0.00           C  
ATOM   1442  CD1 LEU K 103      47.881  54.183  66.590  1.00  0.00           C  
ATOM   1443  CD2 LEU K 103      45.611  53.191  67.054  1.00  0.00           C  
ATOM   1444  N   LEU K 104      48.780  51.207  70.697  1.00  0.00           N  
ATOM   1445  CA  LEU K 104      48.728  51.420  72.158  1.00  0.00           C  
ATOM   1446  C   LEU K 104      50.069  51.975  72.645  1.00  0.00           C  
ATOM   1447  O   LEU K 104      50.104  52.976  73.369  1.00  0.00           O  
ATOM   1448  CB  LEU K 104      48.365  50.121  72.886  1.00  0.00           C  
ATOM   1449  CG  LEU K 104      48.465  50.050  74.420  1.00  0.00           C  
ATOM   1450  CD1 LEU K 104      47.728  51.164  75.147  1.00  0.00           C  
ATOM   1451  CD2 LEU K 104      47.943  48.702  74.869  1.00  0.00           C  
ATOM   1452  N   MET K 105      51.158  51.345  72.196  1.00  0.00           N  
ATOM   1453  CA  MET K 105      52.537  51.795  72.489  1.00  0.00           C  
ATOM   1454  C   MET K 105      52.824  53.212  71.967  1.00  0.00           C  
ATOM   1455  O   MET K 105      53.444  54.025  72.645  1.00  0.00           O  
ATOM   1456  CB  MET K 105      53.573  50.855  71.863  1.00  0.00           C  
ATOM   1457  CG  MET K 105      53.501  49.373  72.245  1.00  0.00           C  
ATOM   1458  SD  MET K 105      54.567  48.399  71.151  1.00  0.00           S  
ATOM   1459  CE  MET K 105      53.626  46.906  70.858  1.00  0.00           C  
ATOM   1460  N   ALA K 106      52.398  53.514  70.752  1.00  0.00           N  
ATOM   1461  CA  ALA K 106      52.624  54.848  70.234  1.00  0.00           C  
ATOM   1462  C   ALA K 106      51.885  55.876  71.096  1.00  0.00           C  
ATOM   1463  O   ALA K 106      52.428  56.939  71.438  1.00  0.00           O  
ATOM   1464  CB  ALA K 106      52.177  54.946  68.782  1.00  0.00           C  
ATOM   1465  N   ALA K 107      50.649  55.553  71.453  1.00  0.00           N  
ATOM   1466  CA  ALA K 107      49.828  56.485  72.212  1.00  0.00           C  
ATOM   1467  C   ALA K 107      50.448  56.785  73.595  1.00  0.00           C  
ATOM   1468  O   ALA K 107      50.466  57.937  74.047  1.00  0.00           O  
ATOM   1469  CB  ALA K 107      48.423  55.935  72.349  1.00  0.00           C  
ATOM   1470  N   ASN K 108      50.965  55.759  74.252  1.00  0.00           N  
ATOM   1471  CA  ASN K 108      51.659  55.962  75.519  1.00  0.00           C  
ATOM   1472  C   ASN K 108      52.833  56.954  75.415  1.00  0.00           C  
ATOM   1473  O   ASN K 108      52.905  57.925  76.169  1.00  0.00           O  
ATOM   1474  CB  ASN K 108      52.160  54.634  76.085  1.00  0.00           C  
ATOM   1475  CG  ASN K 108      52.494  54.734  77.560  1.00  0.00           C  
ATOM   1476  OD1 ASN K 108      51.611  54.919  78.410  1.00  0.00           O  
ATOM   1477  ND2 ASN K 108      53.774  54.610  77.878  1.00  0.00           N  
ATOM   1478  N   PHE K 109      53.740  56.700  74.472  1.00  0.00           N  
ATOM   1479  CA  PHE K 109      54.896  57.568  74.254  1.00  0.00           C  
ATOM   1480  C   PHE K 109      54.463  59.008  73.938  1.00  0.00           C  
ATOM   1481  O   PHE K 109      55.019  59.956  74.509  1.00  0.00           O  
ATOM   1482  CB  PHE K 109      55.791  57.009  73.138  1.00  0.00           C  
ATOM   1483  CG  PHE K 109      56.819  57.996  72.624  1.00  0.00           C  
ATOM   1484  CD1 PHE K 109      57.914  58.371  73.409  1.00  0.00           C  
ATOM   1485  CD2 PHE K 109      56.696  58.555  71.352  1.00  0.00           C  
ATOM   1486  CE1 PHE K 109      58.851  59.284  72.933  1.00  0.00           C  
ATOM   1487  CE2 PHE K 109      57.637  59.460  70.881  1.00  0.00           C  
ATOM   1488  CZ  PHE K 109      58.709  59.830  71.674  1.00  0.00           C  
ATOM   1489  N   LEU K 110      53.454  59.159  73.075  1.00  0.00           N  
ATOM   1490  CA  LEU K 110      53.017  60.486  72.614  1.00  0.00           C  
ATOM   1491  C   LEU K 110      52.090  61.278  73.575  1.00  0.00           C  
ATOM   1492  O   LEU K 110      51.824  62.469  73.327  1.00  0.00           O  
ATOM   1493  CB  LEU K 110      52.338  60.366  71.235  1.00  0.00           C  
ATOM   1494  CG  LEU K 110      53.219  59.866  70.083  1.00  0.00           C  
ATOM   1495  CD1 LEU K 110      52.357  59.434  68.915  1.00  0.00           C  
ATOM   1496  CD2 LEU K 110      54.213  60.929  69.644  1.00  0.00           C  
ATOM   1497  N   ASP K 111      51.607  60.643  74.648  1.00  0.00           N  
ATOM   1498  CA  ASP K 111      50.696  61.302  75.607  1.00  0.00           C  
ATOM   1499  C   ASP K 111      49.505  61.951  74.892  1.00  0.00           C  
ATOM   1500  O   ASP K 111      49.289  63.156  75.007  1.00  0.00           O  
ATOM   1501  CB  ASP K 111      51.467  62.346  76.446  1.00  0.00           C  
ATOM   1502  CG  ASP K 111      50.604  63.022  77.539  1.00  0.00           C  
ATOM   1503  OD1 ASP K 111      49.656  62.396  78.071  1.00  0.00           O  
ATOM   1504  OD2 ASP K 111      50.904  64.193  77.876  1.00  0.00           O  
ATOM   1505  N   CYS K 112      48.761  61.151  74.127  1.00  0.00           N  
ATOM   1506  CA  CYS K 112      47.554  61.630  73.453  1.00  0.00           C  
ATOM   1507  C   CYS K 112      46.416  60.618  73.544  1.00  0.00           C  
ATOM   1508  O   CYS K 112      46.572  59.477  74.026  1.00  0.00           O  
ATOM   1509  CB  CYS K 112      47.829  62.026  71.980  1.00  0.00           C  
ATOM   1510  SG  CYS K 112      48.310  60.717  70.832  1.00  0.00           S  
ATOM   1511  OXT CYS K 112      45.304  60.975  73.139  1.00  0.00           O  
TER    1512  OXT CYS K 112 
ATOM   1513  N   VAL L  62      29.023  59.961 100.866  1.00  0.00           N  
ATOM   1514  CA  VAL L  62      28.742  61.396 100.538  1.00  0.00           C  
ATOM   1515  C   VAL L  62      28.021  61.553  99.188  1.00  0.00           C  
ATOM   1516  O   VAL L  62      27.091  62.351  99.098  1.00  0.00           O  
ATOM   1517  CB  VAL L  62      30.021  62.275 100.597  1.00  0.00           C  
ATOM   1518  N   LEU L  63      28.421  60.813  98.147  1.00  0.00           N  
ATOM   1519  CA  LEU L  63      27.624  60.772  96.885  1.00  0.00           C  
ATOM   1520  C   LEU L  63      26.473  59.773  96.976  1.00  0.00           C  
ATOM   1521  O   LEU L  63      26.677  58.563  96.876  1.00  0.00           O  
ATOM   1522  CB  LEU L  63      28.469  60.396  95.680  1.00  0.00           C  
ATOM   1523  CG  LEU L  63      29.453  61.414  95.147  1.00  0.00           C  
ATOM   1524  CD1 LEU L  63      30.181  60.799  93.959  1.00  0.00           C  
ATOM   1525  CD2 LEU L  63      28.750  62.708  94.766  1.00  0.00           C  
ATOM   1526  N   ARG L  64      25.266  60.285  97.166  1.00  0.00           N  
ATOM   1527  CA  ARG L  64      24.079  59.435  97.303  1.00  0.00           C  
ATOM   1528  C   ARG L  64      22.838  60.203  96.856  1.00  0.00           C  
ATOM   1529  O   ARG L  64      22.864  61.424  96.757  1.00  0.00           O  
ATOM   1530  CB  ARG L  64      23.916  58.981  98.753  1.00  0.00           C  
ATOM   1531  CG  ARG L  64      23.462  60.099  99.675  1.00  0.00           C  
ATOM   1532  CD  ARG L  64      23.731  59.829 101.152  1.00  0.00           C  
ATOM   1533  NE  ARG L  64      22.987  60.778 101.975  1.00  0.00           N  
ATOM   1534  CZ  ARG L  64      23.294  62.071 102.131  1.00  0.00           C  
ATOM   1535  NH1 ARG L  64      24.358  62.614 101.541  1.00  0.00           N  
ATOM   1536  NH2 ARG L  64      22.528  62.837 102.896  1.00  0.00           N  
ATOM   1537  N   SER L  65      21.754  59.487  96.595  1.00  0.00           N  
ATOM   1538  CA  SER L  65      20.491  60.147  96.295  1.00  0.00           C  
ATOM   1539  C   SER L  65      19.884  60.706  97.587  1.00  0.00           C  
ATOM   1540  O   SER L  65      20.092  60.167  98.694  1.00  0.00           O  
ATOM   1541  CB  SER L  65      19.527  59.192  95.591  1.00  0.00           C  
ATOM   1542  OG  SER L  65      19.955  58.946  94.252  1.00  0.00           O  
ATOM   1543  N   VAL L  66      19.162  61.809  97.440  1.00  0.00           N  
ATOM   1544  CA  VAL L  66      18.357  62.364  98.525  1.00  0.00           C  
ATOM   1545  C   VAL L  66      16.936  61.831  98.413  1.00  0.00           C  
ATOM   1546  O   VAL L  66      16.355  61.826  97.331  1.00  0.00           O  
ATOM   1547  CB  VAL L  66      18.328  63.897  98.438  1.00  0.00           C  
ATOM   1548  CG1 VAL L  66      17.326  64.467  99.406  1.00  0.00           C  
ATOM   1549  CG2 VAL L  66      19.715  64.458  98.716  1.00  0.00           C  
ATOM   1550  N   ASN L  67      16.358  61.421  99.532  1.00  0.00           N  
ATOM   1551  CA  ASN L  67      14.991  60.905  99.530  1.00  0.00           C  
ATOM   1552  C   ASN L  67      13.918  62.021  99.550  1.00  0.00           C  
ATOM   1553  O   ASN L  67      13.232  62.229 100.556  1.00  0.00           O  
ATOM   1554  CB  ASN L  67      14.793  59.922 100.684  1.00  0.00           C  
ATOM   1555  CG  ASN L  67      13.622  58.980 100.450  1.00  0.00           C  
ATOM   1556  OD1 ASN L  67      12.839  59.136  99.501  1.00  0.00           O  
ATOM   1557  ND2 ASN L  67      13.497  57.991 101.315  1.00  0.00           N  
ATOM   1558  N   SER L  68      13.777  62.709  98.413  1.00  0.00           N  
ATOM   1559  CA  SER L  68      12.882  63.868  98.273  1.00  0.00           C  
ATOM   1560  C   SER L  68      11.423  63.484  98.223  1.00  0.00           C  
ATOM   1561  O   SER L  68      10.578  64.197  98.734  1.00  0.00           O  
ATOM   1562  CB  SER L  68      13.192  64.627  96.976  1.00  0.00           C  
ATOM   1563  OG  SER L  68      12.749  63.904  95.841  1.00  0.00           O  
ATOM   1564  N   ARG L  69      11.126  62.386  97.538  1.00  0.00           N  
ATOM   1565  CA  ARG L  69       9.752  61.966  97.306  1.00  0.00           C  
ATOM   1566  C   ARG L  69       9.012  62.871  96.320  1.00  0.00           C  
ATOM   1567  O   ARG L  69       7.826  62.715  96.117  1.00  0.00           O  
ATOM   1568  CB  ARG L  69       8.973  61.858  98.631  1.00  0.00           C  
ATOM   1569  CG  ARG L  69       9.782  61.280  99.799  1.00  0.00           C  
ATOM   1570  CD  ARG L  69       8.924  60.820 100.972  1.00  0.00           C  
ATOM   1571  NE  ARG L  69       8.102  59.677 100.582  1.00  0.00           N  
ATOM   1572  CZ  ARG L  69       6.822  59.734 100.202  1.00  0.00           C  
ATOM   1573  NH1 ARG L  69       6.147  60.887 100.175  1.00  0.00           N  
ATOM   1574  NH2 ARG L  69       6.200  58.614  99.848  1.00  0.00           N  
ATOM   1575  N   GLU L  70       9.704  63.795  95.679  1.00  0.00           N  
ATOM   1576  CA  GLU L  70       9.077  64.626  94.658  1.00  0.00           C  
ATOM   1577  C   GLU L  70       9.370  64.084  93.246  1.00  0.00           C  
ATOM   1578  O   GLU L  70      10.505  64.130  92.806  1.00  0.00           O  
ATOM   1579  CB  GLU L  70       9.578  66.053  94.785  1.00  0.00           C  
ATOM   1580  CG  GLU L  70       9.015  66.782  95.986  1.00  0.00           C  
ATOM   1581  CD  GLU L  70       9.771  68.057  96.265  1.00  0.00           C  
ATOM   1582  OE1 GLU L  70       9.928  68.846  95.307  1.00  0.00           O  
ATOM   1583  OE2 GLU L  70      10.209  68.261  97.426  1.00  0.00           O  
ATOM   1584  N   PRO L  71       8.344  63.566  92.541  1.00  0.00           N  
ATOM   1585  CA  PRO L  71       8.609  62.934  91.241  1.00  0.00           C  
ATOM   1586  C   PRO L  71       9.175  63.883  90.194  1.00  0.00           C  
ATOM   1587  O   PRO L  71       8.935  65.079  90.248  1.00  0.00           O  
ATOM   1588  CB  PRO L  71       7.228  62.428  90.793  1.00  0.00           C  
ATOM   1589  CG  PRO L  71       6.421  62.328  92.046  1.00  0.00           C  
ATOM   1590  CD  PRO L  71       6.920  63.447  92.921  1.00  0.00           C  
ATOM   1591  N   SER L  72       9.943  63.314  89.269  1.00  0.00           N  
ATOM   1592  CA  SER L  72      10.474  64.000  88.105  1.00  0.00           C  
ATOM   1593  C   SER L  72      10.477  63.004  86.936  1.00  0.00           C  
ATOM   1594  O   SER L  72      11.053  61.918  87.035  1.00  0.00           O  
ATOM   1595  CB  SER L  72      11.895  64.500  88.379  1.00  0.00           C  
ATOM   1596  OG  SER L  72      12.504  65.028  87.207  1.00  0.00           O  
ATOM   1597  N   GLN L  73       9.832  63.385  85.838  1.00  0.00           N  
ATOM   1598  CA  GLN L  73       9.800  62.581  84.603  1.00  0.00           C  
ATOM   1599  C   GLN L  73      10.988  62.938  83.695  1.00  0.00           C  
ATOM   1600  O   GLN L  73      11.263  64.114  83.439  1.00  0.00           O  
ATOM   1601  CB  GLN L  73       8.468  62.799  83.867  1.00  0.00           C  
ATOM   1602  CG  GLN L  73       7.303  61.973  84.409  1.00  0.00           C  
ATOM   1603  CD  GLN L  73       7.044  62.159  85.901  1.00  0.00           C  
ATOM   1604  OE1 GLN L  73       7.082  61.193  86.675  1.00  0.00           O  
ATOM   1605  NE2 GLN L  73       6.772  63.403  86.312  1.00  0.00           N  
ATOM   1606  N   VAL L  74      11.692  61.915  83.222  1.00  0.00           N  
ATOM   1607  CA  VAL L  74      12.948  62.090  82.485  1.00  0.00           C  
ATOM   1608  C   VAL L  74      12.880  61.301  81.187  1.00  0.00           C  
ATOM   1609  O   VAL L  74      12.205  60.267  81.143  1.00  0.00           O  
ATOM   1610  CB  VAL L  74      14.132  61.533  83.300  1.00  0.00           C  
ATOM   1611  CG1 VAL L  74      15.452  61.687  82.539  1.00  0.00           C  
ATOM   1612  CG2 VAL L  74      14.218  62.213  84.664  1.00  0.00           C  
ATOM   1613  N   ILE L  75      13.563  61.776  80.139  1.00  0.00           N  
ATOM   1614  CA  ILE L  75      13.869  60.940  78.961  1.00  0.00           C  
ATOM   1615  C   ILE L  75      15.345  60.508  78.979  1.00  0.00           C  
ATOM   1616  O   ILE L  75      16.250  61.335  78.940  1.00  0.00           O  
ATOM   1617  CB  ILE L  75      13.634  61.692  77.630  1.00  0.00           C  
ATOM   1618  CG1 ILE L  75      12.234  62.308  77.564  1.00  0.00           C  
ATOM   1619  CG2 ILE L  75      13.879  60.773  76.437  1.00  0.00           C  
ATOM   1620  CD1 ILE L  75      11.121  61.312  77.729  1.00  0.00           C  
ATOM   1621  N   PHE L  76      15.604  59.214  79.036  1.00  0.00           N  
ATOM   1622  CA  PHE L  76      16.970  58.724  78.869  1.00  0.00           C  
ATOM   1623  C   PHE L  76      17.088  58.511  77.370  1.00  0.00           C  
ATOM   1624  O   PHE L  76      16.329  57.712  76.819  1.00  0.00           O  
ATOM   1625  CB  PHE L  76      17.203  57.369  79.577  1.00  0.00           C  
ATOM   1626  CG  PHE L  76      17.296  57.424  81.080  1.00  0.00           C  
ATOM   1627  CD1 PHE L  76      17.473  58.610  81.774  1.00  0.00           C  
ATOM   1628  CD2 PHE L  76      17.275  56.234  81.811  1.00  0.00           C  
ATOM   1629  CE1 PHE L  76      17.600  58.620  83.167  1.00  0.00           C  
ATOM   1630  CE2 PHE L  76      17.403  56.232  83.200  1.00  0.00           C  
ATOM   1631  CZ  PHE L  76      17.565  57.429  83.882  1.00  0.00           C  
ATOM   1632  N   CAS L  77      18.009  59.219  76.719  1.00  0.00           N  
ATOM   1633  CA  CAS L  77      18.173  59.172  75.252  1.00  0.00           C  
ATOM   1634  CB  CAS L  77      17.818  60.559  74.742  1.00  0.00           C  
ATOM   1635  C   CAS L  77      19.594  58.763  74.879  1.00  0.00           C  
ATOM   1636  O   CAS L  77      20.548  59.488  75.116  1.00  0.00           O  
ATOM   1637  SG  CAS L  77      18.134  60.704  73.000  1.00  0.00           S  
ATOM   1638 AS   CAS L  77      16.614  59.396  72.107  1.00  0.00          As  
ATOM   1639  CE1 CAS L  77      14.994  60.459  71.700  1.00  0.00           C  
ATOM   1640  CE2 CAS L  77      17.237  58.798  70.325  1.00  0.00           C  
ATOM   1641  N   ASN L  78      19.762  57.567  74.329  1.00  0.00           N  
ATOM   1642  CA  ASN L  78      21.086  57.039  74.021  1.00  0.00           C  
ATOM   1643  C   ASN L  78      21.558  57.498  72.620  1.00  0.00           C  
ATOM   1644  O   ASN L  78      21.154  56.927  71.615  1.00  0.00           O  
ATOM   1645  CB  ASN L  78      21.046  55.515  74.098  1.00  0.00           C  
ATOM   1646  CG  ASN L  78      22.403  54.868  73.878  1.00  0.00           C  
ATOM   1647  OD1 ASN L  78      23.445  55.538  73.768  1.00  0.00           O  
ATOM   1648  ND2 ASN L  78      22.405  53.544  73.845  1.00  0.00           N  
ATOM   1649  N   ARG L  79      22.402  58.526  72.578  1.00  0.00           N  
ATOM   1650  CA  ARG L  79      22.985  59.005  71.337  1.00  0.00           C  
ATOM   1651  C   ARG L  79      24.433  58.545  71.259  1.00  0.00           C  
ATOM   1652  O   ARG L  79      25.337  59.340  71.029  1.00  0.00           O  
ATOM   1653  CB  ARG L  79      22.920  60.526  71.286  1.00  0.00           C  
ATOM   1654  CG  ARG L  79      21.512  61.110  71.234  1.00  0.00           C  
ATOM   1655  CD  ARG L  79      21.591  62.626  71.353  1.00  0.00           C  
ATOM   1656  NE  ARG L  79      20.284  63.256  71.480  1.00  0.00           N  
ATOM   1657  CZ  ARG L  79      19.483  63.556  70.461  1.00  0.00           C  
ATOM   1658  NH1 ARG L  79      19.846  63.289  69.208  1.00  0.00           N  
ATOM   1659  NH2 ARG L  79      18.305  64.129  70.698  1.00  0.00           N  
ATOM   1660  N   SER L  80      24.645  57.254  71.494  1.00  0.00           N  
ATOM   1661  CA  SER L  80      25.964  56.657  71.426  1.00  0.00           C  
ATOM   1662  C   SER L  80      25.838  55.372  70.637  1.00  0.00           C  
ATOM   1663  O   SER L  80      24.741  54.875  70.461  1.00  0.00           O  
ATOM   1664  CB  SER L  80      26.507  56.378  72.847  1.00  0.00           C  
ATOM   1665  OG  SER L  80      26.195  55.070  73.305  1.00  0.00           O  
ATOM   1666  N   PRO L  81      26.967  54.818  70.181  1.00  0.00           N  
ATOM   1667  CA  PRO L  81      26.994  53.495  69.548  1.00  0.00           C  
ATOM   1668  C   PRO L  81      27.033  52.318  70.523  1.00  0.00           C  
ATOM   1669  O   PRO L  81      26.988  51.164  70.082  1.00  0.00           O  
ATOM   1670  CB  PRO L  81      28.296  53.531  68.739  1.00  0.00           C  
ATOM   1671  CG  PRO L  81      29.199  54.457  69.505  1.00  0.00           C  
ATOM   1672  CD  PRO L  81      28.317  55.408  70.293  1.00  0.00           C  
ATOM   1673  N   ARG L  82      27.101  52.585  71.833  1.00  0.00           N  
ATOM   1674  CA  ARG L  82      27.214  51.506  72.846  1.00  0.00           C  
ATOM   1675  C   ARG L  82      25.845  51.097  73.421  1.00  0.00           C  
ATOM   1676  O   ARG L  82      24.917  51.888  73.456  1.00  0.00           O  
ATOM   1677  CB  ARG L  82      28.117  51.950  74.008  1.00  0.00           C  
ATOM   1678  CG  ARG L  82      29.455  52.596  73.630  1.00  0.00           C  
ATOM   1679  CD  ARG L  82      30.345  51.715  72.761  1.00  0.00           C  
ATOM   1680  NE  ARG L  82      31.717  52.239  72.651  1.00  0.00           N  
ATOM   1681  CZ  ARG L  82      32.678  52.066  73.563  1.00  0.00           C  
ATOM   1682  NH1 ARG L  82      32.452  51.394  74.694  1.00  0.00           N  
ATOM   1683  NH2 ARG L  82      33.882  52.577  73.354  1.00  0.00           N  
ATOM   1684  N   VAL L  83      25.738  49.862  73.900  1.00  0.00           N  
ATOM   1685  CA  VAL L  83      24.598  49.442  74.721  1.00  0.00           C  
ATOM   1686  C   VAL L  83      24.805  50.134  76.061  1.00  0.00           C  
ATOM   1687  O   VAL L  83      25.880  50.022  76.643  1.00  0.00           O  
ATOM   1688  CB  VAL L  83      24.568  47.905  74.906  1.00  0.00           C  
ATOM   1689  CG1 VAL L  83      23.406  47.465  75.795  1.00  0.00           C  
ATOM   1690  CG2 VAL L  83      24.507  47.180  73.552  1.00  0.00           C  
ATOM   1691  N   VAL L  84      23.806  50.874  76.534  1.00  0.00           N  
ATOM   1692  CA  VAL L  84      23.974  51.698  77.719  1.00  0.00           C  
ATOM   1693  C   VAL L  84      23.329  51.070  78.974  1.00  0.00           C  
ATOM   1694  O   VAL L  84      22.159  50.649  78.955  1.00  0.00           O  
ATOM   1695  CB  VAL L  84      23.418  53.124  77.517  1.00  0.00           C  
ATOM   1696  CG1 VAL L  84      23.367  53.870  78.855  1.00  0.00           C  
ATOM   1697  CG2 VAL L  84      24.289  53.908  76.553  1.00  0.00           C  
ATOM   1698  N   LEU L  85      24.115  51.019  80.043  1.00  0.00           N  
ATOM   1699  CA  LEU L  85      23.659  50.609  81.378  1.00  0.00           C  
ATOM   1700  C   LEU L  85      23.479  51.859  82.255  1.00  0.00           C  
ATOM   1701  O   LEU L  85      24.477  52.461  82.662  1.00  0.00           O  
ATOM   1702  CB  LEU L  85      24.682  49.677  82.045  1.00  0.00           C  
ATOM   1703  CG  LEU L  85      24.392  49.264  83.494  1.00  0.00           C  
ATOM   1704  CD1 LEU L  85      23.263  48.261  83.584  1.00  0.00           C  
ATOM   1705  CD2 LEU L  85      25.639  48.661  84.123  1.00  0.00           C  
ATOM   1706  N   PRO L  86      22.223  52.247  82.543  1.00  0.00           N  
ATOM   1707  CA  PRO L  86      21.954  53.277  83.539  1.00  0.00           C  
ATOM   1708  C   PRO L  86      22.217  52.759  84.980  1.00  0.00           C  
ATOM   1709  O   PRO L  86      21.828  51.616  85.322  1.00  0.00           O  
ATOM   1710  CB  PRO L  86      20.462  53.591  83.338  1.00  0.00           C  
ATOM   1711  CG  PRO L  86      20.044  52.859  82.092  1.00  0.00           C  
ATOM   1712  CD  PRO L  86      20.981  51.702  81.983  1.00  0.00           C  
ATOM   1713  N   VAL L  87      22.847  53.602  85.806  1.00  0.00           N  
ATOM   1714  CA  VAL L  87      23.187  53.286  87.210  1.00  0.00           C  
ATOM   1715  C   VAL L  87      22.633  54.341  88.186  1.00  0.00           C  
ATOM   1716  O   VAL L  87      23.025  55.504  88.098  1.00  0.00           O  
ATOM   1717  CB  VAL L  87      24.716  53.207  87.371  1.00  0.00           C  
ATOM   1718  CG1 VAL L  87      25.120  52.915  88.810  1.00  0.00           C  
ATOM   1719  CG2 VAL L  87      25.263  52.119  86.470  1.00  0.00           C  
ATOM   1720  N   TRP L  88      21.727  53.944  89.088  1.00  0.00           N  
ATOM   1721  CA  TRP L  88      21.151  54.849  90.095  1.00  0.00           C  
ATOM   1722  C   TRP L  88      21.940  54.716  91.386  1.00  0.00           C  
ATOM   1723  O   TRP L  88      22.117  53.596  91.874  1.00  0.00           O  
ATOM   1724  CB  TRP L  88      19.675  54.502  90.375  1.00  0.00           C  
ATOM   1725  CG  TRP L  88      19.023  55.307  91.501  1.00  0.00           C  
ATOM   1726  CD1 TRP L  88      18.969  56.667  91.614  1.00  0.00           C  
ATOM   1727  CD2 TRP L  88      18.358  54.787  92.673  1.00  0.00           C  
ATOM   1728  NE1 TRP L  88      18.317  57.027  92.776  1.00  0.00           N  
ATOM   1729  CE2 TRP L  88      17.941  55.892  93.445  1.00  0.00           C  
ATOM   1730  CE3 TRP L  88      18.099  53.497  93.153  1.00  0.00           C  
ATOM   1731  CZ2 TRP L  88      17.247  55.743  94.667  1.00  0.00           C  
ATOM   1732  CZ3 TRP L  88      17.403  53.348  94.386  1.00  0.00           C  
ATOM   1733  CH2 TRP L  88      16.983  54.466  95.108  1.00  0.00           C  
ATOM   1734  N   LEU L  89      22.414  55.826  91.948  1.00  0.00           N  
ATOM   1735  CA  LEU L  89      23.027  55.754  93.276  1.00  0.00           C  
ATOM   1736  C   LEU L  89      21.934  55.773  94.333  1.00  0.00           C  
ATOM   1737  O   LEU L  89      21.116  56.688  94.357  1.00  0.00           O  
ATOM   1738  CB  LEU L  89      24.002  56.895  93.518  1.00  0.00           C  
ATOM   1739  CG  LEU L  89      25.091  57.068  92.464  1.00  0.00           C  
ATOM   1740  CD1 LEU L  89      25.970  58.247  92.855  1.00  0.00           C  
ATOM   1741  CD2 LEU L  89      25.915  55.807  92.271  1.00  0.00           C  
ATOM   1742  N   ASN L  90      21.911  54.762  95.196  1.00  0.00           N  
ATOM   1743  CA  ASN L  90      20.830  54.637  96.183  1.00  0.00           C  
ATOM   1744  C   ASN L  90      21.060  55.481  97.441  1.00  0.00           C  
ATOM   1745  O   ASN L  90      22.066  56.179  97.525  1.00  0.00           O  
ATOM   1746  CB  ASN L  90      20.511  53.153  96.468  1.00  0.00           C  
ATOM   1747  CG  ASN L  90      21.503  52.460  97.413  1.00  0.00           C  
ATOM   1748  OD1 ASN L  90      22.300  53.085  98.109  1.00  0.00           O  
ATOM   1749  ND2 ASN L  90      21.410  51.134  97.456  1.00  0.00           N  
ATOM   1750  N   PHE L  91      20.135  55.422  98.409  1.00  0.00           N  
ATOM   1751  CA  PHE L  91      20.190  56.310  99.584  1.00  0.00           C  
ATOM   1752  C   PHE L  91      21.434  56.105 100.451  1.00  0.00           C  
ATOM   1753  O   PHE L  91      21.817  57.003 101.195  1.00  0.00           O  
ATOM   1754  CB  PHE L  91      18.876  56.245 100.383  1.00  0.00           C  
ATOM   1755  CG  PHE L  91      17.650  56.473  99.520  1.00  0.00           C  
ATOM   1756  CD1 PHE L  91      17.571  57.593  98.675  1.00  0.00           C  
ATOM   1757  CD2 PHE L  91      16.610  55.550  99.492  1.00  0.00           C  
ATOM   1758  CE1 PHE L  91      16.476  57.795  97.838  1.00  0.00           C  
ATOM   1759  CE2 PHE L  91      15.522  55.751  98.650  1.00  0.00           C  
ATOM   1760  CZ  PHE L  91      15.454  56.881  97.822  1.00  0.00           C  
ATOM   1761  N   ASP L  92      22.090  54.955 100.292  1.00  0.00           N  
ATOM   1762  CA  ASP L  92      23.377  54.668 100.924  1.00  0.00           C  
ATOM   1763  C   ASP L  92      24.613  54.924 100.066  1.00  0.00           C  
ATOM   1764  O   ASP L  92      25.728  54.745 100.535  1.00  0.00           O  
ATOM   1765  CB  ASP L  92      23.399  53.199 101.350  1.00  0.00           C  
ATOM   1766  CG  ASP L  92      22.374  52.884 102.433  1.00  0.00           C  
ATOM   1767  OD1 ASP L  92      22.240  53.683 103.384  1.00  0.00           O  
ATOM   1768  OD2 ASP L  92      21.709  51.834 102.326  1.00  0.00           O  
ATOM   1769  N   GLY L  93      24.436  55.314  98.809  1.00  0.00           N  
ATOM   1770  CA  GLY L  93      25.567  55.563  97.907  1.00  0.00           C  
ATOM   1771  C   GLY L  93      25.987  54.358  97.088  1.00  0.00           C  
ATOM   1772  O   GLY L  93      26.972  54.418  96.347  1.00  0.00           O  
ATOM   1773  N   GLU L  94      25.214  53.280  97.184  1.00  0.00           N  
ATOM   1774  CA  GLU L  94      25.481  52.038  96.464  1.00  0.00           C  
ATOM   1775  C   GLU L  94      24.928  52.082  95.017  1.00  0.00           C  
ATOM   1776  O   GLU L  94      23.756  52.412  94.799  1.00  0.00           O  
ATOM   1777  CB  GLU L  94      24.856  50.882  97.246  1.00  0.00           C  
ATOM   1778  CG  GLU L  94      25.409  49.506  96.944  1.00  0.00           C  
ATOM   1779  CD  GLU L  94      26.858  49.286  97.380  1.00  0.00           C  
ATOM   1780  OE1 GLU L  94      27.592  48.677  96.585  1.00  0.00           O  
ATOM   1781  OE2 GLU L  94      27.257  49.675  98.514  1.00  0.00           O  
ATOM   1782  N   PRO L  95      25.774  51.763  94.023  1.00  0.00           N  
ATOM   1783  CA  PRO L  95      25.308  51.778  92.630  1.00  0.00           C  
ATOM   1784  C   PRO L  95      24.304  50.684  92.346  1.00  0.00           C  
ATOM   1785  O   PRO L  95      24.540  49.546  92.706  1.00  0.00           O  
ATOM   1786  CB  PRO L  95      26.582  51.560  91.804  1.00  0.00           C  
ATOM   1787  CG  PRO L  95      27.584  50.975  92.741  1.00  0.00           C  
ATOM   1788  CD  PRO L  95      27.189  51.374  94.143  1.00  0.00           C  
ATOM   1789  N   GLN L  96      23.185  51.046  91.714  1.00  0.00           N  
ATOM   1790  CA  GLN L  96      22.097  50.114  91.417  1.00  0.00           C  
ATOM   1791  C   GLN L  96      21.821  50.078  89.901  1.00  0.00           C  
ATOM   1792  O   GLN L  96      21.392  51.075  89.315  1.00  0.00           O  
ATOM   1793  CB  GLN L  96      20.862  50.545  92.197  1.00  0.00           C  
ATOM   1794  CG  GLN L  96      19.776  49.501  92.304  1.00  0.00           C  
ATOM   1795  CD  GLN L  96      19.147  49.487  93.696  1.00  0.00           C  
ATOM   1796  OE1 GLN L  96      19.844  49.317  94.717  1.00  0.00           O  
ATOM   1797  NE2 GLN L  96      17.822  49.658  93.745  1.00  0.00           N  
ATOM   1798  N   PRO L  97      22.087  48.938  89.254  1.00  0.00           N  
ATOM   1799  CA  PRO L  97      21.866  48.864  87.803  1.00  0.00           C  
ATOM   1800  C   PRO L  97      20.393  48.755  87.408  1.00  0.00           C  
ATOM   1801  O   PRO L  97      19.631  48.120  88.107  1.00  0.00           O  
ATOM   1802  CB  PRO L  97      22.641  47.621  87.375  1.00  0.00           C  
ATOM   1803  CG  PRO L  97      22.810  46.815  88.602  1.00  0.00           C  
ATOM   1804  CD  PRO L  97      22.513  47.654  89.824  1.00  0.00           C  
ATOM   1805  N   TYR L  98      20.036  49.376  86.275  1.00  0.00           N  
ATOM   1806  CA  TYR L  98      18.664  49.422  85.730  1.00  0.00           C  
ATOM   1807  C   TYR L  98      18.725  48.862  84.305  1.00  0.00           C  
ATOM   1808  O   TYR L  98      19.816  48.657  83.782  1.00  0.00           O  
ATOM   1809  CB  TYR L  98      18.153  50.869  85.727  1.00  0.00           C  
ATOM   1810  CG  TYR L  98      17.408  51.245  86.980  1.00  0.00           C  
ATOM   1811  CD1 TYR L  98      18.082  51.422  88.179  1.00  0.00           C  
ATOM   1812  CD2 TYR L  98      16.022  51.393  86.983  1.00  0.00           C  
ATOM   1813  CE1 TYR L  98      17.407  51.739  89.350  1.00  0.00           C  
ATOM   1814  CE2 TYR L  98      15.335  51.715  88.156  1.00  0.00           C  
ATOM   1815  CZ  TYR L  98      16.044  51.877  89.341  1.00  0.00           C  
ATOM   1816  OH  TYR L  98      15.393  52.218  90.508  1.00  0.00           O  
ATOM   1817  N   PRO L  99      17.566  48.584  83.676  1.00  0.00           N  
ATOM   1818  CA  PRO L  99      17.556  47.945  82.357  1.00  0.00           C  
ATOM   1819  C   PRO L  99      18.340  48.698  81.270  1.00  0.00           C  
ATOM   1820  O   PRO L  99      18.404  49.927  81.288  1.00  0.00           O  
ATOM   1821  CB  PRO L  99      16.075  47.871  82.034  1.00  0.00           C  
ATOM   1822  CG  PRO L  99      15.412  47.755  83.364  1.00  0.00           C  
ATOM   1823  CD  PRO L  99      16.201  48.700  84.223  1.00  0.00           C  
ATOM   1824  N   THR L 100      18.972  47.952  80.361  1.00  0.00           N  
ATOM   1825  CA  THR L 100      19.859  48.546  79.351  1.00  0.00           C  
ATOM   1826  C   THR L 100      19.090  49.174  78.174  1.00  0.00           C  
ATOM   1827  O   THR L 100      17.947  48.789  77.887  1.00  0.00           O  
ATOM   1828  CB  THR L 100      20.812  47.490  78.764  1.00  0.00           C  
ATOM   1829  OG1 THR L 100      20.037  46.391  78.272  1.00  0.00           O  
ATOM   1830  CG2 THR L 100      21.791  46.979  79.821  1.00  0.00           C  
ATOM   1831  N   LEU L 101      19.725  50.142  77.513  1.00  0.00           N  
ATOM   1832  CA  LEU L 101      19.187  50.776  76.304  1.00  0.00           C  
ATOM   1833  C   LEU L 101      20.088  50.511  75.109  1.00  0.00           C  
ATOM   1834  O   LEU L 101      21.244  50.931  75.112  1.00  0.00           O  
ATOM   1835  CB  LEU L 101      19.107  52.283  76.471  1.00  0.00           C  
ATOM   1836  CG  LEU L 101      18.108  52.899  77.440  1.00  0.00           C  
ATOM   1837  CD1 LEU L 101      18.857  53.450  78.616  1.00  0.00           C  
ATOM   1838  CD2 LEU L 101      17.388  54.058  76.792  1.00  0.00           C  
ATOM   1839  N   PRO L 102      19.565  49.841  74.066  1.00  0.00           N  
ATOM   1840  CA  PRO L 102      20.336  49.697  72.816  1.00  0.00           C  
ATOM   1841  C   PRO L 102      20.744  51.036  72.181  1.00  0.00           C  
ATOM   1842  O   PRO L 102      20.119  52.070  72.440  1.00  0.00           O  
ATOM   1843  CB  PRO L 102      19.366  48.957  71.879  1.00  0.00           C  
ATOM   1844  CG  PRO L 102      18.356  48.305  72.780  1.00  0.00           C  
ATOM   1845  CD  PRO L 102      18.249  49.177  73.997  1.00  0.00           C  
ATOM   1846  N   PRO L 103      21.769  51.024  71.335  1.00  0.00           N  
ATOM   1847  CA  PRO L 103      22.194  52.241  70.619  1.00  0.00           C  
ATOM   1848  C   PRO L 103      21.042  52.910  69.880  1.00  0.00           C  
ATOM   1849  O   PRO L 103      20.201  52.215  69.311  1.00  0.00           O  
ATOM   1850  CB  PRO L 103      23.204  51.717  69.595  1.00  0.00           C  
ATOM   1851  CG  PRO L 103      23.706  50.436  70.175  1.00  0.00           C  
ATOM   1852  CD  PRO L 103      22.564  49.843  70.956  1.00  0.00           C  
ATOM   1853  N   GLY L 104      20.998  54.238  69.910  1.00  0.00           N  
ATOM   1854  CA  GLY L 104      19.956  54.999  69.228  1.00  0.00           C  
ATOM   1855  C   GLY L 104      18.527  54.996  69.785  1.00  0.00           C  
ATOM   1856  O   GLY L 104      17.630  55.562  69.153  1.00  0.00           O  
ATOM   1857  N   THR L 105      18.291  54.373  70.940  1.00  0.00           N  
ATOM   1858  CA  THR L 105      16.942  54.326  71.527  1.00  0.00           C  
ATOM   1859  C   THR L 105      16.759  55.319  72.683  1.00  0.00           C  
ATOM   1860  O   THR L 105      17.730  55.801  73.291  1.00  0.00           O  
ATOM   1861  CB  THR L 105      16.576  52.906  72.033  1.00  0.00           C  
ATOM   1862  OG1 THR L 105      17.467  52.508  73.092  1.00  0.00           O  
ATOM   1863  CG2 THR L 105      16.646  51.888  70.881  1.00  0.00           C  
ATOM   1864  N   GLY L 106      15.502  55.628  72.973  1.00  0.00           N  
ATOM   1865  CA  GLY L 106      15.161  56.444  74.118  1.00  0.00           C  
ATOM   1866  C   GLY L 106      13.988  55.869  74.901  1.00  0.00           C  
ATOM   1867  O   GLY L 106      13.121  55.195  74.333  1.00  0.00           O  
ATOM   1868  N   ARG L 107      13.959  56.154  76.207  1.00  0.00           N  
ATOM   1869  CA  ARG L 107      12.844  55.761  77.057  1.00  0.00           C  
ATOM   1870  C   ARG L 107      12.437  56.842  78.044  1.00  0.00           C  
ATOM   1871  O   ARG L 107      13.281  57.550  78.597  1.00  0.00           O  
ATOM   1872  CB  ARG L 107      13.217  54.504  77.827  1.00  0.00           C  
ATOM   1873  CG  ARG L 107      13.486  53.323  76.919  1.00  0.00           C  
ATOM   1874  CD  ARG L 107      13.427  52.038  77.695  1.00  0.00           C  
ATOM   1875  NE  ARG L 107      13.802  50.897  76.870  1.00  0.00           N  
ATOM   1876  CZ  ARG L 107      14.564  49.881  77.283  1.00  0.00           C  
ATOM   1877  NH1 ARG L 107      15.072  49.857  78.515  1.00  0.00           N  
ATOM   1878  NH2 ARG L 107      14.842  48.884  76.442  1.00  0.00           N  
ATOM   1879  N   ARG L 108      11.133  56.937  78.273  1.00  0.00           N  
ATOM   1880  CA  ARG L 108      10.570  57.846  79.269  1.00  0.00           C  
ATOM   1881  C   ARG L 108      10.437  57.103  80.587  1.00  0.00           C  
ATOM   1882  O   ARG L 108       9.710  56.139  80.670  1.00  0.00           O  
ATOM   1883  CB  ARG L 108       9.209  58.366  78.811  1.00  0.00           C  
ATOM   1884  CG  ARG L 108       8.617  59.446  79.718  1.00  0.00           C  
ATOM   1885  CD  ARG L 108       7.269  59.963  79.205  1.00  0.00           C  
ATOM   1886  NE  ARG L 108       6.827  61.128  79.974  1.00  0.00           N  
ATOM   1887  CZ  ARG L 108       6.018  61.093  81.036  1.00  0.00           C  
ATOM   1888  NH1 ARG L 108       5.495  59.946  81.474  1.00  0.00           N  
ATOM   1889  NH2 ARG L 108       5.705  62.228  81.659  1.00  0.00           N  
ATOM   1890  N   ILE L 109      11.142  57.563  81.617  1.00  0.00           N  
ATOM   1891  CA  ILE L 109      11.207  56.855  82.902  1.00  0.00           C  
ATOM   1892  C   ILE L 109      10.802  57.737  84.088  1.00  0.00           C  
ATOM   1893  O   ILE L 109      10.853  58.971  83.988  1.00  0.00           O  
ATOM   1894  CB  ILE L 109      12.623  56.286  83.155  1.00  0.00           C  
ATOM   1895  CG1 ILE L 109      13.661  57.402  83.339  1.00  0.00           C  
ATOM   1896  CG2 ILE L 109      13.030  55.345  82.039  1.00  0.00           C  
ATOM   1897  CD1 ILE L 109      13.873  57.818  84.796  1.00  0.00           C  
ATOM   1898  N   HIS L 110      10.426  57.093  85.206  1.00  0.00           N  
ATOM   1899  CA  HIS L 110      10.025  57.806  86.442  1.00  0.00           C  
ATOM   1900  C   HIS L 110      11.134  57.863  87.498  1.00  0.00           C  
ATOM   1901  O   HIS L 110      11.670  56.835  87.905  1.00  0.00           O  
ATOM   1902  CB  HIS L 110       8.759  57.191  87.031  1.00  0.00           C  
ATOM   1903  CG  HIS L 110       7.575  57.299  86.117  1.00  0.00           C  
ATOM   1904  ND1 HIS L 110       6.965  58.503  85.835  1.00  0.00           N  
ATOM   1905  CD2 HIS L 110       6.924  56.365  85.381  1.00  0.00           C  
ATOM   1906  CE1 HIS L 110       5.971  58.302  84.989  1.00  0.00           C  
ATOM   1907  NE2 HIS L 110       5.928  57.014  84.695  1.00  0.00           N  
ATOM   1908  N   SER L 111      11.482  59.072  87.924  1.00  0.00           N  
ATOM   1909  CA  SER L 111      12.482  59.246  88.957  1.00  0.00           C  
ATOM   1910  C   SER L 111      12.027  60.334  89.962  1.00  0.00           C  
ATOM   1911  O   SER L 111      10.820  60.547  90.166  1.00  0.00           O  
ATOM   1912  CB  SER L 111      13.848  59.536  88.324  1.00  0.00           C  
ATOM   1913  OG  SER L 111      14.924  59.513  89.267  1.00  0.00           O  
ATOM   1914  N   TYR L 112      12.976  60.998  90.608  1.00  0.00           N  
ATOM   1915  CA  TYR L 112      12.662  61.908  91.708  1.00  0.00           C  
ATOM   1916  C   TYR L 112      13.688  63.019  91.745  1.00  0.00           C  
ATOM   1917  O   TYR L 112      14.837  62.793  91.383  1.00  0.00           O  
ATOM   1918  CB  TYR L 112      12.687  61.133  93.055  1.00  0.00           C  
ATOM   1919  CG  TYR L 112      11.573  60.109  93.176  1.00  0.00           C  
ATOM   1920  CD1 TYR L 112      11.741  58.813  92.713  1.00  0.00           C  
ATOM   1921  CD2 TYR L 112      10.338  60.457  93.722  1.00  0.00           C  
ATOM   1922  CE1 TYR L 112      10.718  57.886  92.800  1.00  0.00           C  
ATOM   1923  CE2 TYR L 112       9.304  59.538  93.812  1.00  0.00           C  
ATOM   1924  CZ  TYR L 112       9.503  58.258  93.345  1.00  0.00           C  
ATOM   1925  OH  TYR L 112       8.488  57.351  93.431  1.00  0.00           O  
ATOM   1926  N   ARG L 113      13.283  64.197  92.207  1.00  0.00           N  
ATOM   1927  CA  ARG L 113      14.196  65.318  92.373  1.00  0.00           C  
ATOM   1928  C   ARG L 113      15.326  64.957  93.331  1.00  0.00           C  
ATOM   1929  O   ARG L 113      15.098  64.294  94.347  1.00  0.00           O  
ATOM   1930  CB  ARG L 113      13.441  66.532  92.898  1.00  0.00           C  
ATOM   1931  CG  ARG L 113      12.491  67.138  91.865  1.00  0.00           C  
ATOM   1932  CD  ARG L 113      11.680  68.284  92.445  1.00  0.00           C  
ATOM   1933  NE  ARG L 113      12.483  69.485  92.647  1.00  0.00           N  
ATOM   1934  CZ  ARG L 113      12.090  70.543  93.358  1.00  0.00           C  
ATOM   1935  NH1 ARG L 113      10.906  70.570  93.956  1.00  0.00           N  
ATOM   1936  NH2 ARG L 113      12.895  71.587  93.485  1.00  0.00           N  
ATOM   1937  N   GLY L 114      16.545  65.372  92.982  1.00  0.00           N  
ATOM   1938  CA  GLY L 114      17.716  65.141  93.794  1.00  0.00           C  
ATOM   1939  C   GLY L 114      18.277  63.729  93.787  1.00  0.00           C  
ATOM   1940  O   GLY L 114      19.205  63.441  94.552  1.00  0.00           O  
ATOM   1941  N   HIS L 115      17.739  62.837  92.954  1.00  0.00           N  
ATOM   1942  CA  HIS L 115      18.332  61.510  92.788  1.00  0.00           C  
ATOM   1943  C   HIS L 115      19.536  61.594  91.840  1.00  0.00           C  
ATOM   1944  O   HIS L 115      19.588  62.470  90.986  1.00  0.00           O  
ATOM   1945  CB  HIS L 115      17.285  60.524  92.273  1.00  0.00           C  
ATOM   1946  CG  HIS L 115      16.329  60.061  93.328  1.00  0.00           C  
ATOM   1947  ND1 HIS L 115      15.648  58.864  93.249  1.00  0.00           N  
ATOM   1948  CD2 HIS L 115      15.973  60.616  94.509  1.00  0.00           C  
ATOM   1949  CE1 HIS L 115      14.904  58.708  94.330  1.00  0.00           C  
ATOM   1950  NE2 HIS L 115      15.082  59.757  95.113  1.00  0.00           N  
ATOM   1951  N   LEU L 116      20.510  60.703  91.998  1.00  0.00           N  
ATOM   1952  CA  LEU L 116      21.732  60.738  91.174  1.00  0.00           C  
ATOM   1953  C   LEU L 116      21.871  59.536  90.217  1.00  0.00           C  
ATOM   1954  O   LEU L 116      21.718  58.387  90.630  1.00  0.00           O  
ATOM   1955  CB  LEU L 116      22.964  60.789  92.073  1.00  0.00           C  
ATOM   1956  CG  LEU L 116      23.500  62.132  92.565  1.00  0.00           C  
ATOM   1957  CD1 LEU L 116      22.466  62.900  93.349  1.00  0.00           C  
ATOM   1958  CD2 LEU L 116      24.698  61.875  93.458  1.00  0.00           C  
ATOM   1959  N   TRP L 117      22.222  59.810  88.958  1.00  0.00           N  
ATOM   1960  CA  TRP L 117      22.462  58.761  87.957  1.00  0.00           C  
ATOM   1961  C   TRP L 117      23.802  58.941  87.266  1.00  0.00           C  
ATOM   1962  O   TRP L 117      24.342  60.043  87.215  1.00  0.00           O  
ATOM   1963  CB  TRP L 117      21.403  58.795  86.865  1.00  0.00           C  
ATOM   1964  CG  TRP L 117      20.041  58.558  87.310  1.00  0.00           C  
ATOM   1965  CD1 TRP L 117      19.194  59.458  87.884  1.00  0.00           C  
ATOM   1966  CD2 TRP L 117      19.306  57.334  87.196  1.00  0.00           C  
ATOM   1967  NE1 TRP L 117      17.984  58.863  88.146  1.00  0.00           N  
ATOM   1968  CE2 TRP L 117      18.037  57.558  87.738  1.00  0.00           C  
ATOM   1969  CE3 TRP L 117      19.610  56.068  86.701  1.00  0.00           C  
ATOM   1970  CZ2 TRP L 117      17.071  56.574  87.779  1.00  0.00           C  
ATOM   1971  CZ3 TRP L 117      18.650  55.089  86.759  1.00  0.00           C  
ATOM   1972  CH2 TRP L 117      17.401  55.342  87.287  1.00  0.00           C  
ATOM   1973  N   LEU L 118      24.323  57.835  86.740  1.00  0.00           N  
ATOM   1974  CA  LEU L 118      25.431  57.868  85.815  1.00  0.00           C  
ATOM   1975  C   LEU L 118      25.237  56.773  84.773  1.00  0.00           C  
ATOM   1976  O   LEU L 118      24.274  55.978  84.876  1.00  0.00           O  
ATOM   1977  CB  LEU L 118      26.782  57.813  86.531  1.00  0.00           C  
ATOM   1978  CG  LEU L 118      27.153  56.661  87.443  1.00  0.00           C  
ATOM   1979  CD1 LEU L 118      27.821  55.564  86.633  1.00  0.00           C  
ATOM   1980  CD2 LEU L 118      28.098  57.145  88.534  1.00  0.00           C  
ATOM   1981  N   PHE L 119      26.077  56.772  83.729  1.00  0.00           N  
ATOM   1982  CA  PHE L 119      25.829  55.891  82.584  1.00  0.00           C  
ATOM   1983  C   PHE L 119      27.107  55.282  82.047  1.00  0.00           C  
ATOM   1984  O   PHE L 119      28.128  55.967  81.972  1.00  0.00           O  
ATOM   1985  CB  PHE L 119      25.071  56.646  81.492  1.00  0.00           C  
ATOM   1986  CG  PHE L 119      23.762  57.217  81.954  1.00  0.00           C  
ATOM   1987  CD1 PHE L 119      23.711  58.422  82.638  1.00  0.00           C  
ATOM   1988  CD2 PHE L 119      22.581  56.547  81.724  1.00  0.00           C  
ATOM   1989  CE1 PHE L 119      22.490  58.948  83.073  1.00  0.00           C  
ATOM   1990  CE2 PHE L 119      21.366  57.064  82.153  1.00  0.00           C  
ATOM   1991  CZ  PHE L 119      21.315  58.264  82.829  1.00  0.00           C  
ATOM   1992  N   ARG L 120      27.024  53.986  81.699  1.00  0.00           N  
ATOM   1993  CA  ARG L 120      28.170  53.139  81.343  1.00  0.00           C  
ATOM   1994  C   ARG L 120      27.840  52.195  80.189  1.00  0.00           C  
ATOM   1995  O   ARG L 120      26.680  51.942  79.911  1.00  0.00           O  
ATOM   1996  CB  ARG L 120      28.564  52.258  82.518  1.00  0.00           C  
ATOM   1997  CG  ARG L 120      28.621  52.964  83.853  1.00  0.00           C  
ATOM   1998  CD  ARG L 120      29.641  54.087  83.828  1.00  0.00           C  
ATOM   1999  NE  ARG L 120      30.957  53.581  84.120  1.00  0.00           N  
ATOM   2000  CZ  ARG L 120      31.854  54.207  84.872  1.00  0.00           C  
ATOM   2001  NH1 ARG L 120      31.592  55.414  85.407  1.00  0.00           N  
ATOM   2002  NH2 ARG L 120      33.027  53.606  85.095  1.00  0.00           N  
ATOM   2003  N   ASP L 121      28.886  51.686  79.530  1.00  0.00           N  
ATOM   2004  CA  ASP L 121      28.782  50.589  78.574  1.00  0.00           C  
ATOM   2005  C   ASP L 121      28.419  49.315  79.369  1.00  0.00           C  
ATOM   2006  O   ASP L 121      29.105  48.947  80.321  1.00  0.00           O  
ATOM   2007  CB  ASP L 121      30.124  50.440  77.810  1.00  0.00           C  
ATOM   2008  CG  ASP L 121      30.074  49.401  76.684  1.00  0.00           C  
ATOM   2009  OD1 ASP L 121      29.828  48.208  76.964  1.00  0.00           O  
ATOM   2010  OD2 ASP L 121      30.331  49.774  75.506  1.00  0.00           O  
ATOM   2011  N   ALA L 122      27.332  48.658  78.982  1.00  0.00           N  
ATOM   2012  CA  ALA L 122      26.810  47.525  79.730  1.00  0.00           C  
ATOM   2013  C   ALA L 122      27.692  46.288  79.620  1.00  0.00           C  
ATOM   2014  O   ALA L 122      27.642  45.421  80.497  1.00  0.00           O  
ATOM   2015  CB  ALA L 122      25.392  47.196  79.276  1.00  0.00           C  
ATOM   2016  N   GLY L 123      28.476  46.201  78.551  1.00  0.00           N  
ATOM   2017  CA  GLY L 123      29.408  45.099  78.351  1.00  0.00           C  
ATOM   2018  C   GLY L 123      30.756  45.309  79.035  1.00  0.00           C  
ATOM   2019  O   GLY L 123      31.221  44.433  79.736  1.00  0.00           O  
ATOM   2020  N   THR L 124      31.358  46.480  78.867  1.00  0.00           N  
ATOM   2021  CA  THR L 124      32.725  46.735  79.331  1.00  0.00           C  
ATOM   2022  C   THR L 124      32.877  47.683  80.536  1.00  0.00           C  
ATOM   2023  O   THR L 124      33.978  47.828  81.070  1.00  0.00           O  
ATOM   2024  CB  THR L 124      33.529  47.399  78.197  1.00  0.00           C  
ATOM   2025  OG1 THR L 124      33.020  48.716  77.981  1.00  0.00           O  
ATOM   2026  CG2 THR L 124      33.400  46.608  76.910  1.00  0.00           C  
ATOM   2027  N   HIS L 125      31.806  48.373  80.891  1.00  0.00           N  
ATOM   2028  CA  HIS L 125      31.792  49.405  81.918  1.00  0.00           C  
ATOM   2029  C   HIS L 125      32.551  50.708  81.595  1.00  0.00           C  
ATOM   2030  O   HIS L 125      32.743  51.555  82.492  1.00  0.00           O  
ATOM   2031  CB  HIS L 125      32.182  48.803  83.283  1.00  0.00           C  
ATOM   2032  CG  HIS L 125      31.260  47.703  83.720  1.00  0.00           C  
ATOM   2033  ND1 HIS L 125      31.657  46.391  83.822  1.00  0.00           N  
ATOM   2034  CD2 HIS L 125      29.940  47.717  84.021  1.00  0.00           C  
ATOM   2035  CE1 HIS L 125      30.629  45.649  84.200  1.00  0.00           C  
ATOM   2036  NE2 HIS L 125      29.575  46.431  84.322  1.00  0.00           N  
ATOM   2037  N   ASP L 126      32.948  50.901  80.331  1.00  0.00           N  
ATOM   2038  CA  ASP L 126      33.545  52.177  79.932  1.00  0.00           C  
ATOM   2039  C   ASP L 126      32.590  53.290  80.354  1.00  0.00           C  
ATOM   2040  O   ASP L 126      31.371  53.137  80.276  1.00  0.00           O  
ATOM   2041  CB  ASP L 126      33.782  52.262  78.421  1.00  0.00           C  
ATOM   2042  CG  ASP L 126      34.793  51.212  77.896  1.00  0.00           C  
ATOM   2043  OD1 ASP L 126      35.809  50.903  78.588  1.00  0.00           O  
ATOM   2044  OD2 ASP L 126      34.543  50.691  76.775  1.00  0.00           O  
ATOM   2045  N   GLY L 127      33.152  54.403  80.809  1.00  0.00           N  
ATOM   2046  CA  GLY L 127      32.380  55.585  81.200  1.00  0.00           C  
ATOM   2047  C   GLY L 127      31.786  56.320  80.018  1.00  0.00           C  
ATOM   2048  O   GLY L 127      32.409  56.421  78.950  1.00  0.00           O  
ATOM   2049  N   LEU L 128      30.562  56.806  80.197  1.00  0.00           N  
ATOM   2050  CA  LEU L 128      29.892  57.630  79.197  1.00  0.00           C  
ATOM   2051  C   LEU L 128      29.530  58.998  79.792  1.00  0.00           C  
ATOM   2052  O   LEU L 128      29.674  59.216  81.012  1.00  0.00           O  
ATOM   2053  CB  LEU L 128      28.665  56.912  78.666  1.00  0.00           C  
ATOM   2054  CG  LEU L 128      28.994  55.562  78.004  1.00  0.00           C  
ATOM   2055  CD1 LEU L 128      27.740  54.722  77.820  1.00  0.00           C  
ATOM   2056  CD2 LEU L 128      29.699  55.727  76.668  1.00  0.00           C  
ATOM   2057  N   LEU L 129      29.113  59.925  78.922  1.00  0.00           N  
ATOM   2058  CA  LEU L 129      28.722  61.267  79.342  1.00  0.00           C  
ATOM   2059  C   LEU L 129      27.213  61.421  79.259  1.00  0.00           C  
ATOM   2060  O   LEU L 129      26.565  60.737  78.472  1.00  0.00           O  
ATOM   2061  CB  LEU L 129      29.381  62.330  78.471  1.00  0.00           C  
ATOM   2062  CG  LEU L 129      30.903  62.494  78.521  1.00  0.00           C  
ATOM   2063  CD1 LEU L 129      31.329  63.597  77.557  1.00  0.00           C  
ATOM   2064  CD2 LEU L 129      31.400  62.800  79.928  1.00  0.00           C  
ATOM   2065  N   VAL L 130      26.671  62.320  80.079  1.00  0.00           N  
ATOM   2066  CA  VAL L 130      25.238  62.610  80.127  1.00  0.00           C  
ATOM   2067  C   VAL L 130      25.109  64.124  80.260  1.00  0.00           C  
ATOM   2068  O   VAL L 130      25.598  64.732  81.222  1.00  0.00           O  
ATOM   2069  CB  VAL L 130      24.499  61.856  81.282  1.00  0.00           C  
ATOM   2070  CG1 VAL L 130      25.163  62.057  82.648  1.00  0.00           C  
ATOM   2071  CG2 VAL L 130      23.037  62.256  81.354  1.00  0.00           C  
ATOM   2072  N   ASN L 131      24.506  64.739  79.246  1.00  0.00           N  
ATOM   2073  CA  ASN L 131      24.467  66.194  79.140  1.00  0.00           C  
ATOM   2074  C   ASN L 131      25.867  66.795  79.341  1.00  0.00           C  
ATOM   2075  O   ASN L 131      26.030  67.811  79.990  1.00  0.00           O  
ATOM   2076  CB  ASN L 131      23.395  66.783  80.087  1.00  0.00           C  
ATOM   2077  CG  ASN L 131      21.969  66.305  79.739  1.00  0.00           C  
ATOM   2078  OD1 ASN L 131      21.727  65.763  78.674  1.00  0.00           O  
ATOM   2079  ND2 ASN L 131      21.032  66.498  80.651  1.00  0.00           N  
ATOM   2080  N   GLN L 132      26.866  66.144  78.751  1.00  0.00           N  
ATOM   2081  CA  GLN L 132      28.268  66.631  78.713  1.00  0.00           C  
ATOM   2082  C   GLN L 132      29.057  66.495  80.002  1.00  0.00           C  
ATOM   2083  O   GLN L 132      30.204  66.965  80.069  1.00  0.00           O  
ATOM   2084  CB  GLN L 132      28.373  68.092  78.235  1.00  0.00           C  
ATOM   2085  CG  GLN L 132      27.713  68.365  76.892  1.00  0.00           C  
ATOM   2086  CD  GLN L 132      28.340  67.561  75.774  1.00  0.00           C  
ATOM   2087  OE1 GLN L 132      29.564  67.588  75.586  1.00  0.00           O  
ATOM   2088  NE2 GLN L 132      27.508  66.833  75.020  1.00  0.00           N  
ATOM   2089  N   THR L 133      28.484  65.838  81.003  1.00  0.00           N  
ATOM   2090  CA  THR L 133      29.196  65.620  82.258  1.00  0.00           C  
ATOM   2091  C   THR L 133      28.957  64.219  82.850  1.00  0.00           C  
ATOM   2092  O   THR L 133      28.383  63.343  82.197  1.00  0.00           O  
ATOM   2093  CB  THR L 133      28.897  66.740  83.271  1.00  0.00           C  
ATOM   2094  OG1 THR L 133      29.731  66.561  84.423  1.00  0.00           O  
ATOM   2095  CG2 THR L 133      27.430  66.747  83.692  1.00  0.00           C  
ATOM   2096  N   GLU L 134      29.416  64.015  84.077  1.00  0.00           N  
ATOM   2097  CA  GLU L 134      29.511  62.682  84.681  1.00  0.00           C  
ATOM   2098  C   GLU L 134      28.188  62.207  85.265  1.00  0.00           C  
ATOM   2099  O   GLU L 134      27.739  61.089  84.996  1.00  0.00           O  
ATOM   2100  CB  GLU L 134      30.520  62.716  85.828  1.00  0.00           C  
ATOM   2101  CG  GLU L 134      31.919  63.164  85.456  1.00  0.00           C  
ATOM   2102  CD  GLU L 134      32.743  61.992  85.028  1.00  0.00           C  
ATOM   2103  OE1 GLU L 134      33.789  61.742  85.652  1.00  0.00           O  
ATOM   2104  OE2 GLU L 134      32.296  61.294  84.095  1.00  0.00           O  
ATOM   2105  N   LEU L 135      27.604  63.068  86.088  1.00  0.00           N  
ATOM   2106  CA  LEU L 135      26.415  62.760  86.858  1.00  0.00           C  
ATOM   2107  C   LEU L 135      25.192  63.523  86.342  1.00  0.00           C  
ATOM   2108  O   LEU L 135      25.297  64.674  85.900  1.00  0.00           O  
ATOM   2109  CB  LEU L 135      26.638  63.140  88.318  1.00  0.00           C  
ATOM   2110  CG  LEU L 135      27.733  62.425  89.101  1.00  0.00           C  
ATOM   2111  CD1 LEU L 135      28.015  63.169  90.398  1.00  0.00           C  
ATOM   2112  CD2 LEU L 135      27.336  60.985  89.380  1.00  0.00           C  
ATOM   2113  N   PHE L 136      24.035  62.878  86.422  1.00  0.00           N  
ATOM   2114  CA  PHE L 136      22.764  63.509  86.073  1.00  0.00           C  
ATOM   2115  C   PHE L 136      21.811  63.518  87.274  1.00  0.00           C  
ATOM   2116  O   PHE L 136      21.611  62.474  87.932  1.00  0.00           O  
ATOM   2117  CB  PHE L 136      22.111  62.778  84.899  1.00  0.00           C  
ATOM   2118  CG  PHE L 136      20.710  63.234  84.613  1.00  0.00           C  
ATOM   2119  CD1 PHE L 136      20.487  64.430  83.966  1.00  0.00           C  
ATOM   2120  CD2 PHE L 136      19.618  62.467  85.009  1.00  0.00           C  
ATOM   2121  CE1 PHE L 136      19.209  64.854  83.708  1.00  0.00           C  
ATOM   2122  CE2 PHE L 136      18.333  62.885  84.754  1.00  0.00           C  
ATOM   2123  CZ  PHE L 136      18.129  64.084  84.103  1.00  0.00           C  
ATOM   2124  N   VAL L 137      21.215  64.685  87.535  1.00  0.00           N  
ATOM   2125  CA  VAL L 137      20.311  64.874  88.674  1.00  0.00           C  
ATOM   2126  C   VAL L 137      18.979  65.384  88.160  1.00  0.00           C  
ATOM   2127  O   VAL L 137      18.903  66.512  87.680  1.00  0.00           O  
ATOM   2128  CB  VAL L 137      20.854  65.929  89.666  1.00  0.00           C  
ATOM   2129  CG1 VAL L 137      19.953  66.024  90.889  1.00  0.00           C  
ATOM   2130  CG2 VAL L 137      22.281  65.610  90.066  1.00  0.00           C  
ATOM   2131  N   PRO L 138      17.915  64.586  88.278  1.00  0.00           N  
ATOM   2132  CA  PRO L 138      16.619  65.089  87.803  1.00  0.00           C  
ATOM   2133  C   PRO L 138      16.152  66.320  88.549  1.00  0.00           C  
ATOM   2134  O   PRO L 138      16.328  66.411  89.763  1.00  0.00           O  
ATOM   2135  CB  PRO L 138      15.666  63.928  88.074  1.00  0.00           C  
ATOM   2136  CG  PRO L 138      16.539  62.720  88.133  1.00  0.00           C  
ATOM   2137  CD  PRO L 138      17.826  63.193  88.753  1.00  0.00           C  
ATOM   2138  N   SER L 139      15.544  67.246  87.826  1.00  0.00           N  
ATOM   2139  CA  SER L 139      15.083  68.503  88.393  1.00  0.00           C  
ATOM   2140  C   SER L 139      13.535  68.603  88.349  1.00  0.00           C  
ATOM   2141  O   SER L 139      12.832  67.638  87.989  1.00  0.00           O  
ATOM   2142  CB  SER L 139      15.770  69.673  87.654  1.00  0.00           C  
ATOM   2143  OG  SER L 139      15.799  69.457  86.247  1.00  0.00           O  
ATOM   2144  N   LEU L 140      13.014  69.762  88.746  1.00  0.00           N  
ATOM   2145  CA  LEU L 140      11.578  70.047  88.710  1.00  0.00           C  
ATOM   2146  C   LEU L 140      11.064  70.205  87.266  1.00  0.00           C  
ATOM   2147  O   LEU L 140      11.654  70.941  86.475  1.00  0.00           O  
ATOM   2148  CB  LEU L 140      11.303  71.338  89.485  1.00  0.00           C  
ATOM   2149  CG  LEU L 140       9.868  71.858  89.466  1.00  0.00           C  
ATOM   2150  CD1 LEU L 140       8.960  70.956  90.295  1.00  0.00           C  
ATOM   2151  CD2 LEU L 140       9.823  73.294  89.970  1.00  0.00           C  
ATOM   2152  N   ASN L 141       9.953  69.542  86.943  1.00  0.00           N  
ATOM   2153  CA  ASN L 141       9.364  69.620  85.602  1.00  0.00           C  
ATOM   2154  C   ASN L 141       8.670  70.958  85.345  1.00  0.00           C  
ATOM   2155  O   ASN L 141       7.842  71.386  86.134  1.00  0.00           O  
ATOM   2156  CB  ASN L 141       8.385  68.473  85.388  1.00  0.00           C  
ATOM   2157  CG  ASN L 141       9.064  67.123  85.424  1.00  0.00           C  
ATOM   2158  OD1 ASN L 141       8.796  66.314  86.301  1.00  0.00           O  
ATOM   2159  ND2 ASN L 141       9.955  66.881  84.477  1.00  0.00           N  
ATOM   2160  N   VAL L 142       9.008  71.600  84.230  1.00  0.00           N  
ATOM   2161  CA  VAL L 142       8.587  72.974  83.975  1.00  0.00           C  
ATOM   2162  C   VAL L 142       7.108  73.090  83.585  1.00  0.00           C  
ATOM   2163  O   VAL L 142       6.376  73.854  84.212  1.00  0.00           O  
ATOM   2164  CB  VAL L 142       9.513  73.676  82.936  1.00  0.00           C  
ATOM   2165  CG1 VAL L 142       9.186  73.285  81.498  1.00  0.00           C  
ATOM   2166  CG2 VAL L 142       9.454  75.189  83.094  1.00  0.00           C  
ATOM   2167  N   ASP L 143       6.658  72.328  82.590  1.00  0.00           N  
ATOM   2168  CA  ASP L 143       5.306  72.498  82.048  1.00  0.00           C  
ATOM   2169  C   ASP L 143       4.758  71.178  81.510  1.00  0.00           C  
ATOM   2170  O   ASP L 143       4.376  71.081  80.341  1.00  0.00           O  
ATOM   2171  CB  ASP L 143       5.307  73.570  80.951  1.00  0.00           C  
ATOM   2172  N   GLY L 144       4.710  70.170  82.381  1.00  0.00           N  
ATOM   2173  CA  GLY L 144       4.392  68.798  81.975  1.00  0.00           C  
ATOM   2174  C   GLY L 144       5.407  68.303  80.955  1.00  0.00           C  
ATOM   2175  O   GLY L 144       5.102  67.452  80.123  1.00  0.00           O  
ATOM   2176  N   GLN L 145       6.622  68.840  81.049  1.00  0.00           N  
ATOM   2177  CA  GLN L 145       7.660  68.692  80.040  1.00  0.00           C  
ATOM   2178  C   GLN L 145       8.807  67.910  80.682  1.00  0.00           C  
ATOM   2179  O   GLN L 145       9.354  68.329  81.708  1.00  0.00           O  
ATOM   2180  CB  GLN L 145       8.114  70.084  79.610  1.00  0.00           C  
ATOM   2181  CG  GLN L 145       9.083  70.153  78.443  1.00  0.00           C  
ATOM   2182  CD  GLN L 145       9.297  71.583  77.947  1.00  0.00           C  
ATOM   2183  OE1 GLN L 145      10.333  71.906  77.366  1.00  0.00           O  
ATOM   2184  NE2 GLN L 145       8.314  72.443  78.178  1.00  0.00           N  
ATOM   2185  N   PRO L 146       9.164  66.755  80.095  1.00  0.00           N  
ATOM   2186  CA  PRO L 146      10.165  65.934  80.762  1.00  0.00           C  
ATOM   2187  C   PRO L 146      11.570  66.531  80.616  1.00  0.00           C  
ATOM   2188  O   PRO L 146      11.794  67.395  79.756  1.00  0.00           O  
ATOM   2189  CB  PRO L 146      10.040  64.575  80.051  1.00  0.00           C  
ATOM   2190  CG  PRO L 146       9.494  64.895  78.709  1.00  0.00           C  
ATOM   2191  CD  PRO L 146       8.826  66.244  78.756  1.00  0.00           C  
ATOM   2192  N   ILE L 147      12.482  66.078  81.476  1.00  0.00           N  
ATOM   2193  CA  ILE L 147      13.887  66.501  81.449  1.00  0.00           C  
ATOM   2194  C   ILE L 147      14.647  65.517  80.562  1.00  0.00           C  
ATOM   2195  O   ILE L 147      14.540  64.302  80.757  1.00  0.00           O  
ATOM   2196  CB  ILE L 147      14.551  66.463  82.864  1.00  0.00           C  
ATOM   2197  CG1 ILE L 147      13.678  67.123  83.950  1.00  0.00           C  
ATOM   2198  CG2 ILE L 147      15.962  67.065  82.829  1.00  0.00           C  
ATOM   2199  CD1 ILE L 147      13.433  68.605  83.759  1.00  0.00           C  
ATOM   2200  N   PHE L 148      15.425  66.031  79.613  1.00  0.00           N  
ATOM   2201  CA  PHE L 148      16.229  65.188  78.716  1.00  0.00           C  
ATOM   2202  C   PHE L 148      17.606  64.884  79.296  1.00  0.00           C  
ATOM   2203  O   PHE L 148      18.340  65.783  79.679  1.00  0.00           O  
ATOM   2204  CB  PHE L 148      16.368  65.853  77.332  1.00  0.00           C  
ATOM   2205  CG  PHE L 148      15.569  65.174  76.258  1.00  0.00           C  
ATOM   2206  CD1 PHE L 148      14.212  65.359  76.166  1.00  0.00           C  
ATOM   2207  CD2 PHE L 148      16.183  64.323  75.365  1.00  0.00           C  
ATOM   2208  CE1 PHE L 148      13.474  64.712  75.193  1.00  0.00           C  
ATOM   2209  CE2 PHE L 148      15.461  63.668  74.390  1.00  0.00           C  
ATOM   2210  CZ  PHE L 148      14.103  63.861  74.303  1.00  0.00           C  
ATOM   2211  N   ALA L 149      17.935  63.600  79.387  1.00  0.00           N  
ATOM   2212  CA  ALA L 149      19.271  63.144  79.719  1.00  0.00           C  
ATOM   2213  C   ALA L 149      19.924  62.547  78.463  1.00  0.00           C  
ATOM   2214  O   ALA L 149      19.673  61.386  78.107  1.00  0.00           O  
ATOM   2215  CB  ALA L 149      19.196  62.096  80.805  1.00  0.00           C  
ATOM   2216  N   ASN L 150      20.740  63.345  77.778  1.00  0.00           N  
ATOM   2217  CA  ASN L 150      21.388  62.900  76.531  1.00  0.00           C  
ATOM   2218  C   ASN L 150      22.702  62.219  76.816  1.00  0.00           C  
ATOM   2219  O   ASN L 150      23.662  62.861  77.255  1.00  0.00           O  
ATOM   2220  CB  ASN L 150      21.662  64.070  75.591  1.00  0.00           C  
ATOM   2221  CG  ASN L 150      20.393  64.703  75.066  1.00  0.00           C  
ATOM   2222  OD1 ASN L 150      19.546  64.035  74.465  1.00  0.00           O  
ATOM   2223  ND2 ASN L 150      20.257  65.999  75.278  1.00  0.00           N  
ATOM   2224  N   ILE L 151      22.744  60.934  76.498  1.00  0.00           N  
ATOM   2225  CA  ILE L 151      23.890  60.076  76.754  1.00  0.00           C  
ATOM   2226  C   ILE L 151      24.732  59.918  75.487  1.00  0.00           C  
ATOM   2227  O   ILE L 151      24.207  59.482  74.467  1.00  0.00           O  
ATOM   2228  CB  ILE L 151      23.407  58.694  77.210  1.00  0.00           C  
ATOM   2229  CG1 ILE L 151      22.459  58.832  78.410  1.00  0.00           C  
ATOM   2230  CG2 ILE L 151      24.576  57.824  77.584  1.00  0.00           C  
ATOM   2231  CD1 ILE L 151      21.485  57.682  78.528  1.00  0.00           C  
ATOM   2232  N   THR L 152      26.033  60.235  75.578  1.00  0.00           N  
ATOM   2233  CA  THR L 152      26.952  60.254  74.426  1.00  0.00           C  
ATOM   2234  C   THR L 152      28.302  59.631  74.737  1.00  0.00           C  
ATOM   2235  O   THR L 152      28.718  59.588  75.894  1.00  0.00           O  
ATOM   2236  CB  THR L 152      27.275  61.704  73.984  1.00  0.00           C  
ATOM   2237  OG1 THR L 152      27.936  62.398  75.050  1.00  0.00           O  
ATOM   2238  CG2 THR L 152      26.006  62.472  73.601  1.00  0.00           C  
ATOM   2239  N   LEU L 153      28.998  59.176  73.692  1.00  0.00           N  
ATOM   2240  CA  LEU L 153      30.429  58.873  73.778  1.00  0.00           C  
ATOM   2241  C   LEU L 153      31.247  60.112  74.120  1.00  0.00           C  
ATOM   2242  O   LEU L 153      31.052  61.175  73.510  1.00  0.00           O  
ATOM   2243  CB  LEU L 153      30.986  58.395  72.447  1.00  0.00           C  
ATOM   2244  CG  LEU L 153      31.080  56.940  72.024  1.00  0.00           C  
ATOM   2245  CD1 LEU L 153      32.063  56.868  70.855  1.00  0.00           C  
ATOM   2246  CD2 LEU L 153      31.526  56.036  73.150  1.00  0.00           C  
ATOM   2247  N   PRO L 154      32.197  59.979  75.061  1.00  0.00           N  
ATOM   2248  CA  PRO L 154      33.234  61.007  75.168  1.00  0.00           C  
ATOM   2249  C   PRO L 154      34.253  60.916  74.025  1.00  0.00           C  
ATOM   2250  O   PRO L 154      34.295  59.918  73.313  1.00  0.00           O  
ATOM   2251  CB  PRO L 154      33.907  60.723  76.519  1.00  0.00           C  
ATOM   2252  CG  PRO L 154      33.490  59.358  76.920  1.00  0.00           C  
ATOM   2253  CD  PRO L 154      32.334  58.911  76.068  1.00  0.00           C  
ATOM   2254  N   VAL L 155      35.062  61.957  73.862  1.00  0.00           N  
ATOM   2255  CA  VAL L 155      36.272  61.846  73.076  1.00  0.00           C  
ATOM   2256  C   VAL L 155      37.322  61.213  73.974  1.00  0.00           C  
ATOM   2257  O   VAL L 155      38.003  61.908  74.717  1.00  0.00           O  
ATOM   2258  CB  VAL L 155      36.784  63.213  72.603  1.00  0.00           C  
ATOM   2259  CG1 VAL L 155      38.024  63.050  71.733  1.00  0.00           C  
ATOM   2260  CG2 VAL L 155      35.706  63.950  71.836  1.00  0.00           C  
ATOM   2261  N   TYR L 156      37.448  59.890  73.931  1.00  0.00           N  
ATOM   2262  CA  TYR L 156      38.506  59.224  74.669  1.00  0.00           C  
ATOM   2263  C   TYR L 156      39.904  59.627  74.165  1.00  0.00           C  
ATOM   2264  O   TYR L 156      40.087  60.021  73.003  1.00  0.00           O  
ATOM   2265  CB  TYR L 156      38.361  57.698  74.591  1.00  0.00           C  
ATOM   2266  CG  TYR L 156      37.057  57.116  75.125  1.00  0.00           C  
ATOM   2267  CD1 TYR L 156      36.752  57.133  76.507  1.00  0.00           C  
ATOM   2268  CD2 TYR L 156      36.140  56.506  74.260  1.00  0.00           C  
ATOM   2269  CE1 TYR L 156      35.576  56.585  76.992  1.00  0.00           C  
ATOM   2270  CE2 TYR L 156      34.960  55.958  74.741  1.00  0.00           C  
ATOM   2271  CZ  TYR L 156      34.689  55.999  76.104  1.00  0.00           C  
ATOM   2272  OH  TYR L 156      33.516  55.463  76.564  1.00  0.00           O  
ATOM   2273  N   THR L 157      40.898  59.519  75.050  1.00  0.00           N  
ATOM   2274  CA  THR L 157      42.282  59.637  74.623  1.00  0.00           C  
ATOM   2275  C   THR L 157      42.562  58.465  73.669  1.00  0.00           C  
ATOM   2276  O   THR L 157      41.924  57.413  73.778  1.00  0.00           O  
ATOM   2277  CB  THR L 157      43.265  59.583  75.814  1.00  0.00           C  
ATOM   2278  OG1 THR L 157      43.113  58.342  76.512  1.00  0.00           O  
ATOM   2279  CG2 THR L 157      43.033  60.747  76.796  1.00  0.00           C  
ATOM   2280  N   LEU L 158      43.517  58.621  72.761  1.00  0.00           N  
ATOM   2281  CA  LEU L 158      43.928  57.502  71.909  1.00  0.00           C  
ATOM   2282  C   LEU L 158      44.399  56.306  72.748  1.00  0.00           C  
ATOM   2283  O   LEU L 158      44.082  55.151  72.434  1.00  0.00           O  
ATOM   2284  CB  LEU L 158      45.029  57.934  70.945  1.00  0.00           C  
ATOM   2285  CG  LEU L 158      45.526  56.867  69.951  1.00  0.00           C  
ATOM   2286  CD1 LEU L 158      44.385  56.275  69.134  1.00  0.00           C  
ATOM   2287  CD2 LEU L 158      46.588  57.463  69.045  1.00  0.00           C  
ATOM   2288  N   LYS L 159      45.134  56.583  73.826  1.00  0.00           N  
ATOM   2289  CA  LYS L 159      45.596  55.522  74.736  1.00  0.00           C  
ATOM   2290  C   LYS L 159      44.427  54.760  75.360  1.00  0.00           C  
ATOM   2291  O   LYS L 159      44.440  53.521  75.369  1.00  0.00           O  
ATOM   2292  CB  LYS L 159      46.493  56.084  75.844  1.00  0.00           C  
ATOM   2293  CG  LYS L 159      47.000  55.034  76.820  1.00  0.00           C  
ATOM   2294  CD  LYS L 159      47.879  55.661  77.889  1.00  0.00           C  
ATOM   2295  CE  LYS L 159      48.272  54.666  78.993  1.00  0.00           C  
ATOM   2296  NZ  LYS L 159      49.081  55.305  80.081  1.00  0.00           N  
ATOM   2297  N   GLU L 160      43.417  55.474  75.867  1.00  0.00           N  
ATOM   2298  CA  GLU L 160      42.272  54.788  76.486  1.00  0.00           C  
ATOM   2299  C   GLU L 160      41.475  53.969  75.462  1.00  0.00           C  
ATOM   2300  O   GLU L 160      41.098  52.821  75.725  1.00  0.00           O  
ATOM   2301  CB  GLU L 160      41.361  55.761  77.242  1.00  0.00           C  
ATOM   2302  CG  GLU L 160      40.265  55.065  78.049  1.00  0.00           C  
ATOM   2303  CD  GLU L 160      40.796  54.032  79.066  1.00  0.00           C  
ATOM   2304  OE1 GLU L 160      41.759  54.372  79.814  1.00  0.00           O  
ATOM   2305  OE2 GLU L 160      40.250  52.882  79.118  1.00  0.00           O  
ATOM   2306  N   ARG L 161      41.262  54.545  74.284  1.00  0.00           N  
ATOM   2307  CA  ARG L 161      40.596  53.817  73.193  1.00  0.00           C  
ATOM   2308  C   ARG L 161      41.341  52.525  72.794  1.00  0.00           C  
ATOM   2309  O   ARG L 161      40.714  51.478  72.653  1.00  0.00           O  
ATOM   2310  CB  ARG L 161      40.393  54.720  71.977  1.00  0.00           C  
ATOM   2311  CG  ARG L 161      39.617  54.083  70.845  1.00  0.00           C  
ATOM   2312  CD  ARG L 161      38.232  53.576  71.235  1.00  0.00           C  
ATOM   2313  NE  ARG L 161      37.683  52.849  70.102  1.00  0.00           N  
ATOM   2314  CZ  ARG L 161      36.955  51.736  70.156  1.00  0.00           C  
ATOM   2315  NH1 ARG L 161      36.618  51.165  71.306  1.00  0.00           N  
ATOM   2316  NH2 ARG L 161      36.537  51.185  69.020  1.00  0.00           N  
ATOM   2317  N   CYS L 162      42.662  52.613  72.623  1.00  0.00           N  
ATOM   2318  CA  CYS L 162      43.485  51.449  72.353  1.00  0.00           C  
ATOM   2319  C   CYS L 162      43.377  50.415  73.498  1.00  0.00           C  
ATOM   2320  O   CYS L 162      43.308  49.209  73.251  1.00  0.00           O  
ATOM   2321  CB  CYS L 162      44.962  51.851  72.171  1.00  0.00           C  
ATOM   2322  SG  CYS L 162      45.435  52.772  70.656  1.00  0.00           S  
ATOM   2323  N   LEU L 163      43.372  50.859  74.753  1.00  0.00           N  
ATOM   2324  CA  LEU L 163      43.269  49.898  75.860  1.00  0.00           C  
ATOM   2325  C   LEU L 163      41.952  49.133  75.764  1.00  0.00           C  
ATOM   2326  O   LEU L 163      41.910  47.933  76.083  1.00  0.00           O  
ATOM   2327  CB  LEU L 163      43.369  50.585  77.230  1.00  0.00           C  
ATOM   2328  CG  LEU L 163      44.748  51.107  77.664  1.00  0.00           C  
ATOM   2329  CD1 LEU L 163      44.635  52.204  78.733  1.00  0.00           C  
ATOM   2330  CD2 LEU L 163      45.629  49.961  78.128  1.00  0.00           C  
ATOM   2331  N   GLN L 164      40.886  49.836  75.338  1.00  0.00           N  
ATOM   2332  CA  GLN L 164      39.558  49.228  75.175  1.00  0.00           C  
ATOM   2333  C   GLN L 164      39.595  48.098  74.179  1.00  0.00           C  
ATOM   2334  O   GLN L 164      39.106  47.014  74.452  1.00  0.00           O  
ATOM   2335  CB  GLN L 164      38.515  50.250  74.708  1.00  0.00           C  
ATOM   2336  CG  GLN L 164      38.038  51.244  75.772  1.00  0.00           C  
ATOM   2337  CD  GLN L 164      37.150  52.340  75.194  1.00  0.00           C  
ATOM   2338  OE1 GLN L 164      36.671  52.229  74.059  1.00  0.00           O  
ATOM   2339  NE2 GLN L 164      36.900  53.393  75.974  1.00  0.00           N  
ATOM   2340  N   VAL L 165      40.178  48.359  73.016  1.00  0.00           N  
ATOM   2341  CA  VAL L 165      40.192  47.395  71.926  1.00  0.00           C  
ATOM   2342  C   VAL L 165      41.051  46.182  72.295  1.00  0.00           C  
ATOM   2343  O   VAL L 165      40.658  45.038  72.046  1.00  0.00           O  
ATOM   2344  CB  VAL L 165      40.702  48.027  70.628  1.00  0.00           C  
ATOM   2345  CG1 VAL L 165      40.881  46.968  69.561  1.00  0.00           C  
ATOM   2346  CG2 VAL L 165      39.723  49.082  70.155  1.00  0.00           C  
ATOM   2347  N   VAL L 166      42.212  46.420  72.896  1.00  0.00           N  
ATOM   2348  CA  VAL L 166      43.061  45.315  73.318  1.00  0.00           C  
ATOM   2349  C   VAL L 166      42.337  44.465  74.383  1.00  0.00           C  
ATOM   2350  O   VAL L 166      42.338  43.236  74.282  1.00  0.00           O  
ATOM   2351  CB  VAL L 166      44.447  45.803  73.811  1.00  0.00           C  
ATOM   2352  CG1 VAL L 166      45.263  44.660  74.412  1.00  0.00           C  
ATOM   2353  CG2 VAL L 166      45.217  46.442  72.656  1.00  0.00           C  
ATOM   2354  N   ARG L 167      41.703  45.097  75.374  1.00  0.00           N  
ATOM   2355  CA  ARG L 167      40.942  44.345  76.387  1.00  0.00           C  
ATOM   2356  C   ARG L 167      39.900  43.426  75.763  1.00  0.00           C  
ATOM   2357  O   ARG L 167      39.647  42.342  76.291  1.00  0.00           O  
ATOM   2358  CB  ARG L 167      40.224  45.264  77.385  1.00  0.00           C  
ATOM   2359  CG  ARG L 167      41.101  45.813  78.502  1.00  0.00           C  
ATOM   2360  CD  ARG L 167      40.397  46.963  79.186  1.00  0.00           C  
ATOM   2361  NE  ARG L 167      41.285  47.786  80.009  1.00  0.00           N  
ATOM   2362  CZ  ARG L 167      41.185  49.111  80.147  1.00  0.00           C  
ATOM   2363  NH1 ARG L 167      40.247  49.794  79.483  1.00  0.00           N  
ATOM   2364  NH2 ARG L 167      42.029  49.773  80.937  1.00  0.00           N  
ATOM   2365  N   SER L 168      39.307  43.865  74.648  1.00  0.00           N  
ATOM   2366  CA  SER L 168      38.252  43.112  73.967  1.00  0.00           C  
ATOM   2367  C   SER L 168      38.792  41.910  73.182  1.00  0.00           C  
ATOM   2368  O   SER L 168      38.019  41.058  72.760  1.00  0.00           O  
ATOM   2369  CB  SER L 168      37.487  44.039  73.013  1.00  0.00           C  
ATOM   2370  OG  SER L 168      38.247  44.307  71.825  1.00  0.00           O  
ATOM   2371  N   LEU L 169      40.104  41.863  72.962  1.00  0.00           N  
ATOM   2372  CA  LEU L 169      40.737  40.798  72.182  1.00  0.00           C  
ATOM   2373  C   LEU L 169      41.609  39.850  73.012  1.00  0.00           C  
ATOM   2374  O   LEU L 169      41.874  38.731  72.588  1.00  0.00           O  
ATOM   2375  CB  LEU L 169      41.608  41.420  71.080  1.00  0.00           C  
ATOM   2376  CG  LEU L 169      40.884  42.252  70.021  1.00  0.00           C  
ATOM   2377  CD1 LEU L 169      41.832  43.256  69.376  1.00  0.00           C  
ATOM   2378  CD2 LEU L 169      40.246  41.355  68.967  1.00  0.00           C  
ATOM   2379  N   VAL L 170      42.073  40.303  74.174  1.00  0.00           N  
ATOM   2380  CA  VAL L 170      43.007  39.534  75.002  1.00  0.00           C  
ATOM   2381  C   VAL L 170      42.404  39.239  76.377  1.00  0.00           C  
ATOM   2382  O   VAL L 170      41.897  40.136  77.054  1.00  0.00           O  
ATOM   2383  CB  VAL L 170      44.338  40.296  75.196  1.00  0.00           C  
ATOM   2384  CG1 VAL L 170      45.318  39.484  76.034  1.00  0.00           C  
ATOM   2385  CG2 VAL L 170      44.953  40.632  73.846  1.00  0.00           C  
ATOM   2386  N   LYS L 171      42.490  37.984  76.802  1.00  0.00           N  
ATOM   2387  CA  LYS L 171      41.861  37.573  78.051  1.00  0.00           C  
ATOM   2388  C   LYS L 171      42.752  37.958  79.236  1.00  0.00           C  
ATOM   2389  O   LYS L 171      43.981  37.992  79.108  1.00  0.00           O  
ATOM   2390  CB  LYS L 171      41.503  36.089  77.991  1.00  0.00           C  
ATOM   2391  CG  LYS L 171      40.586  35.810  76.801  1.00  0.00           C  
ATOM   2392  CD  LYS L 171      39.641  34.641  77.012  1.00  0.00           C  
ATOM   2393  CE  LYS L 171      40.268  33.329  76.583  1.00  0.00           C  
ATOM   2394  NZ  LYS L 171      41.592  33.104  77.224  1.00  0.00           N  
ATOM   2395  N   PRO L 172      42.136  38.309  80.378  1.00  0.00           N  
ATOM   2396  CA  PRO L 172      42.914  38.975  81.433  1.00  0.00           C  
ATOM   2397  C   PRO L 172      44.079  38.137  81.950  1.00  0.00           C  
ATOM   2398  O   PRO L 172      45.069  38.684  82.458  1.00  0.00           O  
ATOM   2399  CB  PRO L 172      41.881  39.211  82.547  1.00  0.00           C  
ATOM   2400  CG  PRO L 172      40.548  39.114  81.879  1.00  0.00           C  
ATOM   2401  CD  PRO L 172      40.728  38.116  80.773  1.00  0.00           C  
ATOM   2402  N   GLU L 173      43.946  36.819  81.825  1.00  0.00           N  
ATOM   2403  CA  GLU L 173      45.039  35.913  82.118  1.00  0.00           C  
ATOM   2404  C   GLU L 173      46.307  36.271  81.303  1.00  0.00           C  
ATOM   2405  O   GLU L 173      47.408  36.246  81.841  1.00  0.00           O  
ATOM   2406  CB  GLU L 173      44.602  34.464  81.863  1.00  0.00           C  
ATOM   2407  N   ASN L 174      46.140  36.660  80.036  1.00  0.00           N  
ATOM   2408  CA  ASN L 174      47.270  36.782  79.094  1.00  0.00           C  
ATOM   2409  C   ASN L 174      47.940  38.159  78.988  1.00  0.00           C  
ATOM   2410  O   ASN L 174      48.994  38.274  78.363  1.00  0.00           O  
ATOM   2411  CB  ASN L 174      46.832  36.350  77.689  1.00  0.00           C  
ATOM   2412  CG  ASN L 174      45.820  35.221  77.714  1.00  0.00           C  
ATOM   2413  OD1 ASN L 174      45.207  34.944  78.745  1.00  0.00           O  
ATOM   2414  ND2 ASN L 174      45.627  34.573  76.577  1.00  0.00           N  
ATOM   2415  N   TYR L 175      47.347  39.204  79.569  1.00  0.00           N  
ATOM   2416  CA  TYR L 175      47.912  40.571  79.433  1.00  0.00           C  
ATOM   2417  C   TYR L 175      49.431  40.614  79.642  1.00  0.00           C  
ATOM   2418  O   TYR L 175      50.165  41.225  78.865  1.00  0.00           O  
ATOM   2419  CB  TYR L 175      47.315  41.552  80.451  1.00  0.00           C  
ATOM   2420  CG  TYR L 175      45.842  41.908  80.352  1.00  0.00           C  
ATOM   2421  CD1 TYR L 175      45.074  41.638  79.220  1.00  0.00           C  
ATOM   2422  CD2 TYR L 175      45.230  42.565  81.411  1.00  0.00           C  
ATOM   2423  CE1 TYR L 175      43.733  41.992  79.177  1.00  0.00           C  
ATOM   2424  CE2 TYR L 175      43.901  42.927  81.369  1.00  0.00           C  
ATOM   2425  CZ  TYR L 175      43.159  42.639  80.258  1.00  0.00           C  
ATOM   2426  OH  TYR L 175      41.847  43.017  80.266  1.00  0.00           O  
ATOM   2427  N   ARG L 176      49.880  39.980  80.727  1.00  0.00           N  
ATOM   2428  CA  ARG L 176      51.291  39.966  81.123  1.00  0.00           C  
ATOM   2429  C   ARG L 176      52.165  39.298  80.056  1.00  0.00           C  
ATOM   2430  O   ARG L 176      53.364  39.559  79.979  1.00  0.00           O  
ATOM   2431  CB  ARG L 176      51.469  39.238  82.472  1.00  0.00           C  
ATOM   2432  CG  ARG L 176      50.756  39.875  83.664  1.00  0.00           C  
ATOM   2433  CD  ARG L 176      51.641  40.865  84.394  1.00  0.00           C  
ATOM   2434  NE  ARG L 176      50.890  41.709  85.331  1.00  0.00           N  
ATOM   2435  CZ  ARG L 176      51.368  42.823  85.888  1.00  0.00           C  
ATOM   2436  NH1 ARG L 176      52.600  43.252  85.615  1.00  0.00           N  
ATOM   2437  NH2 ARG L 176      50.612  43.529  86.713  1.00  0.00           N  
ATOM   2438  N   ARG L 177      51.561  38.426  79.252  1.00  0.00           N  
ATOM   2439  CA  ARG L 177      52.237  37.802  78.122  1.00  0.00           C  
ATOM   2440  C   ARG L 177      52.536  38.772  76.941  1.00  0.00           C  
ATOM   2441  O   ARG L 177      53.350  38.452  76.073  1.00  0.00           O  
ATOM   2442  CB  ARG L 177      51.420  36.590  77.649  1.00  0.00           C  
ATOM   2443  N   LEU L 178      51.900  39.947  76.907  1.00  0.00           N  
ATOM   2444  CA  LEU L 178      52.114  40.925  75.810  1.00  0.00           C  
ATOM   2445  C   LEU L 178      53.519  41.546  75.824  1.00  0.00           C  
ATOM   2446  O   LEU L 178      54.086  41.789  76.884  1.00  0.00           O  
ATOM   2447  CB  LEU L 178      51.094  42.069  75.895  1.00  0.00           C  
ATOM   2448  CG  LEU L 178      49.595  41.776  75.854  1.00  0.00           C  
ATOM   2449  CD1 LEU L 178      48.853  43.079  76.067  1.00  0.00           C  
ATOM   2450  CD2 LEU L 178      49.142  41.103  74.567  1.00  0.00           C  
ATOM   2451  N   ASP L 179      54.063  41.846  74.651  1.00  0.00           N  
ATOM   2452  CA  ASP L 179      55.422  42.375  74.575  1.00  0.00           C  
ATOM   2453  C   ASP L 179      55.417  43.896  74.628  1.00  0.00           C  
ATOM   2454  O   ASP L 179      55.628  44.558  73.620  1.00  0.00           O  
ATOM   2455  CB  ASP L 179      56.144  41.870  73.312  1.00  0.00           C  
ATOM   2456  CG  ASP L 179      57.665  41.985  73.414  1.00  0.00           C  
ATOM   2457  OD1 ASP L 179      58.178  42.413  74.468  1.00  0.00           O  
ATOM   2458  OD2 ASP L 179      58.356  41.643  72.436  1.00  0.00           O  
ATOM   2459  N   ILE L 180      55.185  44.449  75.814  1.00  0.00           N  
ATOM   2460  CA  ILE L 180      55.100  45.902  75.961  1.00  0.00           C  
ATOM   2461  C   ILE L 180      55.727  46.414  77.261  1.00  0.00           C  
ATOM   2462  O   ILE L 180      56.143  45.640  78.109  1.00  0.00           O  
ATOM   2463  CB  ILE L 180      53.633  46.404  75.848  1.00  0.00           C  
ATOM   2464  CG1 ILE L 180      52.728  45.743  76.892  1.00  0.00           C  
ATOM   2465  CG2 ILE L 180      53.089  46.158  74.447  1.00  0.00           C  
ATOM   2466  CD1 ILE L 180      51.336  46.341  76.948  1.00  0.00           C  
ATOM   2467  N   VAL L 181      55.808  47.740  77.363  1.00  0.00           N  
ATOM   2468  CA  VAL L 181      56.262  48.460  78.560  1.00  0.00           C  
ATOM   2469  C   VAL L 181      55.470  48.029  79.809  1.00  0.00           C  
ATOM   2470  O   VAL L 181      54.232  47.949  79.779  1.00  0.00           O  
ATOM   2471  CB  VAL L 181      56.207  50.003  78.292  1.00  0.00           C  
ATOM   2472  CG1 VAL L 181      55.726  50.819  79.489  1.00  0.00           C  
ATOM   2473  CG2 VAL L 181      57.565  50.502  77.797  1.00  0.00           C  
ATOM   2474  N   ARG L 182      56.184  47.753  80.903  1.00  0.00           N  
ATOM   2475  CA  ARG L 182      55.558  47.129  82.073  1.00  0.00           C  
ATOM   2476  C   ARG L 182      54.410  47.961  82.656  1.00  0.00           C  
ATOM   2477  O   ARG L 182      53.398  47.410  83.070  1.00  0.00           O  
ATOM   2478  CB  ARG L 182      56.600  46.802  83.157  1.00  0.00           C  
ATOM   2479  CG  ARG L 182      57.687  45.826  82.696  1.00  0.00           C  
ATOM   2480  CD  ARG L 182      58.409  45.097  83.833  1.00  0.00           C  
ATOM   2481  NE  ARG L 182      57.530  44.108  84.463  1.00  0.00           N  
ATOM   2482  CZ  ARG L 182      56.855  44.281  85.602  1.00  0.00           C  
ATOM   2483  NH1 ARG L 182      56.946  45.408  86.308  1.00  0.00           N  
ATOM   2484  NH2 ARG L 182      56.078  43.308  86.053  1.00  0.00           N  
ATOM   2485  N   SER L 183      54.563  49.284  82.666  1.00  0.00           N  
ATOM   2486  CA  SER L 183      53.510  50.188  83.173  1.00  0.00           C  
ATOM   2487  C   SER L 183      52.186  50.129  82.397  1.00  0.00           C  
ATOM   2488  O   SER L 183      51.145  50.481  82.958  1.00  0.00           O  
ATOM   2489  CB  SER L 183      54.002  51.646  83.233  1.00  0.00           C  
ATOM   2490  OG  SER L 183      54.316  52.151  81.948  1.00  0.00           O  
ATOM   2491  N   LEU L 184      52.219  49.701  81.127  1.00  0.00           N  
ATOM   2492  CA  LEU L 184      50.979  49.462  80.372  1.00  0.00           C  
ATOM   2493  C   LEU L 184      50.230  48.190  80.842  1.00  0.00           C  
ATOM   2494  O   LEU L 184      49.019  48.066  80.608  1.00  0.00           O  
ATOM   2495  CB  LEU L 184      51.240  49.408  78.854  1.00  0.00           C  
ATOM   2496  CG  LEU L 184      51.600  50.716  78.133  1.00  0.00           C  
ATOM   2497  CD1 LEU L 184      52.177  50.444  76.754  1.00  0.00           C  
ATOM   2498  CD2 LEU L 184      50.388  51.617  78.026  1.00  0.00           C  
ATOM   2499  N   TYR L 185      50.934  47.258  81.495  1.00  0.00           N  
ATOM   2500  CA  TYR L 185      50.277  46.092  82.105  1.00  0.00           C  
ATOM   2501  C   TYR L 185      49.304  46.530  83.200  1.00  0.00           C  
ATOM   2502  O   TYR L 185      48.147  46.089  83.256  1.00  0.00           O  
ATOM   2503  CB  TYR L 185      51.295  45.137  82.735  1.00  0.00           C  
ATOM   2504  CG  TYR L 185      52.274  44.473  81.795  1.00  0.00           C  
ATOM   2505  CD1 TYR L 185      51.887  44.054  80.528  1.00  0.00           C  
ATOM   2506  CD2 TYR L 185      53.583  44.201  82.209  1.00  0.00           C  
ATOM   2507  CE1 TYR L 185      52.789  43.424  79.680  1.00  0.00           C  
ATOM   2508  CE2 TYR L 185      54.491  43.572  81.375  1.00  0.00           C  
ATOM   2509  CZ  TYR L 185      54.088  43.186  80.113  1.00  0.00           C  
ATOM   2510  OH  TYR L 185      54.974  42.553  79.287  1.00  0.00           O  
ATOM   2511  N   GLU L 186      49.806  47.391  84.083  1.00  0.00           N  
ATOM   2512  CA  GLU L 186      48.989  48.075  85.087  1.00  0.00           C  
ATOM   2513  C   GLU L 186      47.813  48.826  84.437  1.00  0.00           C  
ATOM   2514  O   GLU L 186      46.680  48.719  84.895  1.00  0.00           O  
ATOM   2515  CB  GLU L 186      49.858  49.045  85.904  1.00  0.00           C  
ATOM   2516  CG  GLU L 186      50.931  48.375  86.771  1.00  0.00           C  
ATOM   2517  CD  GLU L 186      52.293  49.065  86.678  1.00  0.00           C  
ATOM   2518  OE1 GLU L 186      52.341  50.306  86.818  1.00  0.00           O  
ATOM   2519  OE2 GLU L 186      53.320  48.375  86.461  1.00  0.00           O  
ATOM   2520  N   ASP L 187      48.080  49.554  83.350  1.00  0.00           N  
ATOM   2521  CA  ASP L 187      47.032  50.321  82.674  1.00  0.00           C  
ATOM   2522  C   ASP L 187      45.879  49.396  82.201  1.00  0.00           C  
ATOM   2523  O   ASP L 187      44.698  49.674  82.488  1.00  0.00           O  
ATOM   2524  CB  ASP L 187      47.605  51.149  81.527  1.00  0.00           C  
ATOM   2525  CG  ASP L 187      48.620  52.216  81.992  1.00  0.00           C  
ATOM   2526  OD1 ASP L 187      48.548  52.699  83.139  1.00  0.00           O  
ATOM   2527  OD2 ASP L 187      49.501  52.596  81.183  1.00  0.00           O  
ATOM   2528  N   LEU L 188      46.235  48.284  81.541  1.00  0.00           N  
ATOM   2529  CA  LEU L 188      45.255  47.283  81.059  1.00  0.00           C  
ATOM   2530  C   LEU L 188      44.426  46.596  82.140  1.00  0.00           C  
ATOM   2531  O   LEU L 188      43.248  46.324  81.910  1.00  0.00           O  
ATOM   2532  CB  LEU L 188      45.949  46.182  80.252  1.00  0.00           C  
ATOM   2533  CG  LEU L 188      46.326  46.475  78.796  1.00  0.00           C  
ATOM   2534  CD1 LEU L 188      47.323  45.431  78.322  1.00  0.00           C  
ATOM   2535  CD2 LEU L 188      45.106  46.489  77.884  1.00  0.00           C  
ATOM   2536  N   GLU L 189      45.047  46.263  83.282  1.00  0.00           N  
ATOM   2537  CA  GLU L 189      44.351  45.588  84.404  1.00  0.00           C  
ATOM   2538  C   GLU L 189      43.483  46.542  85.188  1.00  0.00           C  
ATOM   2539  O   GLU L 189      42.606  46.125  85.919  1.00  0.00           O  
ATOM   2540  CB  GLU L 189      45.344  44.944  85.391  1.00  0.00           C  
ATOM   2541  CG  GLU L 189      45.834  43.557  84.987  1.00  0.00           C  
ATOM   2542  CD  GLU L 189      47.075  43.097  85.746  1.00  0.00           C  
ATOM   2543  OE1 GLU L 189      47.471  43.760  86.731  1.00  0.00           O  
ATOM   2544  OE2 GLU L 189      47.665  42.070  85.340  1.00  0.00           O  
ATOM   2545  N   ASP L 190      43.756  47.825  85.063  1.00  0.00           N  
ATOM   2546  CA  ASP L 190      42.959  48.844  85.712  1.00  0.00           C  
ATOM   2547  C   ASP L 190      41.665  49.056  84.886  1.00  0.00           C  
ATOM   2548  O   ASP L 190      41.482  50.078  84.236  1.00  0.00           O  
ATOM   2549  CB  ASP L 190      43.817  50.114  85.826  1.00  0.00           C  
ATOM   2550  CG  ASP L 190      43.198  51.181  86.698  1.00  0.00           C  
ATOM   2551  OD1 ASP L 190      42.331  50.864  87.535  1.00  0.00           O  
ATOM   2552  OD2 ASP L 190      43.602  52.354  86.540  1.00  0.00           O  
ATOM   2553  N   HIS L 191      40.789  48.047  84.928  1.00  0.00           N  
ATOM   2554  CA  HIS L 191      39.483  48.040  84.256  1.00  0.00           C  
ATOM   2555  C   HIS L 191      38.552  49.146  84.723  1.00  0.00           C  
ATOM   2556  O   HIS L 191      38.521  49.465  85.903  1.00  0.00           O  
ATOM   2557  CB  HIS L 191      38.765  46.730  84.551  1.00  0.00           C  
ATOM   2558  CG  HIS L 191      39.209  45.586  83.705  1.00  0.00           C  
ATOM   2559  ND1 HIS L 191      38.448  44.448  83.550  1.00  0.00           N  
ATOM   2560  CD2 HIS L 191      40.309  45.409  82.939  1.00  0.00           C  
ATOM   2561  CE1 HIS L 191      39.070  43.611  82.738  1.00  0.00           C  
ATOM   2562  NE2 HIS L 191      40.200  44.172  82.349  1.00  0.00           N  
ATOM   2563  N   PRO L 192      37.768  49.724  83.800  1.00  0.00           N  
ATOM   2564  CA  PRO L 192      36.751  50.691  84.231  1.00  0.00           C  
ATOM   2565  C   PRO L 192      35.790  50.084  85.263  1.00  0.00           C  
ATOM   2566  O   PRO L 192      35.266  48.989  85.070  1.00  0.00           O  
ATOM   2567  CB  PRO L 192      36.024  51.040  82.925  1.00  0.00           C  
ATOM   2568  CG  PRO L 192      37.052  50.811  81.864  1.00  0.00           C  
ATOM   2569  CD  PRO L 192      37.848  49.629  82.326  1.00  0.00           C  
ATOM   2570  N   ASN L 193      35.568  50.820  86.345  1.00  0.00           N  
ATOM   2571  CA  ASN L 193      34.915  50.303  87.564  1.00  0.00           C  
ATOM   2572  C   ASN L 193      34.142  51.475  88.160  1.00  0.00           C  
ATOM   2573  O   ASN L 193      34.723  52.515  88.458  1.00  0.00           O  
ATOM   2574  CB  ASN L 193      35.998  49.775  88.531  1.00  0.00           C  
ATOM   2575  CG  ASN L 193      35.426  49.097  89.777  1.00  0.00           C  
ATOM   2576  OD1 ASN L 193      34.918  49.764  90.681  1.00  0.00           O  
ATOM   2577  ND2 ASN L 193      35.550  47.765  89.850  1.00  0.00           N  
ATOM   2578  N   VAL L 194      32.827  51.336  88.271  1.00  0.00           N  
ATOM   2579  CA  VAL L 194      31.991  52.396  88.854  1.00  0.00           C  
ATOM   2580  C   VAL L 194      32.458  52.778  90.265  1.00  0.00           C  
ATOM   2581  O   VAL L 194      32.571  53.968  90.576  1.00  0.00           O  
ATOM   2582  CB  VAL L 194      30.513  51.983  88.928  1.00  0.00           C  
ATOM   2583  CG1 VAL L 194      29.705  52.985  89.751  1.00  0.00           C  
ATOM   2584  CG2 VAL L 194      29.935  51.856  87.523  1.00  0.00           C  
ATOM   2585  N   GLN L 195      32.732  51.768  91.098  1.00  0.00           N  
ATOM   2586  CA  GLN L 195      33.107  52.001  92.501  1.00  0.00           C  
ATOM   2587  C   GLN L 195      34.365  52.871  92.613  1.00  0.00           C  
ATOM   2588  O   GLN L 195      34.412  53.783  93.429  1.00  0.00           O  
ATOM   2589  CB  GLN L 195      33.284  50.675  93.256  1.00  0.00           C  
ATOM   2590  CG  GLN L 195      33.482  50.822  94.752  1.00  0.00           C  
ATOM   2591  CD  GLN L 195      33.485  49.480  95.475  1.00  0.00           C  
ATOM   2592  OE1 GLN L 195      32.540  48.694  95.368  1.00  0.00           O  
ATOM   2593  NE2 GLN L 195      34.544  49.216  96.224  1.00  0.00           N  
ATOM   2594  N   LYS L 196      35.357  52.616  91.767  1.00  0.00           N  
ATOM   2595  CA  LYS L 196      36.577  53.434  91.742  1.00  0.00           C  
ATOM   2596  C   LYS L 196      36.335  54.861  91.227  1.00  0.00           C  
ATOM   2597  O   LYS L 196      36.945  55.812  91.707  1.00  0.00           O  
ATOM   2598  CB  LYS L 196      37.677  52.735  90.937  1.00  0.00           C  
ATOM   2599  CG  LYS L 196      38.364  51.597  91.695  1.00  0.00           C  
ATOM   2600  N   ASP L 197      35.446  55.006  90.254  1.00  0.00           N  
ATOM   2601  CA  ASP L 197      35.041  56.321  89.768  1.00  0.00           C  
ATOM   2602  C   ASP L 197      34.301  57.126  90.824  1.00  0.00           C  
ATOM   2603  O   ASP L 197      34.440  58.344  90.884  1.00  0.00           O  
ATOM   2604  CB  ASP L 197      34.133  56.177  88.550  1.00  0.00           C  
ATOM   2605  CG  ASP L 197      34.892  55.833  87.289  1.00  0.00           C  
ATOM   2606  OD1 ASP L 197      36.054  56.253  87.151  1.00  0.00           O  
ATOM   2607  OD2 ASP L 197      34.312  55.167  86.417  1.00  0.00           O  
ATOM   2608  N   LEU L 198      33.496  56.451  91.642  1.00  0.00           N  
ATOM   2609  CA  LEU L 198      32.786  57.121  92.720  1.00  0.00           C  
ATOM   2610  C   LEU L 198      33.776  57.614  93.778  1.00  0.00           C  
ATOM   2611  O   LEU L 198      33.592  58.684  94.351  1.00  0.00           O  
ATOM   2612  CB  LEU L 198      31.734  56.198  93.353  1.00  0.00           C  
ATOM   2613  CG  LEU L 198      30.565  55.734  92.484  1.00  0.00           C  
ATOM   2614  CD1 LEU L 198      29.639  54.873  93.307  1.00  0.00           C  
ATOM   2615  CD2 LEU L 198      29.790  56.901  91.909  1.00  0.00           C  
ATOM   2616  N   GLU L 199      34.825  56.841  94.035  1.00  0.00           N  
ATOM   2617  CA  GLU L 199      35.859  57.259  94.978  1.00  0.00           C  
ATOM   2618  C   GLU L 199      36.580  58.515  94.479  1.00  0.00           C  
ATOM   2619  O   GLU L 199      36.886  59.402  95.275  1.00  0.00           O  
ATOM   2620  CB  GLU L 199      36.855  56.117  95.240  1.00  0.00           C  
ATOM   2621  CG  GLU L 199      36.289  54.974  96.096  1.00  0.00           C  
ATOM   2622  CD  GLU L 199      37.072  53.657  95.992  1.00  0.00           C  
ATOM   2623  OE1 GLU L 199      38.179  53.632  95.392  1.00  0.00           O  
ATOM   2624  OE2 GLU L 199      36.576  52.629  96.513  1.00  0.00           O  
ATOM   2625  N   ARG L 200      36.832  58.592  93.171  1.00  0.00           N  
ATOM   2626  CA  ARG L 200      37.508  59.751  92.585  1.00  0.00           C  
ATOM   2627  C   ARG L 200      36.631  61.013  92.580  1.00  0.00           C  
ATOM   2628  O   ARG L 200      37.099  62.090  92.950  1.00  0.00           O  
ATOM   2629  CB  ARG L 200      37.996  59.442  91.163  1.00  0.00           C  
ATOM   2630  CG  ARG L 200      38.561  60.651  90.415  1.00  0.00           C  
ATOM   2631  CD  ARG L 200      38.945  60.349  88.964  1.00  0.00           C  
ATOM   2632  NE  ARG L 200      37.916  59.578  88.262  1.00  0.00           N  
ATOM   2633  CZ  ARG L 200      36.759  60.066  87.812  1.00  0.00           C  
ATOM   2634  NH1 ARG L 200      36.444  61.350  87.962  1.00  0.00           N  
ATOM   2635  NH2 ARG L 200      35.902  59.258  87.208  1.00  0.00           N  
ATOM   2636  N   LEU L 201      35.379  60.886  92.142  1.00  0.00           N  
ATOM   2637  CA  LEU L 201      34.437  62.016  92.153  1.00  0.00           C  
ATOM   2638  C   LEU L 201      34.258  62.593  93.576  1.00  0.00           C  
ATOM   2639  O   LEU L 201      34.154  63.809  93.741  1.00  0.00           O  
ATOM   2640  CB  LEU L 201      33.080  61.607  91.552  1.00  0.00           C  
ATOM   2641  CG  LEU L 201      32.998  61.446  90.020  1.00  0.00           C  
ATOM   2642  CD1 LEU L 201      31.853  60.539  89.591  1.00  0.00           C  
ATOM   2643  CD2 LEU L 201      32.864  62.792  89.323  1.00  0.00           C  
ATOM   2644  N   THR L 202      34.247  61.726  94.590  1.00  0.00           N  
ATOM   2645  CA  THR L 202      34.142  62.150  95.995  1.00  0.00           C  
ATOM   2646  C   THR L 202      35.372  62.942  96.469  1.00  0.00           C  
ATOM   2647  O   THR L 202      35.231  63.915  97.198  1.00  0.00           O  
ATOM   2648  CB  THR L 202      33.898  60.943  96.933  1.00  0.00           C  
ATOM   2649  OG1 THR L 202      32.677  60.287  96.567  1.00  0.00           O  
ATOM   2650  CG2 THR L 202      33.791  61.385  98.378  1.00  0.00           C  
ATOM   2651  N   GLN L 203      36.567  62.532  96.055  1.00  0.00           N  
ATOM   2652  CA  GLN L 203      37.788  63.296  96.342  1.00  0.00           C  
ATOM   2653  C   GLN L 203      37.918  64.480  95.369  1.00  0.00           C  
ATOM   2654  O   GLN L 203      38.853  64.541  94.570  1.00  0.00           O  
ATOM   2655  CB  GLN L 203      39.022  62.390  96.243  1.00  0.00           C  
ATOM   2656  CG  GLN L 203      39.082  61.285  97.297  1.00  0.00           C  
ATOM   2657  CD  GLN L 203      39.766  61.723  98.580  1.00  0.00           C  
ATOM   2658  OE1 GLN L 203      40.891  62.227  98.555  1.00  0.00           O  
ATOM   2659  NE2 GLN L 203      39.098  61.519  99.711  1.00  0.00           N  
ATOM   2660  N   GLU L 204      36.978  65.421  95.448  1.00  0.00           N  
ATOM   2661  CA  GLU L 204      36.894  66.523  94.486  1.00  0.00           C  
ATOM   2662  C   GLU L 204      35.837  67.528  94.934  1.00  0.00           C  
ATOM   2663  O   GLU L 204      34.749  67.142  95.368  1.00  0.00           O  
ATOM   2664  CB  GLU L 204      36.562  65.988  93.084  1.00  0.00           C  
TER    2665  CB  GLU L 204 
HETATM 2854  O   HOH L 406      12.880  59.740  96.988  1.00  0.00           O  
HETATM 2880  O   HOH L 432       7.685  55.008  82.295  1.00  0.00           O  
HETATM 2888  O   HOH L 440      10.238  53.390  80.007  1.00  0.00           O  
HETATM 2898  O   HOH L 450       8.275  54.411  93.108  1.00  0.00           O  
HETATM 2904  O   HOH L 456       9.425  54.329  84.659  1.00  0.00           O  
TER    2927  O   HOH L 478 
MASTER        0    0    0    0    0    0    0    3 2921    5   37    0
END
