# Supplementary material for: Expanding the Structural Diversity at the Phenylene Core of Ligands for the von Hippel–Lindau E3 Ubiquitin Ligase: Development of Highly Potent Hypoxia-Inducible Factor-1α Stabilizers
Source: J Med Chem. 2023 Sep 14;66(18):12776–811. doi: 10.1021/acs.jmedchem.3c00434 (PMC10544018; doi:10.1021/acs.jmedchem.3c00434)
Supplement: Supplementary file 4 — jm3c00434_si_004.zip [file jm3c00434_si_004.zip › PDB coordinates/cp_24_docked_2wat.pdb]

CRYST1    0.000    0.000    0.000  90.00  90.00  90.00 P 1           1
ATOM      1  S   0   X   0      16.435  52.881  82.320  0.00  0.00            
ATOM      2  C   0   X   0      16.338  52.298  80.716  0.00  0.00            
ATOM      3  N   0   X   0      15.232  51.666  80.396  0.00  0.00            
ATOM      4  C   0   X   0      14.381  51.625  81.493  0.00  0.00            
ATOM      5  C   0   X   0      14.866  52.246  82.641  0.00  0.00            
ATOM      6  C   0   X   0      14.250  52.447  83.956  0.00  0.00            
ATOM      7  C   0   X   0      14.484  53.609  84.704  0.00  0.00            
ATOM      8  C   0   X   0      13.863  53.842  85.952  0.00  0.00            
ATOM      9  C   0   X   0      13.001  52.858  86.484  0.00  0.00            
ATOM     10  C   0   X   0      12.790  51.685  85.728  0.00  0.00            
ATOM     11  C   0   X   0      13.399  51.483  84.488  0.00  0.00            
ATOM     12  C   0   X   0      12.211  52.962  87.787  0.00  0.00            
ATOM     13  N   0   X   0      12.495  54.168  88.548  0.00  0.00            
ATOM     14  C   0   X   0      12.575  54.135  89.926  0.00  0.00            
ATOM     15  O   0   X   0      12.682  53.091  90.571  0.00  0.00            
ATOM     16  C   0   X   0      12.617  55.529  90.590  0.00  0.00            
ATOM     17  N   0   X   0      12.964  55.404  92.002  0.00  0.00            
ATOM     18  C   0   X   0      12.005  55.113  92.941  0.00  0.00            
ATOM     19  O   0   X   0      10.814  55.015  92.628  0.00  0.00            
ATOM     20  C   0   X   0      12.446  54.907  94.410  0.00  0.00            
ATOM     21  N   0   X   0      11.271  55.249  95.219  0.00  0.00            
ATOM     22  C   0   X   0      11.396  55.506  96.566  0.00  0.00            
ATOM     23  O   0   X   0      12.414  55.300  97.213  0.00  0.00            
ATOM     24  C   0   X   0      10.177  56.067  97.219  0.00  0.00            
ATOM     25  C   0   X   0       9.174  55.094  97.575  0.00  0.00            
ATOM     26  N   0   X   0       8.352  54.313  97.819  0.00  0.00            
ATOM     27  C   0   X   0       9.691  57.437  96.766  0.00  0.00            
ATOM     28  C   0   X   0      10.316  57.286  98.119  0.00  0.00            
ATOM     29  C   0   X   0      12.960  53.460  94.709  0.00  0.00            
ATOM     30  C   0   X   0      13.712  52.924  93.472  0.00  0.00            
ATOM     31  C   0   X   0      13.920  53.396  95.915  0.00  0.00            
ATOM     32  C   0   X   0      11.780  52.505  94.983  0.00  0.00            
ATOM     33  C   0   X   0      14.345  55.800  92.236  0.00  0.00            
ATOM     34  C   0   X   0      14.948  55.999  90.844  0.00  0.00            
ATOM     35  O   0   X   0      15.900  57.050  90.801  0.00  0.00            
ATOM     36  C   0   X   0      13.736  56.370  89.991  0.00  0.00            
ATOM     37  C   0   X   0      10.706  52.818  87.542  0.00  0.00            
ATOM     38  C   0   X   0      14.203  55.128  86.655  0.00  0.00            
ATOM     39  C   0   X   0      13.082  50.921  81.322  0.00  0.00            
END
