# Supplementary material for: Expanding the Structural Diversity at the Phenylene Core of Ligands for the von Hippel–Lindau E3 Ubiquitin Ligase: Development of Highly Potent Hypoxia-Inducible Factor-1α Stabilizers
Source: J Med Chem. 2023 Sep 14;66(18):12776–811. doi: 10.1021/acs.jmedchem.3c00434 (PMC10544018; doi:10.1021/acs.jmedchem.3c00434)
Supplement: Supplementary file 4 — jm3c00434_si_004.zip [file jm3c00434_si_004.zip › PDB coordinates/cp_24_docked_5wat.pdb]

CRYST1    1.000    1.000    1.000  90.00  90.00  90.00 P 1           1
ATOM      1  S1  024 X   1      16.290  53.120  83.544  1.00  0.00           S
ATOM      2  C2  024 X   1      16.617  52.472  81.996  1.00  0.00           C
ATOM      3  N3  024 X   1      15.696  51.681  81.493  1.00  0.00           N
ATOM      4  C4  024 X   1      14.641  51.563  82.389  1.00  0.00           C
ATOM      5  C5  024 X   1      14.783  52.285  83.570  1.00  0.00           C
ATOM      6  C6  024 X   1      13.878  52.446  84.712  1.00  0.00           C
ATOM      7  C7  024 X   1      13.089  51.384  85.177  1.00  0.00           C
ATOM      8  C8  024 X   1      12.246  51.507  86.304  1.00  0.00           C
ATOM      9  C9  024 X   1      12.166  52.749  86.970  1.00  0.00           C
ATOM     10  C10 024 X   1      12.952  53.814  86.479  1.00  0.00           C
ATOM     11  C11 024 X   1      13.793  53.667  85.375  1.00  0.00           C
ATOM     12  C14 024 X   1      11.351  53.047  88.227  1.00  0.00           C
ATOM     13  N15 024 X   1      11.765  54.257  88.919  1.00  0.00           N
ATOM     14  C16 024 X   1      12.441  54.192  90.120  1.00  0.00           C
ATOM     15  O17 024 X   1      12.966  53.161  90.544  1.00  0.00           O
ATOM     16  C18 024 X   1      12.572  55.548  90.847  1.00  0.00           C
ATOM     17  N19 024 X   1      13.059  55.346  92.207  1.00  0.00           N
ATOM     18  C20 024 X   1      12.196  55.015  93.223  1.00  0.00           C
ATOM     19  O21 024 X   1      10.979  54.944  93.030  1.00  0.00           O
ATOM     20  C22 024 X   1      12.782  54.728  94.628  1.00  0.00           C
ATOM     21  N23 024 X   1      11.704  55.049  95.570  1.00  0.00           N
ATOM     22  C24 024 X   1      11.545  56.331  96.045  1.00  0.00           C
ATOM     23  O25 024 X   1      12.357  57.231  95.878  1.00  0.00           O
ATOM     24  C26 024 X   1      10.282  56.573  96.803  1.00  0.00           C
ATOM     25  C27 024 X   1       9.168  55.747  96.409  1.00  0.00           C
ATOM     26  N28 024 X   1       8.258  55.116  96.064  1.00  0.00           N
ATOM     27  C29 024 X   1       9.974  57.997  97.243  1.00  0.00           C
ATOM     28  C30 024 X   1      10.367  56.977  98.268  1.00  0.00           C
ATOM     29  C36 024 X   1      13.291  53.259  94.801  1.00  0.00           C
ATOM     30  C37 024 X   1      14.078  53.103  96.117  1.00  0.00           C
ATOM     31  C41 024 X   1      14.196  52.792  93.641  1.00  0.00           C
ATOM     32  C45 024 X   1      12.077  52.307  94.871  1.00  0.00           C
ATOM     33  C50 024 X   1      14.462  55.716  92.319  1.00  0.00           C
ATOM     34  C51 024 X   1      14.923  55.982  90.885  1.00  0.00           C
ATOM     35  O52 024 X   1      15.882  57.025  90.798  1.00  0.00           O
ATOM     36  C54 024 X   1      13.636  56.409  90.180  1.00  0.00           C
ATOM     37  C62 024 X   1       9.850  53.082  87.925  1.00  0.00           C
ATOM     38  C67 024 X   1      11.449  50.292  86.696  1.00  0.00           C
ATOM     39  C72 024 X   1      13.510  50.680  81.996  1.00  0.00           C
END
