# Supplementary material for: Expanding the Structural Diversity at the Phenylene Core of Ligands for the von Hippel–Lindau E3 Ubiquitin Ligase: Development of Highly Potent Hypoxia-Inducible Factor-1α Stabilizers
Source: J Med Chem. 2023 Sep 14;66(18):12776–811. doi: 10.1021/acs.jmedchem.3c00434 (PMC10544018; doi:10.1021/acs.jmedchem.3c00434)
Supplement: Supplementary file 4 — jm3c00434_si_004.zip [file jm3c00434_si_004.zip › PDB coordinates/cp_32_docked_2wat.pdb]

CRYST1    0.000    0.000    0.000  90.00  90.00  90.00 P 1           1
ATOM      1  S   0   X   0      14.195  52.308  81.256  0.00  0.00            
ATOM      2  C   0   X   0      15.738  52.224  80.513  0.00  0.00            
ATOM      3  N   0   X   0      16.775  52.353  81.309  0.00  0.00            
ATOM      4  C   0   X   0      16.342  52.520  82.618  0.00  0.00            
ATOM      5  C   0   X   0      14.963  52.504  82.784  0.00  0.00            
ATOM      6  C   0   X   0      14.160  52.619  83.998  0.00  0.00            
ATOM      7  C   0   X   0      14.368  53.659  84.901  0.00  0.00            
ATOM      8  F   0   X   0      15.294  54.598  84.657  0.00  0.00            
ATOM      9  C   0   X   0      13.638  53.738  86.084  0.00  0.00            
ATOM     10  C   0   X   0      12.665  52.769  86.408  0.00  0.00            
ATOM     11  C   0   X   0      12.426  51.724  85.487  0.00  0.00            
ATOM     12  C   0   X   0      13.189  51.654  84.303  0.00  0.00            
ATOM     13  C   0   X   0      11.403  50.645  85.735  0.00  0.00            
ATOM     14  C   0   X   0      11.921  52.871  87.735  0.00  0.00            
ATOM     15  N   0   X   0      12.488  53.933  88.547  0.00  0.00            
ATOM     16  C   0   X   0      12.381  53.963  89.919  0.00  0.00            
ATOM     17  O   0   X   0      11.816  53.079  90.560  0.00  0.00            
ATOM     18  C   0   X   0      13.032  55.206  90.565  0.00  0.00            
ATOM     19  N   0   X   0      13.347  55.025  91.992  0.00  0.00            
ATOM     20  C   0   X   0      12.338  54.961  92.934  0.00  0.00            
ATOM     21  O   0   X   0      11.146  55.009  92.599  0.00  0.00            
ATOM     22  C   0   X   0      12.718  54.716  94.423  0.00  0.00            
ATOM     23  N   0   X   0      11.565  55.175  95.202  0.00  0.00            
ATOM     24  C   0   X   0      11.618  56.283  96.012  0.00  0.00            
ATOM     25  O   0   X   0      12.634  56.930  96.245  0.00  0.00            
ATOM     26  C   0   X   0      10.306  56.651  96.623  0.00  0.00            
ATOM     27  F   0   X   0       9.253  55.770  96.378  0.00  0.00            
ATOM     28  C   0   X   0      10.295  57.273  98.000  0.00  0.00            
ATOM     29  C   0   X   0       9.912  58.095  96.806  0.00  0.00            
ATOM     30  C   0   X   0      13.062  53.223  94.744  0.00  0.00            
ATOM     31  C   0   X   0      13.565  53.101  96.198  0.00  0.00            
ATOM     32  C   0   X   0      14.185  52.702  93.825  0.00  0.00            
ATOM     33  C   0   X   0      11.839  52.301  94.580  0.00  0.00            
ATOM     34  C   0   X   0      14.712  55.476  92.272  0.00  0.00            
ATOM     35  C   0   X   0      15.150  56.224  91.010  0.00  0.00            
ATOM     36  O   0   X   0      14.739  57.588  91.077  0.00  0.00            
ATOM     37  C   0   X   0      14.385  55.514  89.909  0.00  0.00            
ATOM     38  C   0   X   0      10.418  53.060  87.528  0.00  0.00            
ATOM     39  C   0   X   0      17.368  52.659  83.688  0.00  0.00            
END
