# Supplementary material for: Expanding the Structural Diversity at the Phenylene Core of Ligands for the von Hippel–Lindau E3 Ubiquitin Ligase: Development of Highly Potent Hypoxia-Inducible Factor-1α Stabilizers
Source: J Med Chem. 2023 Sep 14;66(18):12776–811. doi: 10.1021/acs.jmedchem.3c00434 (PMC10544018; doi:10.1021/acs.jmedchem.3c00434)
Supplement: Supplementary file 4 — jm3c00434_si_004.zip [file jm3c00434_si_004.zip › PDB coordinates/cp_32_docked_5wat.pdb]

CRYST1    1.000    1.000    1.000  90.00  90.00  90.00 P 1           1
ATOM      1  S1  032 X   1      16.750  52.492  82.582  1.00  0.00           S
ATOM      2  C2  032 X   1      16.708  52.191  80.894  1.00  0.00           C
ATOM      3  N3  032 X   1      15.527  51.938  80.377  1.00  0.00           N
ATOM      4  C4  032 X   1      14.559  51.995  81.372  1.00  0.00           C
ATOM      5  C5  032 X   1      15.041  52.302  82.638  1.00  0.00           C
ATOM      6  C6  032 X   1      14.326  52.473  83.900  1.00  0.00           C
ATOM      7  C7  032 X   1      13.431  51.508  84.355  1.00  0.00           C
ATOM      8  F8  032 X   1      13.230  50.380  83.655  1.00  0.00           F
ATOM      9  C9  032 X   1      12.710  51.695  85.532  1.00  0.00           C
ATOM     10  C10 032 X   1      12.861  52.869  86.301  1.00  0.00           C
ATOM     11  C11 032 X   1      13.786  53.844  85.864  1.00  0.00           C
ATOM     12  C12 032 X   1      14.492  53.640  84.660  1.00  0.00           C
ATOM     13  C14 032 X   1      14.027  55.127  86.617  1.00  0.00           C
ATOM     14  C18 032 X   1      12.018  53.052  87.559  1.00  0.00           C
ATOM     15  N19 032 X   1      12.610  54.063  88.415  1.00  0.00           N
ATOM     16  C20 032 X   1      12.466  54.060  89.784  1.00  0.00           C
ATOM     17  O21 032 X   1      11.844  53.186  90.384  1.00  0.00           O
ATOM     18  C22 032 X   1      13.155  55.253  90.484  1.00  0.00           C
ATOM     19  N23 032 X   1      13.427  55.015  91.911  1.00  0.00           N
ATOM     20  C24 032 X   1      12.395  54.967  92.827  1.00  0.00           C
ATOM     21  O25 032 X   1      11.214  55.077  92.468  1.00  0.00           O
ATOM     22  C26 032 X   1      12.729  54.660  94.316  1.00  0.00           C
ATOM     23  N27 032 X   1      11.568  55.123  95.081  1.00  0.00           N
ATOM     24  C28 032 X   1      11.661  55.515  96.395  1.00  0.00           C
ATOM     25  O29 032 X   1      12.674  55.425  97.081  1.00  0.00           O
ATOM     26  C30 032 X   1      10.391  56.065  96.955  1.00  0.00           C
ATOM     27  F31 032 X   1       9.231  55.361  96.636  1.00  0.00           F
ATOM     28  C32 032 X   1      10.405  56.653  98.347  1.00  0.00           C
ATOM     29  C33 032 X   1      10.211  57.549  97.160  1.00  0.00           C
ATOM     30  C39 032 X   1      13.025  53.148  94.594  1.00  0.00           C
ATOM     31  C40 032 X   1      14.147  52.605  93.688  1.00  0.00           C
ATOM     32  C44 032 X   1      13.439  52.924  96.061  1.00  0.00           C
ATOM     33  C48 032 X   1      11.754  52.309  94.341  1.00  0.00           C
ATOM     34  C53 032 X   1      14.804  55.398  92.236  1.00  0.00           C
ATOM     35  C54 032 X   1      15.303  56.163  91.008  1.00  0.00           C
ATOM     36  O55 032 X   1      14.950  57.542  91.108  1.00  0.00           O
ATOM     37  C57 032 X   1      14.535  55.521  89.868  1.00  0.00           C
ATOM     38  C65 032 X   1      10.563  53.379  87.221  1.00  0.00           C
ATOM     39  C71 032 X   1      13.140  51.761  80.988  1.00  0.00           C
END
