# Supplementary material for: Expanding the Structural Diversity at the Phenylene Core of Ligands for the von Hippel–Lindau E3 Ubiquitin Ligase: Development of Highly Potent Hypoxia-Inducible Factor-1α Stabilizers
Source: J Med Chem. 2023 Sep 14;66(18):12776–811. doi: 10.1021/acs.jmedchem.3c00434 (PMC10544018; doi:10.1021/acs.jmedchem.3c00434)
Supplement: Supplementary file 4 — jm3c00434_si_004.zip [file jm3c00434_si_004.zip › PDB coordinates/cp_33_docked_2wat.pdb]

CRYST1    0.000    0.000    0.000  90.00  90.00  90.00 P 1           1
ATOM      1  S   0   X   0      14.136  51.883  81.378  0.00  0.00            
ATOM      2  C   0   X   0      15.616  52.082  80.540  0.00  0.00            
ATOM      3  N   0   X   0      16.661  52.400  81.272  0.00  0.00            
ATOM      4  C   0   X   0      16.285  52.488  82.605  0.00  0.00            
ATOM      5  C   0   X   0      14.940  52.246  82.852  0.00  0.00            
ATOM      6  C   0   X   0      14.189  52.305  84.102  0.00  0.00            
ATOM      7  C   0   X   0      14.260  53.411  84.948  0.00  0.00            
ATOM      8  F   0   X   0      15.031  54.462  84.631  0.00  0.00            
ATOM      9  C   0   X   0      13.529  53.463  86.133  0.00  0.00            
ATOM     10  C   0   X   0      12.686  52.401  86.502  0.00  0.00            
ATOM     11  C   0   X   0      12.620  51.268  85.654  0.00  0.00            
ATOM     12  O   0   X   0      11.815  50.246  86.085  0.00  0.00            
ATOM     13  C   0   X   0      11.870  49.010  85.385  0.00  0.00            
ATOM     14  C   0   X   0      13.364  51.233  84.467  0.00  0.00            
ATOM     15  C   0   X   0      11.873  52.430  87.793  0.00  0.00            
ATOM     16  N   0   X   0      12.206  53.633  88.543  0.00  0.00            
ATOM     17  C   0   X   0      12.133  53.671  89.919  0.00  0.00            
ATOM     18  O   0   X   0      11.663  52.751  90.583  0.00  0.00            
ATOM     19  C   0   X   0      12.637  54.991  90.541  0.00  0.00            
ATOM     20  N   0   X   0      12.735  54.959  92.010  0.00  0.00            
ATOM     21  C   0   X   0      11.713  54.953  92.947  0.00  0.00            
ATOM     22  O   0   X   0      10.540  54.886  92.568  0.00  0.00            
ATOM     23  C   0   X   0      12.078  55.145  94.446  0.00  0.00            
ATOM     24  N   0   X   0      10.954  55.815  95.104  0.00  0.00            
ATOM     25  C   0   X   0      11.006  56.609  96.221  0.00  0.00            
ATOM     26  O   0   X   0      12.016  57.080  96.723  0.00  0.00            
ATOM     27  C   0   X   0       9.656  56.867  96.828  0.00  0.00            
ATOM     28  F   0   X   0       8.620  56.035  96.392  0.00  0.00            
ATOM     29  C   0   X   0       9.545  57.300  98.268  0.00  0.00            
ATOM     30  C   0   X   0       9.221  58.270  97.167  0.00  0.00            
ATOM     31  C   0   X   0      12.760  53.919  95.147  0.00  0.00            
ATOM     32  C   0   X   0      12.099  53.629  96.510  0.00  0.00            
ATOM     33  C   0   X   0      14.235  54.305  95.427  0.00  0.00            
ATOM     34  C   0   X   0      12.804  52.618  94.326  0.00  0.00            
ATOM     35  C   0   X   0      14.108  55.178  92.438  0.00  0.00            
ATOM     36  C   0   X   0      14.739  55.916  91.260  0.00  0.00            
ATOM     37  O   0   X   0      14.393  57.303  91.238  0.00  0.00            
ATOM     38  C   0   X   0      14.079  55.250  90.063  0.00  0.00            
ATOM     39  C   0   X   0      10.354  52.326  87.616  0.00  0.00            
ATOM     40  C   0   X   0      17.329  52.827  83.607  0.00  0.00            
END
