# Supplementary material for: Expanding the Structural Diversity at the Phenylene Core of Ligands for the von Hippel–Lindau E3 Ubiquitin Ligase: Development of Highly Potent Hypoxia-Inducible Factor-1α Stabilizers
Source: J Med Chem. 2023 Sep 14;66(18):12776–811. doi: 10.1021/acs.jmedchem.3c00434 (PMC10544018; doi:10.1021/acs.jmedchem.3c00434)
Supplement: Supplementary file 4 — jm3c00434_si_004.zip [file jm3c00434_si_004.zip › PDB coordinates/cp_33_docked_5wat.pdb]

CRYST1    1.000    1.000    1.000  90.00  90.00  90.00 P 1           1
ATOM      1  S1  033 X   1      16.303  52.345  83.288  1.00  0.00           S
ATOM      2  C2  033 X   1      16.462  51.922  81.636  1.00  0.00           C
ATOM      3  N3  033 X   1      15.343  51.704  80.981  1.00  0.00           N
ATOM      4  C4  033 X   1      14.263  51.891  81.832  1.00  0.00           C
ATOM      5  C5  033 X   1      14.596  52.236  83.135  1.00  0.00           C
ATOM      6  C6  033 X   1      13.740  52.452  84.297  1.00  0.00           C
ATOM      7  C7  033 X   1      13.917  53.546  85.143  1.00  0.00           C
ATOM      8  F8  033 X   1      14.890  54.439  84.909  1.00  0.00           F
ATOM      9  C9  033 X   1      13.086  53.750  86.244  1.00  0.00           C
ATOM     10  C10 033 X   1      12.035  52.861  86.523  1.00  0.00           C
ATOM     11  C11 033 X   1      11.859  51.740  85.677  1.00  0.00           C
ATOM     12  O12 033 X   1      10.846  50.884  86.021  1.00  0.00           O
ATOM     13  C13 033 X   1      10.623  49.745  85.201  1.00  0.00           C
ATOM     14  C17 033 X   1      12.705  51.549  84.575  1.00  0.00           C
ATOM     15  C19 033 X   1      11.109  53.059  87.720  1.00  0.00           C
ATOM     16  N20 033 X   1      11.652  54.103  88.579  1.00  0.00           N
ATOM     17  C21 033 X   1      12.527  53.815  89.603  1.00  0.00           C
ATOM     18  O22 033 X   1      12.799  52.665  89.939  1.00  0.00           O
ATOM     19  C23 033 X   1      13.085  55.060  90.325  1.00  0.00           C
ATOM     20  N24 033 X   1      13.261  54.880  91.777  1.00  0.00           N
ATOM     21  C25 033 X   1      12.291  54.790  92.763  1.00  0.00           C
ATOM     22  O26 033 X   1      11.099  54.774  92.445  1.00  0.00           O
ATOM     23  C27 033 X   1      12.740  54.827  94.251  1.00  0.00           C
ATOM     24  N28 033 X   1      11.757  55.614  95.002  1.00  0.00           N
ATOM     25  C29 033 X   1      11.602  55.657  96.363  1.00  0.00           C
ATOM     26  O30 033 X   1      12.393  55.233  97.192  1.00  0.00           O
ATOM     27  C31 033 X   1      10.308  56.291  96.792  1.00  0.00           C
ATOM     28  F32 033 X   1       9.144  55.600  96.443  1.00  0.00           F
ATOM     29  C33 033 X   1      10.227  57.029  98.105  1.00  0.00           C
ATOM     30  C34 033 X   1      10.156  57.790  96.811  1.00  0.00           C
ATOM     31  C40 033 X   1      13.253  53.470  94.845  1.00  0.00           C
ATOM     32  C41 033 X   1      13.896  52.499  93.838  1.00  0.00           C
ATOM     33  C45 033 X   1      14.351  53.804  95.887  1.00  0.00           C
ATOM     34  C49 033 X   1      12.123  52.736  95.595  1.00  0.00           C
ATOM     35  C54 033 X   1      14.659  55.041  92.148  1.00  0.00           C
ATOM     36  C55 033 X   1      15.236  55.887  91.016  1.00  0.00           C
ATOM     37  O56 033 X   1      14.912  57.272  91.152  1.00  0.00           O
ATOM     38  C58 033 X   1      14.503  55.352  89.797  1.00  0.00           C
ATOM     39  C66 033 X   1       9.648  53.370  87.377  1.00  0.00           C
ATOM     40  C72 033 X   1      12.894  51.705  81.280  1.00  0.00           C
END
