# Supplementary material for: Expanding the Structural Diversity at the Phenylene Core of Ligands for the von Hippel–Lindau E3 Ubiquitin Ligase: Development of Highly Potent Hypoxia-Inducible Factor-1α Stabilizers
Source: J Med Chem. 2023 Sep 14;66(18):12776–811. doi: 10.1021/acs.jmedchem.3c00434 (PMC10544018; doi:10.1021/acs.jmedchem.3c00434)
Supplement: Supplementary file 4 — jm3c00434_si_004.zip [file jm3c00434_si_004.zip › PDB coordinates/VH298_redocked_2wat.pdb]

TITLE       VH298_2wat                      
REMARK   4
REMARK   4      COMPLIES WITH FORMAT V. 2.2, 16-DEC-1996
REMARK   6  created by ArgusLab version 4.0.1
REMARK   6  http://www.arguslab.com
REMARK   6
ATOM      1 S    UNK ?   1      16.301  52.611  82.952                       S
ATOM      2 C    UNK ?   1      16.457  52.051  81.416                       C
ATOM      3 N    UNK ?   1      15.258  51.634  81.000                       N
ATOM      4 C    UNK ?   1      14.286  51.776  81.921                       C
ATOM      5 C    UNK ?   1      14.656  52.303  83.104                       C
ATOM      6 C    UNK ?   1      13.901  52.550  84.193                       C
ATOM      7 C    UNK ?   1      14.140  53.669  85.010                       C
ATOM      8 C    UNK ?   1      13.357  53.943  86.160                       C
ATOM      9 C    UNK ?   1      12.308  53.089  86.540                       C
ATOM     10 C    UNK ?   1      12.087  51.967  85.731                       C
ATOM     11 C    UNK ?   1      12.863  51.700  84.590                       C
ATOM     12 C    UNK ?   1      11.490  53.315  87.696                       C
ATOM     13 N    UNK ?   1      12.025  54.413  88.547                       N
ATOM     14 C    UNK ?   1      12.290  54.253  89.847                       C
ATOM     15 O    UNK ?   1      12.123  53.190  90.432                       O
ATOM     16 C    UNK ?   1      12.892  55.339  90.486                       C
ATOM     17 N    UNK ?   1      13.333  55.037  91.911                       N
ATOM     18 C    UNK ?   1      12.429  54.712  92.828                       C
ATOM     19 O    UNK ?   1      11.243  54.659  92.559                       O
ATOM     20 C    UNK ?   1      12.903  54.438  94.259                       C
ATOM     21 N    UNK ?   1      11.783  54.735  95.152                       N
ATOM     22 C    UNK ?   1      11.750  55.852  95.872                       C
ATOM     23 O    UNK ?   1      12.639  56.690  95.900                       O
ATOM     24 C    UNK ?   1      10.549  56.073  96.768                       C
ATOM     25 C    UNK ?   1      10.005  54.967  97.362                       C
ATOM     26 N    UNK ?   1       9.605  54.138  97.809                       N
ATOM     27 C    UNK ?   1      10.646  57.261  97.686                       C
ATOM     28 C    UNK ?   1       9.669  57.261  96.515                       C
ATOM     29 C    UNK ?   1      13.260  52.981  94.478                       C
ATOM     30 C    UNK ?   1      12.026  52.094  94.313                       C
ATOM     31 C    UNK ?   1      14.306  52.576  93.428                       C
ATOM     32 C    UNK ?   1      13.885  52.738  95.865                       C
ATOM     33 C    UNK ?   1      14.816  55.195  92.022                       C
ATOM     34 C    UNK ?   1      15.203  56.046  90.814                       C
ATOM     35 O    UNK ?   1      15.070  57.451  91.123                       O
ATOM     36 C    UNK ?   1      14.189  55.664  89.741                       C
ATOM     37 C    UNK ?   1      12.891  51.336  81.553                       C
