# Supplementary material for: Expanding the Structural Diversity at the Phenylene Core of Ligands for the von Hippel–Lindau E3 Ubiquitin Ligase: Development of Highly Potent Hypoxia-Inducible Factor-1α Stabilizers
Source: J Med Chem. 2023 Sep 14;66(18):12776–811. doi: 10.1021/acs.jmedchem.3c00434 (PMC10544018; doi:10.1021/acs.jmedchem.3c00434)
Supplement: Supplementary file 4 — jm3c00434_si_004.zip [file jm3c00434_si_004.zip › PDB coordinates/VH298_redocked_5wat.pdb]

CRYST1    1.000    1.000    1.000  90.00  90.00  90.00 P 1           1
ATOM      1  S   UNK X   1      16.472  52.815  82.722  1.00  0.00           S
ATOM      2  C   UNK X   1      16.602  52.299  81.168  1.00  0.00           C
ATOM      3  N   UNK X   1      15.427  51.778  80.801  1.00  0.00           N
ATOM      4  C   UNK X   1      14.493  51.813  81.772  1.00  0.00           C
ATOM      5  C   UNK X   1      14.872  52.352  82.946  1.00  0.00           C
ATOM      6  C   UNK X   1      14.153  52.509  84.075  1.00  0.00           C
ATOM      7  C   UNK X   1      14.314  53.640  84.894  1.00  0.00           C
ATOM      8  C   UNK X   1      13.568  53.820  86.086  1.00  0.00           C
ATOM      9  C   UNK X   1      12.637  52.856  86.508  1.00  0.00           C
ATOM     10  C   UNK X   1      12.494  51.724  85.696  1.00  0.00           C
ATOM     11  C   UNK X   1      13.233  51.549  84.513  1.00  0.00           C
ATOM     12  C   UNK X   1      11.860  52.984  87.707  1.00  0.00           C
ATOM     13  N   UNK X   1      12.269  54.172  88.507  1.00  0.00           N
ATOM     14  C   UNK X   1      12.698  54.078  89.769  1.00  0.00           C
ATOM     15  O   UNK X   1      12.797  53.008  90.358  1.00  0.00           O
ATOM     16  C   UNK X   1      13.151  55.264  90.351  1.00  0.00           C
ATOM     17  N   UNK X   1      13.441  55.138  91.839  1.00  0.00           N
ATOM     18  C   UNK X   1      12.459  54.839  92.681  1.00  0.00           C
ATOM     19  O   UNK X   1      11.318  54.671  92.290  1.00  0.00           O
ATOM     20  C   UNK X   1      12.779  54.744  94.176  1.00  0.00           C
ATOM     21  N   UNK X   1      11.572  55.134  94.905  1.00  0.00           N
ATOM     22  C   UNK X   1      11.559  56.199  95.701  1.00  0.00           C
ATOM     23  O   UNK X   1      12.528  56.904  95.938  1.00  0.00           O
ATOM     24  C   UNK X   1      10.262  56.525  96.413  1.00  0.00           C
ATOM     25  C   UNK X   1       9.200  55.697  96.180  1.00  0.00           C
ATOM     26  N   UNK X   1       8.406  55.076  95.998  1.00  0.00           N
ATOM     27  C   UNK X   1      10.409  56.921  97.858  1.00  0.00           C
ATOM     28  C   UNK X   1       9.994  57.948  96.808  1.00  0.00           C
ATOM     29  C   UNK X   1      13.107  53.328  94.606  1.00  0.00           C
ATOM     30  C   UNK X   1      14.200  52.735  93.718  1.00  0.00           C
ATOM     31  C   UNK X   1      13.613  53.368  96.057  1.00  0.00           C
ATOM     32  C   UNK X   1      11.870  52.410  94.578  1.00  0.00           C
ATOM     33  C   UNK X   1      14.888  55.417  92.095  1.00  0.00           C
ATOM     34  C   UNK X   1      15.358  56.171  90.852  1.00  0.00           C
ATOM     35  O   UNK X   1      15.103  57.585  90.993  1.00  0.00           O
ATOM     36  C   UNK X   1      14.503  55.609  89.721  1.00  0.00           C
ATOM     37  C   UNK X   1      13.128  51.251  81.462  1.00  0.00           C
END
